# Supplementary material for: Heterogeneous lineage-specific arginine deiminase expression within dental microbiome species
Source: Microbiol Spectr. 2024 Feb 27;12(4):e01445-23. doi: 10.1128/spectrum.01445-23 (PMC10986539; doi:10.1128/spectrum.01445-23)
Supplement: Supplemental Tables S1 to S15 — All supplemental tables. [file spectrum.01445-23-s0002.xlsx]

## Sheet: ST1 DESeq ADS expression
# S1 Table: differential gene expression ADS -- data in volcano plot fig 1. Lineages where all three major genes were significant highlighted
GeneName	Genus	Species	GeneID	Enzyme	mean	lfc	padj	sig
SEQF2789_00416	Peptostreptococcaceae_[G-6]	[Eubacterium]_nodatum	arcA	Arginine deiminase	1.62022	-4.06145	0.0297046	Down: 138
SEQF2789_00417	Peptostreptococcaceae_[G-6]	[Eubacterium]_nodatum	argF	Ornithine carbamoyltransferase	1.46369	-3.95104	0.0125307	Down: 138
SEQF1014_00639	Cutibacterium	acnes	arcD		1.8228	-2.5757	0.000144509	Down: 138
SEQF1014_00641	Cutibacterium	acnes	arcB	Ornithine carbamoyltransferase, catabolic	1.11761	-2.80748	2.81322e-05	Down: 138
SEQF1286_00612	Cutibacterium	acnes	arcD		1.84628	-2.60597	0.000109447	Down: 138
SEQF1286_00614	Cutibacterium	acnes	arcB_1	Ornithine carbamoyltransferase, catabolic	1.11761	-2.80748	2.81322e-05	Down: 138
SEQF2161_00610	Cutibacterium	acnes	arcD		1.77582	-2.77457	4.31365e-05	Down: 138
SEQF2161_00612	Cutibacterium	acnes	arcB_1	Ornithine carbamoyltransferase, catabolic	1.1842	-2.47462	0.000167097	Down: 138
SEQF2162_00613	Cutibacterium	acnes	arcD		1.84628	-2.60597	0.000109447	Down: 138
SEQF2162_00615	Cutibacterium	acnes	arcB_1	Ornithine carbamoyltransferase, catabolic	1.11761	-2.80748	2.81322e-05	Down: 138
SEQF2164_00607	Cutibacterium	acnes	arcD		1.8228	-2.5757	0.000144509	Down: 138
SEQF2164_00609	Cutibacterium	acnes	arcB_1	Ornithine carbamoyltransferase, catabolic	1.11761	-2.80748	2.81322e-05	Down: 138
SEQF2165_00606	Cutibacterium	acnes	arcD		1.76065	-2.70131	0.000132414	Down: 138
SEQF2165_00608	Cutibacterium	acnes	arcB_1	Ornithine carbamoyltransferase, catabolic	1.11761	-2.80748	2.81322e-05	Down: 138
SEQF2166_00601	Cutibacterium	acnes	arcD		1.8228	-2.5757	0.000144509	Down: 138
SEQF2166_00603	Cutibacterium	acnes	arcB_1	Ornithine carbamoyltransferase, catabolic	1.11761	-2.80748	2.81322e-05	Down: 138
SEQF2166_00604	Cutibacterium	acnes	arcC2	Carbamate kinase 2	1.67876	-2.04856	0.00060301	Down: 138
SEQF2189_02193	Cutibacterium	acnes	arcD		1.7148	-2.72995	5.09193e-05	Down: 138
SEQF2189_02195	Cutibacterium	acnes	arcB_2	Ornithine carbamoyltransferase, catabolic	1.1842	-2.47462	0.000167097	Down: 138
SEQF2190_01469	Cutibacterium	acnes	arcB	Ornithine carbamoyltransferase, catabolic	1.11761	-2.80748	2.81322e-05	Down: 138
SEQF2192_00738	Cutibacterium	acnes	arcB_1	Ornithine carbamoyltransferase, catabolic	1.10225	-2.76869	3.65607e-05	Down: 138
SEQF2192_00740	Cutibacterium	acnes	arcD		1.8257	-2.58147	0.000144509	Down: 138
SEQF1692_01437	Streptococcus	anginosus	arcC1	Carbamate kinase 1	4.9605	-2.64544	0.00121689	Down: 138
SEQF1692_01438	Streptococcus	anginosus	arcB	Ornithine carbamoyltransferase, catabolic	5.83297	-2.35746	0.00362557	Down: 138
SEQF1996_00922	Streptococcus	anginosus	arcB	Ornithine carbamoyltransferase, catabolic	7.31791	-2.04231	0.00707113	Down: 138
SEQF1996_00923	Streptococcus	anginosus	arcC1	Carbamate kinase 1	5.99629	-2.77124	0.00728797	Down: 138
SEQF2210_00870	Streptococcus	anginosus	arcC1	Carbamate kinase 1	5.61499	-2.73309	0.000336955	Down: 138
SEQF2210_00871	Streptococcus	anginosus	arcB	Ornithine carbamoyltransferase, catabolic	6.36669	-4.49118	4.63838e-11	Down: 138
SEQF2210_00872	Streptococcus	anginosus	arcA	Arginine deiminase	5.82741	-2.16552	0.0184053	Down: 138
SEQF2334_01784	Streptococcus	anginosus	arcC1	Carbamate kinase 1	6.19465	-4.20809	1.09117e-07	Down: 138
SEQF2334_01785	Streptococcus	anginosus	arcB	Ornithine carbamoyltransferase, catabolic	6.46949	-2.40815	0.00929681	Down: 138
SEQF2334_01786	Streptococcus	anginosus	arcA	Arginine deiminase	5.60928	-2.99854	0.000655307	Down: 138
SEQF2397_00556	Streptococcus	anginosus	arcC1	Carbamate kinase 1	4.43719	-2.15676	0.00710523	Down: 138
SEQF2397_00557	Streptococcus	anginosus	arcB	Ornithine carbamoyltransferase, catabolic	6.5901	-2.29943	0.00866611	Down: 138
SEQF2587_00586	Streptococcus	anginosus	arcA	Arginine deiminase	5.71231	-3.52545	1.80609e-05	Down: 138
SEQF2587_00587	Streptococcus	anginosus	arcB	Ornithine carbamoyltransferase, catabolic	7.2702	-4.60945	6.50192e-10	Down: 138
SEQF2587_00588	Streptococcus	anginosus	arcC1	Carbamate kinase 1	5.57742	-2.72573	0.000426359	Down: 138
SEQF2588_00615	Streptococcus	anginosus	arcA	Arginine deiminase	5.59824	-3.05083	0.00050623	Down: 138
SEQF2588_00616	Streptococcus	anginosus	arcB	Ornithine carbamoyltransferase, catabolic	6.46628	-2.38734	0.00940219	Down: 138
SEQF2588_00617	Streptococcus	anginosus	arcC1	Carbamate kinase 1	6.19164	-4.26191	1.09817e-07	Down: 138
SEQF2609_01688	Streptococcus	anginosus	arcC1	Carbamate kinase 1	6.19465	-4.20809	1.09117e-07	Down: 138
SEQF2609_01689	Streptococcus	anginosus	arcB	Ornithine carbamoyltransferase, catabolic	6.27292	-2.91528	0.00140054	Down: 138
SEQF2609_01690	Streptococcus	anginosus	arcA	Arginine deiminase	5.86952	-3.56711	5.54483e-05	Down: 138
SEQF1854_01131	Oribacterium	asaccharolyticum	arcA	Arginine deiminase	4.49824	-6.61428	1.9615e-15	Down: 138
SEQF1854_01133	Oribacterium	asaccharolyticum	arcC1	Carbamate kinase 1	1.43397	-4.22483	1.61166e-05	Down: 138
SEQF2211_02178	Streptococcus	constellatus	arcA	Arginine deiminase	5.47321	-3.47112	0.00060301	Down: 138
SEQF2211_02179	Streptococcus	constellatus	arcB	Ornithine carbamoyltransferase, catabolic	4.47172	-3.67797	4.36674e-05	Down: 138
SEQF2211_02180	Streptococcus	constellatus	arcC1	Carbamate kinase 1	6.18941	-4.28934	9.61845e-08	Down: 138
SEQF2589_00630	Streptococcus	constellatus	arcA	Arginine deiminase	5.47321	-3.47112	0.00060301	Down: 138
SEQF2589_00631	Streptococcus	constellatus	arcB	Ornithine carbamoyltransferase, catabolic	4.76352	-2.92145	0.000836802	Down: 138
SEQF2589_00632	Streptococcus	constellatus	arcC1	Carbamate kinase 1	6.19098	-4.26432	1.09117e-07	Down: 138
SEQF2590_00614	Streptococcus	constellatus	arcA	Arginine deiminase	5.39716	-3.46523	0.00058621	Down: 138
SEQF2590_00615	Streptococcus	constellatus	arcB	Ornithine carbamoyltransferase, catabolic	4.74877	-2.90358	0.000874538	Down: 138
SEQF2590_00616	Streptococcus	constellatus	arcC1	Carbamate kinase 1	6.19098	-4.26432	1.09117e-07	Down: 138
SEQF2591_00614	Streptococcus	constellatus	arcA	Arginine deiminase	5.39716	-3.46523	0.00058621	Down: 138
SEQF2591_00615	Streptococcus	constellatus	arcB	Ornithine carbamoyltransferase, catabolic	4.74877	-2.90358	0.000874538	Down: 138
SEQF2591_00616	Streptococcus	constellatus	arcC1	Carbamate kinase 1	6.19098	-4.26432	1.09117e-07	Down: 138
SEQF2643_01129	Streptococcus	constellatus	arcC1	Carbamate kinase 1	5.35261	-2.39776	0.00444115	Down: 138
SEQF2643_01130	Streptococcus	constellatus	arcB	Ornithine carbamoyltransferase, catabolic	6.72613	-2.0461	0.0251722	Down: 138
SEQF2643_01131	Streptococcus	constellatus	arcA	Arginine deiminase	6.15609	-2.36769	0.00988924	Down: 138
SEQF2084_01432	Lactobacillus	crispatus	arcA	Arginine deiminase	1.19033	-3.62672	0.000890126	Down: 138
SEQF2084_01433	Lactobacillus	crispatus	arcB_1	Ornithine carbamoyltransferase, catabolic	0.906362	-3.72333	0.0451369	Down: 138
SEQF2084_01434	Lactobacillus	crispatus	arcB_2	Ornithine carbamoyltransferase, catabolic	1.2895	-4.46051	0.00926215	Down: 138
SEQF2420_01731	Lactobacillus	crispatus	arcB_1	Ornithine carbamoyltransferase, catabolic	1.48107	-4.76392	0.00323713	Down: 138
SEQF2420_01732	Lactobacillus	crispatus	arcB_2	Ornithine carbamoyltransferase, catabolic	0.906362	-3.72333	0.0451369	Down: 138
SEQF2420_01733	Lactobacillus	crispatus	arcA	Arginine deiminase	1.06912	-3.38707	0.00323713	Down: 138
SEQF2421_00916	Lactobacillus	crispatus	arcA	Arginine deiminase	1.06045	-3.37041	0.00329658	Down: 138
SEQF2421_00917	Lactobacillus	crispatus	arcB_1	Ornithine carbamoyltransferase, catabolic	0.906362	-3.72333	0.0451369	Down: 138
SEQF2421_00918	Lactobacillus	crispatus	arcB_2	Ornithine carbamoyltransferase, catabolic	1.47424	-4.75319	0.00330971	Down: 138
SEQF1480_00656	Cryptobacterium	curtum	arcA_2	Arginine deiminase	4.85108	-6.45793	8.97747e-11	Down: 138
SEQF1480_00657	Cryptobacterium	curtum	argF	Ornithine carbamoyltransferase	5.55713	-8.55284	4.84086e-15	Down: 138
SEQF1480_00658	Cryptobacterium	curtum	arcC1	Carbamate kinase 1	5.18304	-7.17766	2.21132e-08	Down: 138
SEQF1730_00816	Bulleidia	extructa	arcA	Arginine deiminase	3.79346	-4.26923	0.000886332	Down: 138
SEQF1730_00817	Bulleidia	extructa	argF	Ornithine carbamoyltransferase	3.50539	-3.69676	0.00545118	Down: 138
SEQF1533_00361	Limosilactobacillus	fermentum	argF	Ornithine carbamoyltransferase	3.95093	-11.656	5.34733e-15	Down: 138
SEQF1533_00362	Limosilactobacillus	fermentum	arcC1	Carbamate kinase 1	3.6557	-7.44695	1.46469e-06	Down: 138
SEQF1533_00363	Limosilactobacillus	fermentum	arcA	Arginine deiminase	4.31897	-26.2501	6.19552e-75	Down: 138
SEQF1533_00364	Limosilactobacillus	fermentum	arcD1		3.28087	-7.0384	4.93912e-06	Down: 138
SEQF1766_00037	Limosilactobacillus	fermentum	arcA	Arginine deiminase	4.37932	-26.2541	7.74561e-75	Down: 138
SEQF1766_00038	Limosilactobacillus	fermentum	arcC1_1	Carbamate kinase 1	4.06142	-25.8795	1.47639e-74	Down: 138
SEQF1766_00039	Limosilactobacillus	fermentum	argF	Ornithine carbamoyltransferase	4.72629	-12.4323	2.32416e-19	Down: 138
SEQF1964_00410	Limosilactobacillus	fermentum	argF	Ornithine carbamoyltransferase	4.71602	-12.4211	2.32416e-19	Down: 138
SEQF1964_00411	Limosilactobacillus	fermentum	arcC1	Carbamate kinase 1	3.61874	-7.40887	3.85773e-07	Down: 138
SEQF1964_00412	Limosilactobacillus	fermentum	arcA	Arginine deiminase	4.48986	-26.2451	3.35752e-74	Down: 138
SEQF1964_00414	Limosilactobacillus	fermentum	arcD1		2.43925	-6.06189	0.000144509	Down: 138
SEQF2541_00344	Limosilactobacillus	fermentum	argF	Ornithine carbamoyltransferase	4.15449	-11.8477	9.57431e-17	Down: 138
SEQF2541_00345	Limosilactobacillus	fermentum	arcC1_2	Carbamate kinase 1	3.88631	-7.69657	2.36668e-07	Down: 138
SEQF2541_00346	Limosilactobacillus	fermentum	arcA	Arginine deiminase	4.32571	-26.2457	6.19552e-75	Down: 138
SEQF2541_00347	Limosilactobacillus	fermentum	arcD1		3.04932	-6.77557	3.03785e-05	Down: 138
SEQF2605_00710	Limosilactobacillus	fermentum	argF	Ornithine carbamoyltransferase	3.30594	-7.01899	2.41477e-06	Down: 138
SEQF2605_00711	Limosilactobacillus	fermentum	arcC1	Carbamate kinase 1	3.7643	-7.56631	2.45627e-07	Down: 138
SEQF2605_00712	Limosilactobacillus	fermentum	arcA	Arginine deiminase	4.61398	-25.4449	1.00887e-66	Down: 138
SEQF2605_00713	Limosilactobacillus	fermentum	arcD1		1.22649	-4.38238	0.0180671	Down: 138
SEQF2031_01762	Actinomyces	graevenitzii	arcA	Arginine deiminase	1.84281	-4.94903	8.08048e-06	Down: 138
SEQF2031_01763	Actinomyces	graevenitzii	argF	Ornithine carbamoyltransferase	0.85901	-3.47598	0.00986482	Down: 138
SEQF2031_01764	Actinomyces	graevenitzii	arcC1	Carbamate kinase 1	0.736434	-3.23341	0.0117533	Down: 138
SEQF2450_00960	Actinomyces	graevenitzii	arcA	Arginine deiminase	1.34567	-4.20281	0.000426359	Down: 138
SEQF2450_00961	Actinomyces	graevenitzii	argF	Ornithine carbamoyltransferase	0.76842	-2.48706	0.0379723	Down: 138
SEQF2450_00962	Actinomyces	graevenitzii	arcC1	Carbamate kinase 1	1.00385	-3.65836	0.000690607	Down: 138
SEQF1706_00968	Streptococcus	intermedius	arcC1	Carbamate kinase 1	6.15329	-3.48387	9.20673e-05	Down: 138
SEQF1706_00969	Streptococcus	intermedius	arcB	Ornithine carbamoyltransferase, catabolic	6.95542	-2.13262	0.0207696	Down: 138
SEQF1706_00970	Streptococcus	intermedius	arcA	Arginine deiminase	6.23413	-2.41236	0.0078271	Down: 138
SEQF1029_01411	Parvimonas	micra	arcA	Arginine deiminase	5.68492	-2.35648	0.00387328	Down: 138
SEQF1029_01462	Parvimonas	micra	arcC1	Carbamate kinase 1	6.59675	-3.44195	6.87547e-06	Down: 138
SEQF1029_01463	Parvimonas	micra	argF	Ornithine carbamoyltransferase	7.92821	-2.41195	0.00311431	Down: 138
SEQF1683_00297	Solobacterium	moorei	arcA	Arginine deiminase	7.12263	-2.09292	0.00330813	Down: 138
SEQF1683_00298	Solobacterium	moorei	argF	Ornithine carbamoyltransferase	6.81347	-2.09908	0.00345326	Down: 138
SEQF2386_02089	Actinomyces	naeslundii	argF	Ornithine carbamoyltransferase	6.41199	2.05079	0.00523734	Up: 29
SEQF2386_02090	Actinomyces	naeslundii	arcA_2	Arginine deiminase	7.12647	2.45749	0.00162913	Up: 29
SEQF1998_00217	Streptococcus	oralis	arcC1	Carbamate kinase 1	8.81565	6.19687	4.24854e-07	Up: 29
SEQF1998_00218	Streptococcus	oralis	arcB	Ornithine carbamoyltransferase, catabolic	8.3296	6.01766	8.82169e-07	Up: 29
SEQF1998_00219	Streptococcus	oralis	arcA	Arginine deiminase	7.77549	5.86134	3.47463e-07	Up: 29
SEQF1702_01371	Streptococcus	parasanguinis	arcC1	Carbamate kinase 1	3.51633	-2.66359	1.06517e-05	Down: 138
SEQF1702_01372	Streptococcus	parasanguinis	arcB	Ornithine carbamoyltransferase, catabolic	7.32697	-3.94266	3.38543e-14	Down: 138
SEQF1702_01373	Streptococcus	parasanguinis	arcA	Arginine deiminase	8.17399	-5.96023	8.12078e-16	Down: 138
SEQF1885_01507	Streptococcus	parasanguinis	arcC1	Carbamate kinase 1	6.53615	-3.5644	9.17449e-11	Down: 138
SEQF1885_01508	Streptococcus	parasanguinis	arcB	Ornithine carbamoyltransferase, catabolic	8.71796	-4.40298	5.00285e-13	Down: 138
SEQF1885_01509	Streptococcus	parasanguinis	arcA	Arginine deiminase	8.66486	-5.17142	1.52765e-14	Down: 138
SEQF1919_00199	Streptococcus	parasanguinis	arcA	Arginine deiminase	8.6515	-5.21841	1.07957e-14	Down: 138
SEQF1919_00200	Streptococcus	parasanguinis	arcB	Ornithine carbamoyltransferase, catabolic	8.70903	-4.41719	5.00285e-13	Down: 138
SEQF1919_00201	Streptococcus	parasanguinis	arcC1	Carbamate kinase 1	6.47364	-3.53917	1.39183e-10	Down: 138
SEQF2007_01408	Streptococcus	parasanguinis	arcC1	Carbamate kinase 1	3.93635	-3.93129	5.57374e-11	Down: 138
SEQF2007_01409	Streptococcus	parasanguinis	arcB	Ornithine carbamoyltransferase, catabolic	7.19975	-3.89886	4.87924e-13	Down: 138
SEQF2007_01410	Streptococcus	parasanguinis	arcA	Arginine deiminase	7.92725	-4.87355	1.30666e-15	Down: 138
SEQF2222_00188	Streptococcus	parasanguinis	arcA	Arginine deiminase	8.89447	-2.42773	9.86894e-05	Down: 138
SEQF2222_00189	Streptococcus	parasanguinis	arcB	Ornithine carbamoyltransferase, catabolic	8.32026	-4.08807	9.30286e-13	Down: 138
SEQF2222_00190	Streptococcus	parasanguinis	arcC1	Carbamate kinase 1	6.26761	-3.85505	3.76992e-11	Down: 138
SEQF2344_00774	Streptococcus	parasanguinis	arcA	Arginine deiminase	8.66089	-5.23842	1.07957e-14	Down: 138
SEQF2344_00775	Streptococcus	parasanguinis	arcB_1	Ornithine carbamoyltransferase, catabolic	8.79166	-3.93817	8.84407e-14	Down: 138
SEQF2344_00776	Streptococcus	parasanguinis	arcC1	Carbamate kinase 1	6.11817	-3.41397	4.0936e-09	Down: 138
SEQF2625_00202	Streptococcus	parasanguinis	arcA	Arginine deiminase	8.70186	-5.62824	3.26081e-17	Down: 138
SEQF2625_00203	Streptococcus	parasanguinis	arcB	Ornithine carbamoyltransferase, catabolic	8.75845	-4.37108	5.14748e-15	Down: 138
SEQF2625_00204	Streptococcus	parasanguinis	arcC1	Carbamate kinase 1	5.88395	-4.74213	1.70879e-14	Down: 138
SEQF2012_01224	Streptococcus	sanguinis	arcC1_2	Carbamate kinase 1	2.34234	-3.00966	0.0461538	Down: 138
SEQF2008_01117	Streptococcus	sanguinis	arcA	Arginine deiminase	7.35723	2.11177	0.000948506	Up: 29
SEQF2010_01082	Streptococcus	sanguinis	arcC1	Carbamate kinase 1	5.8678	3.67578	1.0432e-08	Up: 29
SEQF2010_01083	Streptococcus	sanguinis	arcB	Ornithine carbamoyltransferase, catabolic	6.88441	2.97311	4.52361e-06	Up: 29
SEQF2010_01084	Streptococcus	sanguinis	arcA	Arginine deiminase	7.82826	2.22624	0.000890126	Up: 29
SEQF2012_01219	Streptococcus	sanguinis	arcA	Arginine deiminase	7.34842	2.10084	0.000998414	Up: 29
SEQF2014_01676	Streptococcus	sanguinis	arcA	Arginine deiminase	7.35912	2.11298	0.000948506	Up: 29
SEQF2016_01287	Streptococcus	sanguinis	arcA	Arginine deiminase	7.26855	2.69076	7.56434e-05	Up: 29
SEQF2017_00815	Streptococcus	sanguinis	arcC1	Carbamate kinase 1	4.91018	4.03917	4.81922e-08	Up: 29
SEQF2018_00581	Streptococcus	sanguinis	arcA	Arginine deiminase	7.2638	2.48017	0.000827034	Up: 29
SEQF2018_00582	Streptococcus	sanguinis	arcB	Ornithine carbamoyltransferase, catabolic	9.29242	2.30935	0.00059475	Up: 29
SEQF2018_00583	Streptococcus	sanguinis	arcC1	Carbamate kinase 1	6.75419	2.19915	0.00422304	Up: 29
SEQF2479_01711	Streptococcus	sanguinis	arcA	Arginine deiminase	7.99383	2.29368	6.22611e-05	Up: 29
SEQF2766_00330	Streptococcus	sinensis	arcB	Ornithine carbamoyltransferase, catabolic	6.40082	2.14967	0.00101525	Up: 29
SEQF1847_01785	Streptococcus	sp._HMT_056	arcA	Arginine deiminase	5.28257	4.77277	2.86182e-06	Up: 29
SEQF1847_01786	Streptococcus	sp._HMT_056	arcB	Ornithine carbamoyltransferase, catabolic	5.67179	2.49387	0.00306743	Up: 29
SEQF1847_01787	Streptococcus	sp._HMT_056	arcC1	Carbamate kinase 1	4.26586	2.80904	0.000426359	Up: 29
SEQF1849_01719	Actinomyces	sp._HMT_170	argF_2	Ornithine carbamoyltransferase	2.11249	2.58647	0.00246148	Up: 29
SEQF1849_01720	Actinomyces	sp._HMT_170	arcA_2	Arginine deiminase	2.14469	4.06654	0.0049151	Up: 29
SEQF2748_01243	Leptotrichia	sp._HMT_212	arcC1	Carbamate kinase 1	11.0069	4.19256	3.52906e-08	Up: 29
SEQF2748_01244	Leptotrichia	sp._HMT_212	argF_2	Ornithine carbamoyltransferase	9.57844	3.22472	2.71454e-06	Up: 29
SEQF2748_01245	Leptotrichia	sp._HMT_212	arcA	Arginine deiminase	9.72879	4.20258	1.55772e-08	Up: 29
SEQF2444_01426	Leptotrichia	sp._HMT_215	arcA	Arginine deiminase	10.1925	2.6035	6.3972e-05	Up: 29
SEQF2444_01427	Leptotrichia	sp._HMT_215	argF	Ornithine carbamoyltransferase	10.502	2.28663	0.00041819	Up: 29
SEQF2444_01428	Leptotrichia	sp._HMT_215	arcC1	Carbamate kinase 1	9.78731	3.50607	2.89535e-09	Up: 29
SEQF2751_01171	Olsenella	sp._HMT_807	arcA	Arginine deiminase	7.9923	-4.36704	1.4676e-05	Down: 138
SEQF2751_01172	Olsenella	sp._HMT_807	argF	Ornithine carbamoyltransferase	8.34417	-4.18595	3.80815e-05	Down: 138
SEQF2751_01173	Olsenella	sp._HMT_807	arcD1		7.54023	-4.1157	5.08798e-05	Down: 138
SEQF2631_00543	Olsenella	uli	arcD1_1		2.83115	-6.3602	0.000519242	Down: 138
SEQF2631_00544	Olsenella	uli	argF	Ornithine carbamoyltransferase	1.91638	-4.37779	0.00387287	Down: 138
SEQF2631_00545	Olsenella	uli	arcA_1	Arginine deiminase	4.22877	-6.10444	4.75093e-05	Down: 138
SEQF2852_00640	Lactobacillus	ultunensis	arcC1	Carbamate kinase 1	5.43217	-27.3471	9.51516e-50	Down: 138
SEQF2852_00641	Lactobacillus	ultunensis	arcB	Ornithine carbamoyltransferase, catabolic	5.97518	-11.522	1.15908e-10	Down: 138
SEQF2852_00642	Lactobacillus	ultunensis	arcA	Arginine deiminase	6.33509	-13.0045	7.87002e-11	Down: 138

## Sheet: ST2 ADS transcript frequency
# abundance of arc genes, only including species with "full" operon (all three genes)			# S2 Table: per sample transcript mapping frequency (all genes in predicted operon)
Geneid	MCLBlast_cluster	GeneCluster	Original_geneID	GeneLength	EC	Function	GeneID	SpeciesID	Species	sum	count	102PFR	106PFR	10PD	115PD	12PD	13PF	14PF	15PD	17PF	20PD	21PD	22PF	23PF	24PF	25PD	26PD	26PF	27PF	30PF	31PFR	32PF	33PF	35PFR	36PF	39PD	40PFR	42PD	43PD	44PD	46PD	47PD	48PF	49PDR	49PD	49PFR	51PD	52PDR	52PD
SEQF1014_00640	Cluster51	arcA	arcA	1482	3.5.3.6	Arginine deiminase	arcA	SEQF1014	Cutibacterium_acnes	110	35	0	0	3	2	2	0	1	4	1	1	0	0	0	2	0	0	1	0	0	0	1	0	0	0	1	0	2	0	1	1	6	3	7	3	1	5	0	1
SEQF1014_00641	Cluster21	arcB/F	arcB	1482	2.1.3.3	Ornithine carbamoyltransferase, catabolic	arcB	SEQF1014	Cutibacterium_acnes	82	28	0	0	0	3	5	0	3	1	0	0	1	0	0	1	0	0	0	0	1	0	1	0	0	0	0	0	2	1	0	3	3	1	5	4	2	2	0	0
SEQF1014_00642	Cluster59	arcC2	arcC2	948	2.7.2.2	Carbamate kinase 2	arcC	SEQF1014	Cutibacterium_acnes	125	39	0	1	4	0	1	1	1	1	0	2	2	2	2	3	0	2	0	0	0	4	0	0	2	0	0	0	0	2	0	2	5	1	6	1	0	5	3	1
SEQF1014_00639	Cluster8	arcD	arcD	171	NA	Arginine/ornithine antiporter	arcD	SEQF1014	Cutibacterium_acnes	145	34	0	0	2	0	3	0	0	0	0	0	4	2	2	2	0	0	0	0	2	1	0	0	0	0	0	0	0	0	1	5	6	1	11	14	3	2	2	2
SEQF1029_01411	Cluster51	arcA	arcA	1230	3.5.3.6	Arginine deiminase	arcA	SEQF1029	Parvimonas_micra	1286	48	0	0	2	4	6	0	1	5	5	0	0	35	0	38	112	69	61	0	7	15	2	0	2	71	2	2	5	66	0	0	1	95	0	1	1	12	3	0
SEQF1029_01462	Cluster42	arcC1	arcC1	1017	2.7.2.2	Carbamate kinase 1	arcC	SEQF1029	Parvimonas_micra	2319	53	1	3	8	8	112	0	11	2	7	0	1	51	6	64	354	146	83	0	3	13	19	0	12	111	4	5	24	50	2	1	0	86	0	4	12	3	2	0
SEQF1029_01463	Cluster21	arcB/F	argF	993	2.1.3.3	Ornithine carbamoyltransferase	arcB	SEQF1029	Parvimonas_micra	5952	55	3	8	4	25	215	0	30	6	22	0	5	113	14	175	913	273	229	0	4	27	39	8	15	261	9	18	65	172	2	0	0	239	1	1	21	13	5	0
SEQF1066_01597	Cluster51	arcA	arcA	1230	3.5.3.6	Arginine deiminase	arcA	SEQF1066	Streptococcus_gordonii	156107	62	11	4845	1509	1350	834	5363	12409	661	830	1718	801	16271	42	369	43	16	165	18	1147	1441	122	374	507	1374	22	2261	5855	18	1153	598	401	2054	3757	1226	6762	22114	2438	93
SEQF1066_01596	Cluster21	arcB/F	arcB	933	2.1.3.3	Ornithine carbamoyltransferase, catabolic	arcB	SEQF1066	Streptococcus_gordonii	108742	62	28	2692	1746	645	725	3975	9171	483	818	1831	756	8166	17	186	47	17	98	12	753	808	77	314	255	1584	24	1393	4531	19	1960	736	329	1092	2578	671	5461	14325	2046	117
SEQF1066_01595	Cluster42	arcC1	arcC1	942	2.7.2.2	Carbamate kinase 1	arcC	SEQF1066	Streptococcus_gordonii	65502	62	11	1365	971	438	605	2977	5901	440	420	1181	496	6656	32	106	43	9	52	3	640	357	29	162	171	1092	12	810	3297	14	834	325	243	735	966	457	3100	10176	914	79
SEQF1070_00752	Cluster51	arcA	arcA	1230	3.5.3.6	Arginine deiminase	arcA	SEQF1070	Streptococcus_sanguinis	5708	53	167	14	2	43	4	100	28	153	429	0	15	109	158	70	0	0	22	17	72	71	54	10	43	0	86	99	1	5	16	62	1	61	33	5	291	1	1	0
SEQF1070_00753	Cluster21	arcB/F	arcB	1017	2.1.3.3	Ornithine carbamoyltransferase, catabolic	arcB	SEQF1070	Streptococcus_sanguinis	18351	58	33	66	4	120	51	86	253	139	1179	6	6	939	1826	92	0	6	94	15	164	248	160	34	136	0	250	500	409	14	53	677	6	109	13	10	125	3	6	2
SEQF1070_00754	Cluster42	arcC1	arcC1	1230	2.7.2.2	Carbamate kinase 1	arcC	SEQF1070	Streptococcus_sanguinis	3240	47	19	9	1	34	25	3	238	8	318	6	0	73	108	34	0	8	38	19	20	11	8	2	0	0	50	17	284	30	0	17	5	12	0	0	7	0	0	0
SEQF1286_00613	Cluster51	arcA	arcA	1245	3.5.3.6	Arginine deiminase	arcA	SEQF1286	Cutibacterium_acnes	138	38	0	0	4	2	2	0	1	4	1	1	0	0	3	2	0	0	3	0	1	0	1	0	0	0	1	0	2	0	1	1	10	3	8	3	2	6	0	2
SEQF1286_00614	Cluster21	arcB/F	arcB_1	1245	2.1.3.3	Ornithine carbamoyltransferase, catabolic	arcB	SEQF1286	Cutibacterium_acnes	82	28	0	0	0	3	5	0	3	1	0	0	1	0	0	1	0	0	0	0	1	0	1	0	0	0	0	0	2	1	0	3	3	1	5	4	2	2	0	0
SEQF1286_00615	Cluster59	arcC2	arcC2	1230	2.7.2.2	Carbamate kinase 2	arcC	SEQF1286	Cutibacterium_acnes	101	38	0	1	2	0	1	1	1	1	0	2	2	2	2	3	0	2	0	0	0	4	0	0	0	0	0	0	1	2	0	1	3	1	4	1	0	4	3	1
SEQF1286_00612	Cluster8	arcD	arcD	276	NA	Arginine/ornithine antiporter	arcD	SEQF1286	Cutibacterium_acnes	154	34	0	0	2	0	2	0	0	1	0	0	4	2	2	2	0	0	0	0	2	1	0	0	0	0	0	0	0	0	0	5	10	1	15	14	3	3	3	2
SEQF1400_00897	Cluster51	arcA	arcA	960	3.5.3.6	Arginine deiminase	arcA	SEQF1400	Streptococcus_pneumoniae	117	15	0	0	1	0	1	0	2	0	18	0	0	0	0	0	0	0	1	0	0	0	0	0	0	46	0	2	0	0	0	0	0	0	0	2	0	0	0	0
SEQF1400_00896	Cluster21	arcB/F	arcB	1035	2.1.3.3	Ornithine carbamoyltransferase, catabolic	arcB	SEQF1400	Streptococcus_pneumoniae	240	28	0	0	60	2	0	1	3	2	0	0	0	29	28	0	2	1	0	1	0	0	9	0	0	33	0	0	0	2	0	0	1	0	0	0	0	0	2	1
SEQF1400_00895	Cluster42	arcC1	arcC1	966	2.7.2.2	Carbamate kinase 1	arcC	SEQF1400	Streptococcus_pneumoniae	10	3	0	0	0	0	0	0	0	0	0	0	0	0	0	0	0	0	0	0	0	0	0	0	0	5	0	0	0	0	0	0	0	0	0	0	0	0	0	0
SEQF1402_01042	Cluster51	arcA	arcA	969	3.5.3.6	Arginine deiminase	arcA	SEQF1402	Streptococcus_pneumoniae	119	15	0	0	1	0	1	0	2	0	18	0	0	0	0	0	0	0	1	0	0	0	0	0	0	46	0	2	0	0	0	0	0	0	0	2	0	0	0	0
SEQF1402_01041	Cluster21	arcB/F	arcB	1341	2.1.3.3	Ornithine carbamoyltransferase, catabolic	arcB	SEQF1402	Streptococcus_pneumoniae	228	27	0	0	12	0	1	1	4	1	0	0	0	3	28	0	2	3	1	1	0	0	5	0	0	41	0	0	0	2	0	0	1	0	0	0	0	0	3	1
SEQF1402_01040	Cluster42	arcC1	arcC1	1002	2.7.2.2	Carbamate kinase 1	arcC	SEQF1402	Streptococcus_pneumoniae	23	4	0	0	0	0	0	0	0	0	0	0	0	0	0	0	0	0	0	0	0	0	0	0	0	16	0	0	0	0	0	0	0	0	0	0	0	0	0	0
SEQF1407_02079	Cluster51	arcA	arcA	990	3.5.3.6	Arginine deiminase	arcA	SEQF1407	Streptococcus_pneumoniae	128	16	0	0	1	0	1	0	2	0	18	0	0	0	0	0	0	0	7	0	0	0	0	0	0	47	0	2	0	0	0	0	0	0	0	2	0	0	0	0
SEQF1407_02078	Cluster21	arcB/F	arcB	945	2.1.3.3	Ornithine carbamoyltransferase, catabolic	arcB	SEQF1407	Streptococcus_pneumoniae	255	27	0	0	12	0	1	1	4	1	0	0	0	3	28	0	2	3	1	1	0	0	5	0	0	64	0	0	0	2	0	0	1	0	0	0	0	0	3	1
SEQF1407_02077	Cluster42	arcC1	arcC1	930	2.7.2.2	Carbamate kinase 1	arcC	SEQF1407	Streptococcus_pneumoniae	59	4	0	0	0	0	0	1	0	0	0	0	0	0	0	0	0	0	0	0	0	0	0	0	0	44	0	0	0	0	0	0	0	0	0	0	0	0	0	0
SEQF1480_00656	Cluster51	arcA	arcA_2	906	3.5.3.6	Arginine deiminase	arcA	SEQF1480	Cryptobacterium_curtum	1053	28	0	0	14	0	1	0	0	0	0	17	77	1	0	0	1	0	0	0	0	0	0	0	0	2	0	0	152	119	68	0	0	2	78	110	2	78	6	1
SEQF1480_00658	Cluster42	arcC1	arcC1	1233	2.7.2.2	Carbamate kinase 1	arcC	SEQF1480	Cryptobacterium_curtum	845	20	0	0	11	0	5	0	0	0	0	10	189	0	0	0	0	0	0	0	0	0	0	0	0	0	0	0	98	186	52	0	0	2	31	51	3	45	10	0
SEQF1480_00657	Cluster21	arcB/F	argF	948	2.1.3.3	Ornithine carbamoyltransferase	arcB	SEQF1480	Cryptobacterium_curtum	1219	23	0	0	13	0	3	0	0	0	0	29	209	0	0	0	1	0	0	0	0	0	0	0	0	0	0	0	136	263	60	0	0	1	67	65	8	76	30	0
SEQF1526_01033	Cluster51	arcA	arcA	1227	3.5.3.6	Arginine deiminase	arcA	SEQF1526	Streptococcus_pneumoniae	115	16	0	0	1	0	1	0	2	0	18	0	0	0	0	0	0	0	1	0	0	0	0	0	0	45	0	2	0	0	0	0	0	0	0	2	0	0	0	0
SEQF1526_01032	Cluster21	arcB/F	arcB	1017	2.1.3.3	Ornithine carbamoyltransferase, catabolic	arcB	SEQF1526	Streptococcus_pneumoniae	228	27	0	0	12	0	1	1	4	1	0	0	0	3	28	0	2	3	1	1	0	0	5	0	0	41	0	0	0	2	0	0	1	0	0	0	0	0	3	1
SEQF1526_01031	Cluster42	arcC1	arcC1	1224	2.7.2.2	Carbamate kinase 1	arcC	SEQF1526	Streptococcus_pneumoniae	18	5	0	0	0	0	0	1	0	0	0	0	0	0	0	0	0	0	0	0	0	0	0	0	0	12	0	0	0	0	0	0	0	0	0	0	0	0	0	0
SEQF1527_01081	Cluster51	arcA	arcA	948	3.5.3.6	Arginine deiminase	arcA	SEQF1527	Streptococcus_pneumoniae	115	18	0	0	1	0	1	0	2	0	18	0	0	0	0	0	0	0	1	0	0	0	0	0	0	46	0	2	0	0	1	0	0	1	0	2	0	0	0	0
SEQF1527_01080	Cluster21	arcB/F	arcB	1230	2.1.3.3	Ornithine carbamoyltransferase, catabolic	arcB	SEQF1527	Streptococcus_pneumoniae	254	27	0	0	12	0	1	1	4	1	0	0	0	3	28	0	2	3	1	1	0	0	5	0	0	63	0	0	0	2	0	0	1	0	0	0	0	0	3	1
SEQF1527_01079	Cluster42	arcC1	arcC1	1260	2.7.2.2	Carbamate kinase 1	arcC	SEQF1527	Streptococcus_pneumoniae	11	3	0	0	0	0	0	0	0	0	0	0	0	0	0	0	0	0	0	0	0	0	0	0	0	8	0	0	0	0	0	0	0	0	0	0	0	0	0	0
SEQF1533_00363	Cluster51	arcA	arcA	948	3.5.3.6	Arginine deiminase	arcA	SEQF1533	Limosilactobacillus_fermentum	1808	13	0	0	29	0	676	0	0	0	0	53	515	0	0	0	0	0	0	0	0	0	0	0	0	0	0	0	0	0	0	12	283	0	0	1	0	7	7	4
SEQF1533_00362	Cluster42	arcC1	arcC1	1017	2.7.2.2	Carbamate kinase 1	arcC	SEQF1533	Limosilactobacillus_fermentum	1136	12	0	0	22	0	393	0	0	0	0	17	331	0	0	0	0	0	0	0	0	0	0	0	0	0	0	0	0	0	0	6	198	0	0	0	0	8	3	2
SEQF1533_00364	Cluster8	arcD	arcD1	792	NA	Arginine/ornithine antiporter ArcD1	arcD	SEQF1533	Limosilactobacillus_fermentum	1084	12	0	0	14	0	441	0	0	0	0	29	437	0	0	0	0	0	0	0	0	0	0	0	0	0	0	0	0	0	0	4	85	0	0	0	0	2	4	3
SEQF1533_00361	Cluster21	arcB/F	argF	1245	2.1.3.3	Ornithine carbamoyltransferase	arcB	SEQF1533	Limosilactobacillus_fermentum	1231	13	0	0	22	0	545	0	0	0	0	28	263	0	0	0	0	0	0	0	0	0	0	0	0	0	0	0	0	0	0	5	195	0	0	0	0	4	1	1
SEQF1594_01429	Cluster51	arcA	arcA	1245	3.5.3.6	Arginine deiminase	arcA	SEQF1594	Kingella_oralis	47199	61	77	1092	141	214	74	1583	5417	222	694	24	47	3852	2400	1616	10	11	655	65	109	411	1341	42	935	906	179	127	521	53	62	2538	1081	1462	6	6	475	1733	356	155
SEQF1594_01430	Cluster21	arcB/F	arcB	1224	2.1.3.3	Ornithine carbamoyltransferase, catabolic	arcB	SEQF1594	Kingella_oralis	103426	61	148	2006	201	421	74	1991	12561	393	1577	54	130	13188	5528	3273	17	4	1657	231	137	1820	3238	74	2825	2853	269	304	618	103	108	3125	1440	2679	14	25	2030	2482	446	172
SEQF1594_01431	Cluster42	arcC1	arcC1	1233	2.7.2.2	Carbamate kinase 1	arcC	SEQF1594	Kingella_oralis	28891	61	89	270	31	92	21	376	3425	102	429	13	49	4238	1354	796	3	4	350	26	41	412	700	17	491	767	66	98	198	16	21	1245	513	817	1	7	337	1336	167	93
SEQF1594_01428	Cluster8	arcD	arcD	1488	NA	Arginine/ornithine antiporter	arcD	SEQF1594	Kingella_oralis	15808	60	13	264	42	86	32	721	1701	57	315	11	10	1225	791	624	2	0	283	13	46	189	182	22	281	353	51	60	94	24	14	671	412	695	3	5	145	535	84	30
SEQF1610_00213	Cluster51	arcA	arcA	1230	3.5.3.6	Arginine deiminase	arcA	SEQF1610	Treponema_vincentii	2298	33	0	41	0	49	0	0	0	0	0	0	0	0	2	25	18	48	106	0	0	99	113	0	16	241	0	96	0	3	0	0	2	168	35	6	18	0	3	0
SEQF1610_00215	Cluster42	arcC1	arcC1	1230	2.7.2.2	Carbamate kinase 1	arcC	SEQF1610	Treponema_vincentii	871	28	0	23	0	12	0	0	0	0	0	0	0	0	0	2	0	28	63	0	0	9	31	0	3	152	0	11	0	4	0	0	0	8	10	10	4	0	1	0
SEQF1610_00214	Cluster21	arcB/F	argF_1	948	2.1.3.3	Ornithine carbamoyltransferase	arcB	SEQF1610	Treponema_vincentii	2181	32	2	39	0	66	0	0	0	1	0	0	0	0	2	123	6	73	81	0	0	25	139	0	8	283	0	150	0	1	0	0	0	28	36	9	42	0	0	0
SEQF1668_00974	Cluster51	arcA	arcA_2	960	3.5.3.6	Arginine deiminase	arcA	SEQF1668	Actinomyces_johnsonii	774	42	18	10	1	0	0	0	7	3	8	4	0	0	28	2	1	0	76	33	16	2	0	0	9	72	2	0	1	1	0	0	3	4	7	9	2	0	0	0
SEQF1668_00976	Cluster42	arcC1	arcC1	1212	2.7.2.2	Carbamate kinase 1	arcC	SEQF1668	Actinomyces_johnsonii	608	45	1	1	5	0	0	1	19	7	8	5	0	0	25	2	5	6	86	1	3	2	0	2	0	81	1	10	6	0	0	0	22	7	6	18	8	0	2	0
SEQF1668_00975	Cluster21	arcB/F	argF	1488	2.1.3.3	Ornithine carbamoyltransferase	arcB	SEQF1668	Actinomyces_johnsonii	374	43	12	3	1	0	0	0	2	2	7	3	0	0	10	1	1	1	19	18	1	1	1	1	4	16	1	0	4	0	0	0	1	2	11	12	4	0	0	0
SEQF1683_00297	Cluster51	arcA	arcA	972	3.5.3.6	Arginine deiminase	arcA	SEQF1683	Solobacterium_moorei	5739	55	0	12	37	501	636	0	3	5	20	8	19	129	50	30	301	53	247	34	0	17	22	57	25	98	3	86	32	297	8	0	0	279	12	0	32	17	85	8
SEQF1683_00299	Cluster42	arcC1	arcC1	1233	2.7.2.2	Carbamate kinase 1	arcC	SEQF1683	Solobacterium_moorei	9278	58	0	15	62	924	1046	7	4	18	18	5	20	267	101	53	324	67	396	77	6	13	26	81	37	161	6	96	28	521	18	0	0	350	11	1	67	7	62	12
SEQF1683_00298	Cluster21	arcB/F	argF	960	2.1.3.3	Ornithine carbamoyltransferase	arcB	SEQF1683	Solobacterium_moorei	4236	55	0	16	29	324	367	6	2	12	18	2	14	60	51	29	267	44	224	34	0	1	16	41	10	100	3	48	22	222	18	0	0	187	4	0	28	13	35	8
SEQF1692_01439	Cluster51	arcA	arcA	1038	3.5.3.6	Arginine deiminase	arcA	SEQF1692	Streptococcus_anginosus	7514	47	0	1	410	6	61	109	0	11	0	0	0	0	40	7	158	26	13	0	1	18	118	0	0	982	6	419	121	31	51	0	6	272	597	258	40	2	179	8
SEQF1692_01438	Cluster21	arcB/F	arcB	951	2.1.3.3	Ornithine carbamoyltransferase, catabolic	arcB	SEQF1692	Streptococcus_anginosus	4326	48	1	5	758	0	169	0	10	7	1	0	2	3	10	0	90	15	1	0	4	10	101	0	1	147	6	21	223	48	83	0	6	257	391	119	2	8	1	0
SEQF1692_01437	Cluster42	arcC1	arcC1	942	2.7.2.2	Carbamate kinase 1	arcC	SEQF1692	Streptococcus_anginosus	2259	44	0	0	294	79	18	1	0	1	0	3	1	23	0	6	116	289	140	0	2	0	23	1	0	13	1	16	82	50	52	0	1	98	79	33	0	0	1	0
SEQF1693_02239	Cluster51	arcA	arcA_2	1005	3.5.3.6	Arginine deiminase	arcA	SEQF1693	Actinomyces_sp._HMT_171	8501	60	15	6	95	14	44	270	252	13	47	3	6	252	413	10	10	0	129	7	109	44	21	16	40	34	8	127	60	30	3	6	885	48	74	60	47	63	73	27
SEQF1693_02241	Cluster59	arcC2	arcC2	1017	2.7.2.2	Carbamate kinase 2	arcC	SEQF1693	Actinomyces_sp._HMT_171	11887	62	14	7	141	12	166	303	680	58	307	30	20	377	581	38	26	8	171	27	94	63	66	17	46	77	19	251	125	42	8	133	875	111	81	81	73	138	73	61
SEQF1693_02240	Cluster21	arcB/F	argF_2	1407	2.1.3.3	Ornithine carbamoyltransferase	arcB	SEQF1693	Actinomyces_sp._HMT_171	3960	61	6	5	18	3	8	54	422	8	30	1	5	99	107	11	14	5	50	4	60	30	7	16	25	9	2	28	24	4	3	7	286	49	20	18	22	24	11	9
SEQF1702_01373	Cluster51	arcA	arcA	1224	3.5.3.6	Arginine deiminase	arcA	SEQF1702	Streptococcus_parasanguinis	22288	49	0	15	193	0	672	18	28	3	24	355	417	2	5	3	0	1	21	0	1	0	3	1	0	8	0	292	846	45	659	6112	32	0	60	23	30	3287	1519	109
SEQF1702_01372	Cluster21	arcB/F	arcB	1242	2.1.3.3	Ornithine carbamoyltransferase, catabolic	arcB	SEQF1702	Streptococcus_parasanguinis	11687	58	2	31	136	9	440	9	61	2	68	169	523	36	12	6	2	1	16	0	15	135	7	0	12	22	7	91	580	28	351	2470	112	8	131	29	98	886	519	93
SEQF1702_01371	Cluster42	arcC1	arcC1	1227	2.7.2.2	Carbamate kinase 1	arcC	SEQF1702	Streptococcus_parasanguinis	912	46	0	10	6	0	31	8	19	0	22	0	37	9	1	0	0	0	3	0	0	6	0	0	4	2	4	2	27	1	58	11	1	0	18	10	6	12	14	2
SEQF1703_00837	Cluster51	arcA	arcA	432	3.5.3.6	Arginine deiminase	arcA	SEQF1703	Streptococcus_intermedius	2096	53	4	4	7	34	185	21	138	0	22	1	6	200	8	34	20	0	1	0	11	100	0	7	9	32	8	40	58	1	28	2	105	113	15	1	30	2	11	0
SEQF1703_00836	Cluster21	arcB/F	arcB	936	2.1.3.3	Ornithine carbamoyltransferase, catabolic	arcB	SEQF1703	Streptococcus_intermedius	561	41	0	0	4	40	10	2	14	0	4	0	0	14	0	1	9	0	0	0	2	8	0	5	2	6	4	57	18	1	7	1	5	12	1	0	3	0	1	0
SEQF1703_00835	Cluster42	arcC1	arcC1	1017	2.7.2.2	Carbamate kinase 1	arcC	SEQF1703	Streptococcus_intermedius	741	47	2	0	0	26	32	7	18	0	5	0	2	55	4	11	12	1	0	0	1	16	5	2	3	11	4	33	12	0	7	1	16	13	7	0	7	2	1	0
SEQF1704_01514	Cluster51	arcA	arcA	558	3.5.3.6	Arginine deiminase	arcA	SEQF1704	Streptococcus_oralis	19803	51	0	218	885	754	4	0	268	510	265	0	1	379	1152	24	32	80	414	27	28	15	232	454	6	382	73	28	5	42	0	0	23	364	3	10	22	7	7731	2723
SEQF1704_01513	Cluster21	arcB/F	arcB	948	2.1.3.3	Ornithine carbamoyltransferase, catabolic	arcB	SEQF1704	Streptococcus_oralis	26597	56	0	107	1692	1038	17	1	512	573	290	1	0	787	1127	78	243	259	736	45	140	64	396	676	12	1223	49	56	2	99	0	0	37	1091	27	9	153	4	5912	2484
SEQF1704_01512	Cluster42	arcC1	arcC1	1227	2.7.2.2	Carbamate kinase 1	arcC	SEQF1704	Streptococcus_oralis	23707	53	0	91	491	579	18	0	330	1106	131	2	1	148	1123	100	118	243	326	355	69	27	158	560	30	49	30	47	3	274	0	0	52	428	6	6	111	5	5498	4987
SEQF1706_00970	Cluster51	arcA	arcA	903	3.5.3.6	Arginine deiminase	arcA	SEQF1706	Streptococcus_intermedius	4411	47	1	0	19	440	2	0	0	4	3	1	0	133	0	57	407	833	339	0	0	0	6	2	1	481	0	13	2	28	18	0	5	8	9	8	2	3	25	5
SEQF1706_00969	Cluster21	arcB/F	arcB	993	2.1.3.3	Ornithine carbamoyltransferase, catabolic	arcB	SEQF1706	Streptococcus_intermedius	7798	46	0	12	92	382	9	2	0	2	1	10	1	203	0	69	636	1645	485	0	0	1	5	4	0	465	0	14	16	43	30	1	4	2	64	16	0	9	31	0
SEQF1706_00968	Cluster42	arcC1	arcC1	945	2.7.2.2	Carbamate kinase 1	arcC	SEQF1706	Streptococcus_intermedius	4094	40	0	0	682	177	73	0	0	1	0	3	0	68	0	44	319	401	63	0	0	0	8	2	0	129	0	17	256	72	140	0	2	22	294	115	0	1	16	0
SEQF1730_00816	Cluster51	arcA	arcA	1245	3.5.3.6	Arginine deiminase	arcA	SEQF1730	Bulleidia_extructa	1104	23	0	5	0	0	0	0	4	0	0	0	0	116	5	0	243	43	1	0	0	0	0	0	0	79	0	0	0	0	4	0	0	0	8	2	0	0	0	0
SEQF1730_00818	Cluster42	arcC1	arcC1	930	2.7.2.2	Carbamate kinase 1	arcC	SEQF1730	Bulleidia_extructa	679	21	0	1	1	0	0	0	0	0	0	0	0	56	3	0	137	39	1	0	0	0	0	0	0	40	0	1	0	0	1	0	0	0	4	0	0	0	0	0
SEQF1730_00817	Cluster21	arcB/F	argF	1017	2.1.3.3	Ornithine carbamoyltransferase	arcB	SEQF1730	Bulleidia_extructa	812	22	0	2	0	0	0	0	0	0	0	0	0	69	4	0	152	35	1	0	0	0	0	0	0	41	0	0	0	0	4	0	0	0	7	1	0	0	0	0
SEQF1766_00037	Cluster51	arcA	arcA	1017	3.5.3.6	Arginine deiminase	arcA	SEQF1766	Limosilactobacillus_fermentum	1915	13	0	0	30	0	716	0	0	0	0	56	548	0	0	0	0	0	0	0	0	0	0	0	0	0	0	0	0	0	0	12	300	0	0	1	0	7	7	4
SEQF1766_00038	Cluster42	arcC1	arcC1_1	930	2.7.2.2	Carbamate kinase 1	arcC	SEQF1766	Limosilactobacillus_fermentum	1540	13	0	0	25	0	534	0	0	0	0	25	457	0	0	0	0	0	0	0	0	0	0	0	0	0	0	0	1	0	0	6	259	0	0	0	0	8	5	3
SEQF1766_00039	Cluster21	arcB/F	argF	1011	2.1.3.3	Ornithine carbamoyltransferase	arcB	SEQF1766	Limosilactobacillus_fermentum	2417	15	0	0	37	0	874	0	0	0	0	63	711	0	0	0	0	0	0	0	0	0	0	0	0	0	0	0	0	0	0	8	393	0	0	0	0	7	7	4
SEQF1801_02341	Cluster51	arcA	arcA	1005	3.5.3.6	Arginine deiminase	arcA	SEQF1801	Cutibacterium_acnes	14	6	0	0	0	0	0	0	0	0	1	0	0	0	0	0	0	0	0	0	0	0	0	0	0	0	0	0	0	0	0	0	3	0	0	2	0	0	0	0
SEQF1801_02340	Cluster21	arcB/F	arcB_2	1005	2.1.3.3	Ornithine carbamoyltransferase, catabolic	arcB	SEQF1801	Cutibacterium_acnes	14	10	0	0	0	0	0	0	0	0	0	0	0	0	0	0	0	0	1	0	0	0	0	0	1	0	0	0	0	0	0	0	2	0	3	1	0	0	0	0
SEQF1801_02339	Cluster59	arcC2	arcC2	1017	2.7.2.2	Carbamate kinase 2	arcC	SEQF1801	Cutibacterium_acnes	11	7	0	0	0	0	0	0	0	0	0	0	0	0	0	0	0	0	0	0	0	1	0	0	0	0	0	0	0	0	0	0	0	0	0	0	0	1	0	0
SEQF1801_02342	Cluster8	arcD	arcD	948	NA	Arginine/ornithine antiporter	arcD	SEQF1801	Cutibacterium_acnes	20	15	0	0	1	0	1	0	0	0	1	0	0	0	2	0	0	0	0	0	0	0	0	0	0	0	0	1	0	0	0	1	1	0	2	0	1	0	1	0
SEQF1847_01785	Cluster51	arcA	arcA	933	3.5.3.6	Arginine deiminase	arcA	SEQF1847	Streptococcus_sp._HMT_056	2093	35	80	13	0	141	0	2	33	1	0	0	0	1	186	0	0	1	14	0	0	12	379	0	276	29	5	0	26	0	1	11	0	1	0	1	2	6	0	0
SEQF1847_01786	Cluster21	arcB/F	arcB	1224	2.1.3.3	Ornithine carbamoyltransferase, catabolic	arcB	SEQF1847	Streptococcus_sp._HMT_056	2870	47	109	7	9	171	0	2	1	0	8	2	7	0	217	0	0	4	34	0	2	19	396	18	237	35	4	2	55	0	0	28	2	35	2	6	39	17	2	0
SEQF1847_01787	Cluster42	arcC1	arcC1	1017	2.7.2.2	Carbamate kinase 1	arcC	SEQF1847	Streptococcus_sp._HMT_056	1057	45	24	12	3	37	0	3	12	1	2	1	0	6	149	0	0	1	17	0	0	3	90	0	80	24	3	2	36	0	1	10	5	0	0	1	3	12	2	0
SEQF1848_02338	Cluster51	arcA	arcA_2	1482	3.5.3.6	Arginine deiminase	arcA	SEQF1848	Actinomyces_sp._HMT_175	11041	62	3	22	132	43	94	363	211	30	111	26	11	307	456	17	20	1	185	5	39	95	38	64	29	137	16	271	85	38	3	18	980	87	168	119	172	125	116	74
SEQF1848_02340	Cluster42	arcC1	arcC1	1017	2.7.2.2	Carbamate kinase 1	arcC	SEQF1848	Actinomyces_sp._HMT_175	11494	62	17	12	47	47	136	633	563	63	201	43	10	356	480	74	5	4	175	14	49	127	116	58	66	135	18	109	221	15	12	196	325	88	91	53	159	260	80	42
SEQF1848_02339	Cluster21	arcB/F	argF	948	2.1.3.3	Ornithine carbamoyltransferase	arcB	SEQF1848	Actinomyces_sp._HMT_175	7581	61	2	14	79	33	104	350	200	27	100	17	6	202	408	13	8	0	116	2	4	34	57	43	10	73	15	112	100	12	8	94	373	26	93	69	137	104	90	56
SEQF1849_01720	Cluster51	arcA	arcA_2	906	3.5.3.6	Arginine deiminase	arcA	SEQF1849	Actinomyces_sp._HMT_170	2114	17	11	0	0	0	0	0	14	3	0	0	0	17	50	1	0	0	0	0	33	0	0	0	0	0	0	0	0	0	1	0	1	3	0	0	0	0	1	0
SEQF1849_01718	Cluster42	arcC1	arcC1_2	930	2.7.2.2	Carbamate kinase 1	arcC	SEQF1849	Actinomyces_sp._HMT_170	1443	32	16	2	0	0	0	0	4	8	0	7	0	14	24	0	0	0	1	18	29	0	1	0	3	0	5	4	0	0	0	0	3	3	0	2	4	0	0	0
SEQF1849_01719	Cluster21	arcB/F	argF_2	1008	2.1.3.3	Ornithine carbamoyltransferase	arcB	SEQF1849	Actinomyces_sp._HMT_170	1035	34	7	1	6	0	0	1	40	0	0	0	0	3	24	0	1	0	0	6	14	0	1	1	2	4	0	4	0	0	0	0	18	2	1	2	2	1	0	0
SEQF1854_01131	Cluster51	arcA	arcA	948	3.5.3.6	Arginine deiminase	arcA	SEQF1854	Oribacterium_asaccharolyticum	587	33	0	4	66	42	1	0	3	21	0	4	18	0	0	0	20	0	5	0	0	0	0	39	0	7	0	1	21	26	6	0	1	0	8	3	1	20	16	9
SEQF1854_01133	Cluster42	arcC1	arcC1	1017	2.7.2.2	Carbamate kinase 1	arcC	SEQF1854	Oribacterium_asaccharolyticum	136	20	0	0	1	38	1	0	0	1	1	1	2	0	1	0	0	0	0	0	0	0	0	31	0	0	0	0	13	3	2	0	0	0	0	0	0	0	1	1
SEQF1854_01132	Cluster21	arcB/F	argF	1215	2.1.3.3	Ornithine carbamoyltransferase	arcB	SEQF1854	Oribacterium_asaccharolyticum	172	23	0	0	5	33	1	0	1	1	3	4	3	0	0	0	0	0	2	0	0	0	1	27	0	0	0	1	8	5	5	0	0	0	0	0	1	1	6	1
SEQF1879_01136	Cluster51	arcA	arcA	1005	3.5.3.6	Arginine deiminase	arcA	SEQF1879	Fusobacterium_sp._HMT_370	446	29	22	0	0	58	3	0	0	0	0	0	0	11	5	41	93	0	23	0	3	0	2	0	0	3	1	0	1	7	0	0	0	30	0	0	0	1	0	0
SEQF1879_01135	Cluster21	arcB/F	arcB	1452	2.1.3.3	Ornithine carbamoyltransferase, catabolic	arcB	SEQF1879	Fusobacterium_sp._HMT_370	203	18	8	0	2	23	0	0	0	0	0	0	0	5	3	25	26	0	6	0	0	0	0	0	0	0	0	0	0	8	0	0	0	31	0	0	0	0	0	0
SEQF1879_01133	Cluster42	arcC1	arcC1	930	2.7.2.2	Carbamate kinase 1	arcC	SEQF1879	Fusobacterium_sp._HMT_370	1224	36	71	1	1	135	3	0	0	2	0	0	0	25	13	161	187	0	23	0	6	1	4	0	0	2	8	1	1	21	0	0	0	190	1	0	0	0	6	0
SEQF1879_01134	Cluster21	arcB/F	argF	1224	2.1.3.3	Ornithine carbamoyltransferase	arcB	SEQF1879	Fusobacterium_sp._HMT_370	820	30	44	2	3	123	2	0	0	0	0	0	0	18	20	117	113	0	21	0	3	0	1	0	0	2	2	2	0	13	0	0	0	107	0	0	0	0	0	0
SEQF1885_01509	Cluster51	arcA	arcA	1008	3.5.3.6	Arginine deiminase	arcA	SEQF1885	Streptococcus_parasanguinis	32986	55	0	46	266	4	890	32	38	2	39	581	406	15	5	9	1	0	38	0	7	7	2	1	17	8	6	375	1194	50	371	8449	160	4	45	13	14	4829	2267	231
SEQF1885_01508	Cluster21	arcB/F	arcB	1029	2.1.3.3	Ornithine carbamoyltransferase, catabolic	arcB	SEQF1885	Streptococcus_parasanguinis	37794	60	6	52	305	2	1167	41	90	4	60	363	424	93	18	8	0	2	20	2	5	34	6	0	17	35	13	136	1007	60	1222	7457	505	4	72	9	36	2656	2179	297
SEQF1885_01507	Cluster42	arcC1	arcC1	993	2.7.2.2	Carbamate kinase 1	arcC	SEQF1885	Streptococcus_parasanguinis	7574	55	0	16	62	31	210	11	45	4	69	58	177	57	19	7	0	0	4	0	16	77	5	0	10	5	1	31	230	25	321	899	170	5	10	6	8	325	284	66
SEQF1889_02057	Cluster51	arcA	arcA	1008	3.5.3.6	Arginine deiminase	arcA	SEQF1889	Streptococcus_sp._HMT_066	9861	61	6	112	28	141	49	39	273	2	210	19	406	523	105	34	3	6	34	3	125	1138	16	6	20	40	24	53	112	11	172	93	28	41	135	24	249	61	104	5
SEQF1889_02058	Cluster21	arcB/F	arcB	930	2.1.3.3	Ornithine carbamoyltransferase, catabolic	arcB	SEQF1889	Streptococcus_sp._HMT_066	2534	57	9	17	16	17	42	8	52	1	120	5	109	162	20	8	0	0	4	0	21	389	4	1	10	0	10	27	47	3	90	60	59	7	58	10	107	14	19	4
SEQF1889_02059	Cluster42	arcC1	arcC1	1230	2.7.2.2	Carbamate kinase 1	arcC	SEQF1889	Streptococcus_sp._HMT_066	1928	53	4	21	3	23	16	0	87	0	53	2	47	139	54	4	0	0	7	0	30	217	3	0	4	1	12	15	14	2	67	52	21	4	56	7	86	2	2	0
SEQF1919_00199	Cluster51	arcA	arcA	981	3.5.3.6	Arginine deiminase	arcA	SEQF1919	Streptococcus_parasanguinis	32685	55	0	43	268	4	886	32	35	2	38	576	397	14	5	8	1	0	38	0	7	7	1	1	17	8	5	369	1183	48	364	8393	159	4	43	13	13	4818	2257	235
SEQF1919_00200	Cluster21	arcB/F	arcB	1224	2.1.3.3	Ornithine carbamoyltransferase, catabolic	arcB	SEQF1919	Streptococcus_parasanguinis	37536	60	6	49	302	3	1158	38	92	4	59	356	417	96	17	8	0	2	20	2	5	35	6	0	18	34	14	137	1001	60	1216	7430	493	4	72	9	31	2647	2167	294
SEQF1919_00201	Cluster42	arcC1	arcC1	945	2.7.2.2	Carbamate kinase 1	arcC	SEQF1919	Streptococcus_parasanguinis	7322	54	0	16	62	31	196	11	44	4	68	57	158	59	16	7	0	0	5	0	14	77	5	0	10	5	1	31	230	24	317	895	167	5	10	6	7	323	285	65
SEQF1940_01154	Cluster51	arcA	arcA	1230	3.5.3.6	Arginine deiminase	arcA	SEQF1940	Treponema_medium	4069	38	1	4	0	114	1	0	0	0	0	0	0	1	3	140	27	190	311	0	2	198	308	0	8	181	0	310	0	11	0	0	0	323	54	10	108	0	1	0
SEQF1940_01156	Cluster42	arcC1	arcC1	1017	2.7.2.2	Carbamate kinase 1	arcC	SEQF1940	Treponema_medium	378	24	0	1	0	12	0	0	0	2	0	0	0	0	0	7	0	9	33	0	0	48	10	0	0	15	0	8	0	2	0	0	0	98	2	0	9	0	1	0
SEQF1940_01155	Cluster21	arcB/F	argF_2	1017	2.1.3.3	Ornithine carbamoyltransferase	arcB	SEQF1940	Treponema_medium	4434	38	0	4	0	92	0	0	0	4	0	0	0	1	6	71	21	96	362	0	5	478	200	0	5	233	0	232	0	3	0	0	0	1030	35	10	39	0	1	0
SEQF1947_02230	Cluster51	arcA	arcA	1017	3.5.3.6	Arginine deiminase	arcA	SEQF1947	Treponema_vincentii	2058	29	0	29	0	51	0	0	0	0	0	0	0	0	1	25	10	33	153	0	0	107	114	0	10	162	0	97	0	1	0	0	0	180	95	11	24	0	5	0
SEQF1947_02232	Cluster42	arcC1	arcC1	948	2.7.2.2	Carbamate kinase 1	arcC	SEQF1947	Treponema_vincentii	871	28	0	23	0	12	0	0	0	0	0	0	0	0	0	2	0	28	63	0	0	9	31	0	3	152	0	11	0	4	0	0	0	8	10	10	4	0	1	0
SEQF1947_02231	Cluster21	arcB/F	argF_2	1008	2.1.3.3	Ornithine carbamoyltransferase	arcB	SEQF1947	Treponema_vincentii	2208	32	1	31	0	65	0	0	0	1	0	0	0	0	2	146	6	82	68	0	0	26	163	0	7	242	0	153	0	1	0	0	0	28	35	9	45	0	0	0
SEQF1964_00412	Cluster51	arcA	arcA	1230	3.5.3.6	Arginine deiminase	arcA	SEQF1964	Limosilactobacillus_fermentum	2074	13	0	0	31	0	799	0	0	0	0	57	580	0	0	0	0	0	0	0	0	0	0	0	0	0	0	0	0	0	0	14	325	0	0	1	0	8	7	4
SEQF1964_00411	Cluster42	arcC1	arcC1	1233	2.7.2.2	Carbamate kinase 1	arcC	SEQF1964	Limosilactobacillus_fermentum	1104	13	0	0	21	0	376	0	0	0	0	18	311	0	0	0	0	0	0	0	0	0	0	0	0	0	0	0	1	0	0	6	204	0	0	0	0	8	2	2
SEQF1964_00414	Cluster8	arcD	arcD1	948	NA	Arginine/ornithine antiporter ArcD1	arcD	SEQF1964	Limosilactobacillus_fermentum	565	11	0	0	5	0	219	0	0	0	0	18	241	0	0	0	0	0	0	0	0	0	0	0	0	0	0	0	0	0	0	0	45	0	0	0	0	1	2	1
SEQF1964_00410	Cluster21	arcB/F	argF	945	2.1.3.3	Ornithine carbamoyltransferase	arcB	SEQF1964	Limosilactobacillus_fermentum	2356	15	0	0	37	0	884	0	0	0	0	61	647	0	0	0	0	0	0	0	0	0	0	0	0	0	0	0	0	0	0	8	393	0	0	0	0	7	8	4
SEQF1964_00413	Cluster8	NA	NA	180	NA	hypothetical protein	other	SEQF1964	Limosilactobacillus_fermentum	22	3	0	0	0	0	9	0	0	0	0	0	11	0	0	0	0	0	0	0	0	0	0	0	0	0	0	0	0	0	0	0	2	0	0	0	0	0	0	0
SEQF1996_00921	Cluster51	arcA	arcA	942	3.5.3.6	Arginine deiminase	arcA	SEQF1996	Streptococcus_anginosus	3288	41	0	0	120	6	120	91	1	18	0	0	0	0	7	2	23	13	8	0	0	0	8	0	1	350	0	223	47	5	8	0	14	21	270	132	29	0	130	11
SEQF1996_00922	Cluster21	arcB/F	arcB	1242	2.1.3.3	Ornithine carbamoyltransferase, catabolic	arcB	SEQF1996	Streptococcus_anginosus	10371	56	1	20	2063	2	499	45	17	23	2	0	4	12	33	4	118	31	11	0	5	5	16	0	1	717	4	129	751	135	354	0	17	70	1663	511	14	4	22	6
SEQF1996_00923	Cluster42	arcC1	arcC1	504	2.7.2.2	Carbamate kinase 1	arcC	SEQF1996	Streptococcus_anginosus	4504	34	0	6	721	0	110	104	0	12	0	0	0	0	21	0	21	1	0	0	0	0	0	0	0	143	0	234	294	39	124	0	5	0	560	276	13	0	41	10
SEQF1997_00866	Cluster51	arcA	arcA	903	3.5.3.6	Arginine deiminase	arcA	SEQF1997	Streptococcus_cristatus	48740	62	2	360	3093	254	66	400	3267	1233	2284	109	68	713	106	1715	88	40	3671	413	1060	297	181	85	9	1249	170	513	25	20	345	23	757	531	172	70	1981	21	1736	891
SEQF1997_00865	Cluster21	arcB/F	arcB	1224	2.1.3.3	Ornithine carbamoyltransferase, catabolic	arcB	SEQF1997	Streptococcus_cristatus	46316	61	0	438	4086	327	54	283	3055	1845	1201	157	71	1508	83	1459	89	51	2890	462	652	373	248	247	9	666	241	505	15	34	458	39	492	260	178	45	1563	22	810	628
SEQF1997_00864	Cluster42	arcC1	arcC1	1248	2.7.2.2	Carbamate kinase 1	arcC	SEQF1997	Streptococcus_cristatus	9549	61	0	66	994	32	17	197	493	411	561	15	22	125	24	209	25	4	281	38	176	20	21	26	1	192	34	71	1	6	61	21	220	71	29	3	199	2	236	121
SEQF1998_00219	Cluster51	arcA	arcA	1218	3.5.3.6	Arginine deiminase	arcA	SEQF1998	Streptococcus_oralis	10230	32	0	52	2	93	0	1	0	2	0	0	0	104	2	414	0	2	13	0	0	546	467	0	1228	0	756	2	0	0	0	0	0	0	12	1	80	0	6	2
SEQF1998_00218	Cluster21	arcB/F	arcB	1017	2.1.3.3	Ornithine carbamoyltransferase, catabolic	arcB	SEQF1998	Streptococcus_oralis	15485	31	0	62	0	134	0	3	0	0	0	0	0	269	0	652	0	1	9	0	0	480	689	0	1544	4	1135	0	0	0	0	0	0	0	18	3	151	0	10	2
SEQF1998_00217	Cluster42	arcC1	arcC1	993	2.7.2.2	Carbamate kinase 1	arcC	SEQF1998	Streptococcus_oralis	25188	32	0	49	0	160	0	0	0	0	1	0	0	338	0	855	0	0	25	0	0	884	704	3	2581	4	1769	0	0	0	0	0	0	0	26	5	137	0	7	1
SEQF1999_00020	Cluster51	arcA	arcA	993	3.5.3.6	Arginine deiminase	arcA	SEQF1999	Streptococcus_oralis	31671	56	0	438	3001	3411	11	0	650	136	300	1	7	1821	261	632	104	118	479	485	193	196	657	1296	31	1332	172	99	13	125	0	1	86	1462	13	12	419	2	794	285
SEQF1999_00021	Cluster21	arcB/F	arcB	1230	2.1.3.3	Ornithine carbamoyltransferase, catabolic	arcB	SEQF1999	Streptococcus_oralis	30669	59	1	130	3479	1495	29	1	347	269	259	1	5	1755	277	363	232	260	533	377	180	104	494	1033	31	565	165	73	8	335	0	0	128	1038	32	7	408	2	1331	689
SEQF1999_00022	Cluster42	arcC1	arcC1	945	2.7.2.2	Carbamate kinase 1	arcC	SEQF1999	Streptococcus_oralis	36523	55	2	799	5171	389	37	0	1347	437	337	1	3	3700	651	272	569	375	738	791	538	62	699	263	93	378	113	166	10	472	0	0	72	2069	13	9	164	0	1114	862
SEQF2007_01410	Cluster51	arcA	arcA	1242	3.5.3.6	Arginine deiminase	arcA	SEQF2007	Streptococcus_parasanguinis	17241	57	5	67	95	1	350	20	65	3	49	212	882	7	26	9	2	1	24	0	2	1	4	1	8	9	4	186	766	53	895	3218	51	2	154	52	65	2159	1356	79
SEQF2007_01409	Cluster21	arcB/F	arcB	1008	2.1.3.3	Ornithine carbamoyltransferase, catabolic	arcB	SEQF2007	Streptococcus_parasanguinis	10756	57	3	33	138	9	428	8	61	0	69	154	509	34	12	6	0	1	15	0	14	130	7	0	12	15	6	87	638	25	359	2080	134	8	80	10	54	847	464	90
SEQF2007_01408	Cluster42	arcC1	arcC1	942	2.7.2.2	Carbamate kinase 1	arcC	SEQF2007	Streptococcus_parasanguinis	1490	42	0	2	11	1	32	4	7	0	1	8	25	4	0	3	0	0	0	0	0	0	0	0	1	3	1	8	54	3	36	100	8	0	16	13	9	43	43	9
SEQF2008_01117	Cluster51	arcA	arcA	948	3.5.3.6	Arginine deiminase	arcA	SEQF2008	Streptococcus_sanguinis	13642	58	75	16	26	184	15	32	797	42	1708	2	1	1504	610	98	0	9	129	52	34	114	27	47	66	0	621	225	135	28	69	52	11	45	10	2	48	0	24	3
SEQF2008_01116	Cluster21	arcB/F	arcB	1230	2.1.3.3	Ornithine carbamoyltransferase, catabolic	arcB	SEQF2008	Streptococcus_sanguinis	12472	60	33	23	16	276	0	10	151	13	406	2	5	1652	427	124	0	14	350	54	147	266	172	47	37	74	212	309	1	1	24	85	9	432	39	16	338	18	5	3
SEQF2008_01115	Cluster42	arcC1	arcC1	1017	2.7.2.2	Carbamate kinase 1	arcC	SEQF2008	Streptococcus_sanguinis	2502	50	20	18	1	56	12	16	6	8	143	0	0	142	26	12	0	0	37	3	10	15	12	57	2	0	44	31	0	0	63	93	0	3	0	2	27	1	0	0
SEQF2010_01084	Cluster51	arcA	arcA	1017	3.5.3.6	Arginine deiminase	arcA	SEQF2010	Streptococcus_sanguinis	17198	57	44	128	2	119	6	249	220	290	548	2	1	372	132	70	0	3	68	30	194	155	170	34	191	0	229	544	140	15	22	89	3	87	18	12	138	3	3	0
SEQF2010_01083	Cluster21	arcB/F	arcB	948	2.1.3.3	Ornithine carbamoyltransferase, catabolic	arcB	SEQF2010	Streptococcus_sanguinis	8561	55	11	74	2	272	0	5	132	73	145	0	0	138	37	31	1	8	197	32	174	257	181	42	53	0	431	95	29	6	10	34	4	94	6	1	61	4	5	0
SEQF2010_01082	Cluster42	arcC1	arcC1	948	2.7.2.2	Carbamate kinase 1	arcC	SEQF2010	Streptococcus_sanguinis	4398	51	6	15	2	67	4	3	9	8	227	0	2	98	57	22	0	0	99	6	32	69	45	24	5	0	243	68	2	3	5	45	4	20	8	5	149	0	0	0
SEQF2011_01742	Cluster51	arcA	arcA	1230	3.5.3.6	Arginine deiminase	arcA	SEQF2011	Streptococcus_sanguinis	8981	58	5	24	94	598	2	24	177	50	783	0	3	338	322	37	1	3	45	8	18	11	18	88	140	8	5	522	39	21	91	153	6	10	9	1	89	0	41	6
SEQF2011_01741	Cluster21	arcB/F	arcB	1017	2.1.3.3	Ornithine carbamoyltransferase, catabolic	arcB	SEQF2011	Streptococcus_sanguinis	27581	60	72	50	2	272	42	305	128	428	3755	9	0	727	134	177	1	22	628	76	316	369	183	35	131	19	294	317	645	8	31	473	12	238	79	51	701	11	18	1
SEQF2011_01740	Cluster42	arcC1	arcC1	948	2.7.2.2	Carbamate kinase 1	arcC	SEQF2011	Streptococcus_sanguinis	2277	51	24	12	1	125	7	5	61	12	133	1	0	85	63	13	1	3	38	2	32	48	39	7	3	0	110	9	33	16	4	54	3	29	0	0	3	0	0	0
SEQF2012_01219	Cluster51	arcA	arcA	669	3.5.3.6	Arginine deiminase	arcA	SEQF2012	Streptococcus_sanguinis	13466	58	74	17	20	189	16	32	800	42	1641	2	1	1491	600	94	0	9	129	52	32	111	25	46	68	0	625	220	135	29	67	54	12	47	8	2	47	0	14	4
SEQF2012_01220	Cluster21	arcB/F	arcB	1230	2.1.3.3	Ornithine carbamoyltransferase, catabolic	arcB	SEQF2012	Streptococcus_sanguinis	17390	60	38	23	19	479	0	30	499	69	401	0	10	2090	424	152	1	19	419	65	203	470	263	80	129	66	296	504	2	26	56	94	14	463	38	18	398	18	5	4
SEQF2012_01221	Cluster42	arcC1	arcC1_1	1017	2.7.2.2	Carbamate kinase 1	arcC	SEQF2012	Streptococcus_sanguinis	4612	53	15	19	0	296	9	5	148	31	2	3	3	578	217	11	0	3	25	7	10	12	11	67	57	0	15	316	54	18	0	63	1	5	3	3	56	1	0	0
SEQF2012_01224	Cluster46	arcC1	arcC1_2	1230	2.7.2.2	Carbamate kinase 1	arcC	SEQF2012	Streptococcus_sanguinis	1266	18	0	0	0	0	7	0	0	0	0	3	0	0	364	0	0	2	27	0	0	0	0	0	0	0	0	1	78	19	0	0	0	0	0	1	3	0	0	0
SEQF2012_01222	Cluster8	arcD	arcD1	996	NA	Arginine/ornithine antiporter ArcD1	arcD	SEQF2012	Streptococcus_sanguinis	5918	18	0	0	0	0	45	0	0	0	0	5	0	0	1291	5	0	4	85	1	0	0	0	0	0	0	0	0	280	44	0	5	2	0	1	1	2	0	0	0
SEQF2012_01223	NA	NA	aspC	1119	2.6.1.1	Aspartate aminotransferase	other	SEQF2012	Streptococcus_sanguinis	5138	15	0	0	0	0	21	0	0	0	0	5	0	0	1306	3	0	9	103	0	0	0	0	0	0	0	0	0	244	59	0	0	1	0	0	0	1	0	0	0
SEQF2013_01085	Cluster51	arcA	arcA	1002	3.5.3.6	Arginine deiminase	arcA	SEQF2013	Streptococcus_sanguinis	12909	58	36	38	32	1432	31	43	30	141	646	0	0	421	1078	140	1	3	120	51	66	55	93	338	67	0	135	245	38	3	36	461	19	90	32	16	186	0	22	4
SEQF2013_01084	Cluster21	arcB/F	arcB	948	2.1.3.3	Ornithine carbamoyltransferase, catabolic	arcB	SEQF2013	Streptococcus_sanguinis	24610	59	59	31	2	2297	223	65	1134	108	653	1	7	1128	1063	228	1	17	371	36	138	190	112	1013	54	0	84	214	58	96	10	491	8	89	18	7	144	7	20	1
SEQF2013_01083	Cluster42	arcC1	arcC1	1230	2.7.2.2	Carbamate kinase 1	arcC	SEQF2013	Streptococcus_sanguinis	2826	51	12	10	0	194	6	14	81	17	36	0	1	247	251	67	0	1	23	10	18	13	21	31	38	0	126	82	7	10	0	51	5	14	1	2	60	2	0	0
SEQF2014_01676	Cluster51	arcA	arcA	930	3.5.3.6	Arginine deiminase	arcA	SEQF2014	Streptococcus_sanguinis	13667	58	75	16	26	184	15	32	797	42	1709	2	1	1510	610	98	0	9	129	52	34	114	27	47	66	0	621	225	135	28	69	53	11	45	10	2	48	0	24	3
SEQF2014_01675	Cluster21	arcB/F	arcB	1017	2.1.3.3	Ornithine carbamoyltransferase, catabolic	arcB	SEQF2014	Streptococcus_sanguinis	12472	60	33	23	16	276	0	10	151	13	406	2	5	1652	427	124	0	14	350	54	147	266	172	47	37	74	212	309	1	1	24	85	9	432	39	16	338	18	5	3
SEQF2014_01674	Cluster42	arcC1	arcC1	948	2.7.2.2	Carbamate kinase 1	arcC	SEQF2014	Streptococcus_sanguinis	2502	50	20	18	1	56	12	16	6	8	143	0	0	142	26	12	0	0	37	3	10	15	12	57	2	0	44	31	0	0	63	93	0	3	0	2	27	1	0	0
SEQF2015_01121	Cluster51	arcA	arcA	1224	3.5.3.6	Arginine deiminase	arcA	SEQF2015	Streptococcus_sanguinis	12058	60	61	32	94	711	3	75	182	99	713	2	2	924	207	31	1	5	99	5	77	125	51	81	82	8	80	422	16	19	79	456	5	66	18	6	153	1	42	7
SEQF2015_01120	Cluster21	arcB/F	arcB	1230	2.1.3.3	Ornithine carbamoyltransferase, catabolic	arcB	SEQF2015	Streptococcus_sanguinis	25407	60	55	39	5	1066	41	8	1162	82	582	0	5	583	150	218	1	22	490	43	253	403	203	170	307	11	367	470	23	88	31	372	11	201	5	5	91	1	3	0
SEQF2015_01119	Cluster42	arcC1	arcC1	1017	2.7.2.2	Carbamate kinase 1	arcC	SEQF2015	Streptococcus_sanguinis	3963	47	6	4	0	201	15	5	21	11	662	0	0	156	35	74	0	1	24	22	35	24	36	81	11	0	33	153	4	1	0	58	0	33	0	0	11	0	2	0
SEQF2016_01287	Cluster51	arcA	arcA	1419	3.5.3.6	Arginine deiminase	arcA	SEQF2016	Streptococcus_sanguinis	9683	53	48	44	3	366	8	48	23	71	65	2	10	131	18	287	0	2	98	17	231	180	82	69	60	0	95	282	64	0	0	8	7	101	18	7	181	9	0	0
SEQF2016_01288	Cluster21	arcB/F	arcB	1437	2.1.3.3	Ornithine carbamoyltransferase, catabolic	arcB	SEQF2016	Streptococcus_sanguinis	12015	59	49	34	4	731	46	18	660	49	567	1	27	783	117	180	0	11	104	6	161	186	124	165	45	0	211	808	45	34	4	77	7	86	3	2	46	3	3	0
SEQF2016_01289	Cluster42	arcC1	arcC1	1227	2.7.2.2	Carbamate kinase 1	arcC	SEQF2016	Streptococcus_sanguinis	662	33	0	0	0	0	1	4	15	4	26	0	0	0	15	10	0	3	11	8	15	31	19	1	0	0	16	0	0	0	0	0	0	23	0	1	52	1	0	0
SEQF2017_00813	Cluster51	arcA	arcA	1479	3.5.3.6	Arginine deiminase	arcA	SEQF2017	Streptococcus_sanguinis	8638	56	49	18	62	866	16	46	145	66	139	0	7	609	551	39	0	1	142	28	43	44	39	90	109	0	218	418	71	12	54	65	9	45	14	2	154	0	41	7
SEQF2017_00814	Cluster21	arcB/F	arcB	1230	2.1.3.3	Ornithine carbamoyltransferase, catabolic	arcB	SEQF2017	Streptococcus_sanguinis	14409	57	24	70	3	446	11	13	781	66	1628	0	5	1323	566	323	0	5	102	32	23	153	66	68	62	0	398	394	18	56	16	138	3	21	30	12	189	6	2	0
SEQF2017_00815	Cluster42	arcC1	arcC1	1230	2.7.2.2	Carbamate kinase 1	arcC	SEQF2017	Streptococcus_sanguinis	1968	45	14	18	1	20	0	1	15	5	241	0	0	5	181	14	0	0	2	38	18	40	13	9	1	0	11	8	3	0	0	1	0	11	2	1	27	1	0	0
SEQF2018_00581	Cluster51	arcA	arcA	1422	3.5.3.6	Arginine deiminase	arcA	SEQF2018	Streptococcus_sanguinis	12224	54	2	43	0	126	13	99	698	104	422	2	1	1013	1524	43	0	0	14	2	71	8	18	20	238	1	7	55	225	56	22	381	5	20	2	4	28	0	2	0
SEQF2018_00582	Cluster21	arcB/F	arcB	993	2.1.3.3	Ornithine carbamoyltransferase, catabolic	arcB	SEQF2018	Streptococcus_sanguinis	38958	62	75	123	3	1113	45	53	1397	123	1273	2	22	868	1644	365	1	24	342	27	267	208	93	185	467	15	121	1150	86	160	40	303	13	137	13	5	113	1	5	1
SEQF2018_00583	Cluster42	arcC1	arcC1	1017	2.7.2.2	Carbamate kinase 1	arcC	SEQF2018	Streptococcus_sanguinis	7912	50	13	23	2	135	6	112	349	95	68	0	2	234	608	49	0	8	72	18	58	25	25	31	77	0	49	175	0	15	0	97	5	22	0	1	10	0	0	0
SEQF2020_01824	Cluster51	arcA	arcA	981	3.5.3.6	Arginine deiminase	arcA	SEQF2020	Streptococcus_australis	15943	60	11	112	57	189	52	26	248	1	249	16	240	556	143	58	1	0	29	1	98	1044	14	7	45	266	18	47	118	21	183	285	96	24	126	32	259	200	438	76
SEQF2020_01823	Cluster21	arcB/F	arcB	1224	2.1.3.3	Ornithine carbamoyltransferase, catabolic	arcB	SEQF2020	Streptococcus_australis	17175	62	17	90	122	188	102	27	392	2	492	7	725	840	199	61	1	7	46	3	119	1129	12	5	18	54	19	49	96	63	277	104	738	25	158	33	283	162	376	73
SEQF2020_01822	Cluster42	arcC1	arcC1	1017	2.7.2.2	Carbamate kinase 1	arcC	SEQF2020	Streptococcus_australis	1432	49	3	8	4	49	1	1	24	0	85	0	112	51	47	2	0	1	4	2	9	42	2	1	3	0	3	1	2	5	31	2	5	0	10	4	71	2	0	0
SEQF2031_01762	Cluster51	arcA	arcA	1230	3.5.3.6	Arginine deiminase	arcA	SEQF2031	Actinomyces_graevenitzii	173	16	0	0	4	0	1	1	0	0	0	0	1	0	0	0	0	0	0	0	0	0	0	0	0	1	0	0	10	3	0	0	73	0	0	1	0	0	0	2
SEQF2031_01764	Cluster42	arcC1	arcC1	993	2.7.2.2	Carbamate kinase 1	arcC	SEQF2031	Actinomyces_graevenitzii	54	11	0	0	1	0	0	0	1	0	0	0	0	0	0	0	0	0	0	0	0	0	0	0	0	0	0	0	7	1	1	0	28	0	2	0	0	0	0	0
SEQF2031_01763	Cluster21	arcB/F	argF	1251	2.1.3.3	Ornithine carbamoyltransferase	arcB	SEQF2031	Actinomyces_graevenitzii	88	11	0	0	1	0	0	0	0	0	2	0	0	0	0	0	0	0	0	0	0	0	0	0	0	0	0	0	3	1	0	0	56	0	0	0	0	0	0	1
SEQF2084_01432	Cluster51	arcA	arcA	1482	3.5.3.6	Arginine deiminase	arcA	SEQF2084	Lactobacillus_crispatus	143	17	0	0	0	1	0	0	0	0	0	0	0	0	1	0	1	0	0	0	0	0	0	0	0	0	0	0	0	0	1	0	2	0	2	0	0	7	3	0
SEQF2084_01433	Cluster21	arcB/F	arcB_1	948	2.1.3.3	Ornithine carbamoyltransferase, catabolic	arcB	SEQF2084	Lactobacillus_crispatus	44	7	0	0	2	0	0	0	0	0	0	0	0	0	0	0	0	0	0	0	0	0	0	0	0	0	0	0	0	0	1	0	0	0	0	0	0	5	0	0
SEQF2084_01434	Cluster46	arcB/F	arcB_2	1230	2.1.3.3	Ornithine carbamoyltransferase, catabolic	arcB	SEQF2084	Lactobacillus_crispatus	69	8	0	0	0	0	0	0	0	0	0	0	0	0	0	0	0	0	0	0	0	0	0	0	0	0	0	0	0	0	1	0	0	0	2	0	0	3	0	0
SEQF2161_00611	Cluster51	arcA	arcA	906	3.5.3.6	Arginine deiminase	arcA	SEQF2161	Cutibacterium_acnes	138	38	0	0	4	2	2	0	1	4	1	1	0	0	3	2	0	0	3	0	1	0	1	0	0	0	1	0	2	0	1	1	10	3	8	3	2	6	0	2
SEQF2161_00612	Cluster21	arcB/F	arcB_1	906	2.1.3.3	Ornithine carbamoyltransferase, catabolic	arcB	SEQF2161	Cutibacterium_acnes	100	30	0	0	0	4	4	0	3	1	0	0	0	2	0	1	0	0	0	0	1	1	1	0	0	0	0	0	3	1	0	3	4	1	7	4	2	2	0	0
SEQF2161_00613	Cluster59	arcC2	arcC2	948	2.7.2.2	Carbamate kinase 2	arcC	SEQF2161	Cutibacterium_acnes	125	39	0	1	4	0	1	1	1	1	0	2	2	2	2	3	0	2	0	0	0	4	0	0	2	0	0	0	0	2	0	2	5	1	6	1	0	5	3	1
SEQF2161_00610	Cluster8	arcD	arcD	1017	NA	Arginine/ornithine antiporter	arcD	SEQF2161	Cutibacterium_acnes	144	33	0	0	2	0	3	0	0	1	0	0	4	2	2	2	0	0	0	0	2	1	0	0	0	0	0	0	0	0	1	5	9	1	13	14	3	1	3	2
SEQF2162_00614	Cluster51	arcA	arcA	1482	3.5.3.6	Arginine deiminase	arcA	SEQF2162	Cutibacterium_acnes	138	38	0	0	4	2	2	0	1	4	1	1	0	0	3	2	0	0	3	0	1	0	1	0	0	0	1	0	2	0	1	1	10	3	8	3	2	6	0	2
SEQF2162_00615	Cluster21	arcB/F	arcB_1	948	2.1.3.3	Ornithine carbamoyltransferase, catabolic	arcB	SEQF2162	Cutibacterium_acnes	82	28	0	0	0	3	5	0	3	1	0	0	1	0	0	1	0	0	0	0	1	0	1	0	0	0	0	0	2	1	0	3	3	1	5	4	2	2	0	0
SEQF2162_00616	Cluster59	arcC2	arcC2	1230	2.7.2.2	Carbamate kinase 2	arcC	SEQF2162	Cutibacterium_acnes	101	38	0	1	2	0	1	1	1	1	0	2	2	2	2	3	0	2	0	0	0	4	0	0	0	0	0	0	1	2	0	1	3	1	4	1	0	4	3	1
SEQF2162_00613	Cluster8	arcD	arcD	1230	NA	Arginine/ornithine antiporter	arcD	SEQF2162	Cutibacterium_acnes	154	34	0	0	2	0	2	0	0	1	0	0	4	2	2	2	0	0	0	0	2	1	0	0	0	0	0	0	0	0	0	5	10	1	15	14	3	3	3	2
SEQF2163_02345	Cluster51	arcA	arcA	1245	3.5.3.6	Arginine deiminase	arcA	SEQF2163	Cutibacterium_acnes	14	6	0	0	0	0	0	0	0	0	1	0	0	0	0	0	0	0	0	0	0	0	0	0	0	0	0	0	0	0	0	0	3	0	0	2	0	0	0	0
SEQF2163_02344	Cluster21	arcB/F	arcB_2	1017	2.1.3.3	Ornithine carbamoyltransferase, catabolic	arcB	SEQF2163	Cutibacterium_acnes	14	10	0	0	0	0	0	0	0	0	0	0	0	0	0	0	0	0	1	0	0	0	0	0	1	0	0	0	0	0	0	0	2	0	3	1	0	0	0	0
SEQF2163_02343	Cluster59	arcC2	arcC2	1017	2.7.2.2	Carbamate kinase 2	arcC	SEQF2163	Cutibacterium_acnes	11	7	0	0	0	0	0	0	0	0	0	0	0	0	0	0	0	0	0	0	0	1	0	0	0	0	0	0	0	0	0	0	0	0	0	0	0	1	0	0
SEQF2163_02346	Cluster8	arcD	arcD	1230	NA	Arginine/ornithine antiporter	arcD	SEQF2163	Cutibacterium_acnes	18	14	0	0	1	0	1	0	0	0	1	0	0	0	2	0	0	0	0	0	0	0	0	0	0	0	0	1	0	0	0	0	1	0	1	0	1	0	1	0
SEQF2164_00608	Cluster51	arcA	arcA	1005	3.5.3.6	Arginine deiminase	arcA	SEQF2164	Cutibacterium_acnes	138	38	0	0	4	2	2	0	1	4	1	1	0	0	3	2	0	0	3	0	1	0	1	0	0	0	1	0	2	0	1	1	10	3	8	3	2	6	0	2
SEQF2164_00609	Cluster21	arcB/F	arcB_1	1230	2.1.3.3	Ornithine carbamoyltransferase, catabolic	arcB	SEQF2164	Cutibacterium_acnes	82	28	0	0	0	3	5	0	3	1	0	0	1	0	0	1	0	0	0	0	1	0	1	0	0	0	0	0	2	1	0	3	3	1	5	4	2	2	0	0
SEQF2164_00610	Cluster59	arcC2	arcC2	948	2.7.2.2	Carbamate kinase 2	arcC	SEQF2164	Cutibacterium_acnes	117	39	0	1	4	0	1	1	1	1	0	2	2	2	1	3	0	2	0	0	0	4	0	0	2	0	0	0	0	2	0	2	5	1	4	1	0	5	3	1
SEQF2164_00607	Cluster8	arcD	arcD	1017	NA	Arginine/ornithine antiporter	arcD	SEQF2164	Cutibacterium_acnes	145	34	0	0	2	0	3	0	0	0	0	0	4	2	2	2	0	0	0	0	2	1	0	0	0	0	0	0	0	0	1	5	6	1	11	14	3	2	2	2
SEQF2165_00607	Cluster51	arcA	arcA	906	3.5.3.6	Arginine deiminase	arcA	SEQF2165	Cutibacterium_acnes	138	38	0	0	4	2	2	0	1	4	1	1	0	0	3	2	0	0	3	0	1	0	1	0	0	0	1	0	2	0	1	1	10	3	8	3	2	6	0	2
SEQF2165_00608	Cluster21	arcB/F	arcB_1	948	2.1.3.3	Ornithine carbamoyltransferase, catabolic	arcB	SEQF2165	Cutibacterium_acnes	82	28	0	0	0	3	5	0	3	1	0	0	1	0	0	1	0	0	0	0	1	0	1	0	0	0	0	0	2	1	0	3	3	1	5	4	2	2	0	0
SEQF2165_00609	Cluster59	arcC2	arcC2	948	2.7.2.2	Carbamate kinase 2	arcC	SEQF2165	Cutibacterium_acnes	125	39	0	1	4	0	1	1	1	1	0	2	2	2	2	3	0	2	0	0	0	4	0	0	2	0	0	0	0	2	0	2	5	1	6	1	0	5	3	1
SEQF2165_00606	Cluster8	arcD	arcD	945	NA	Arginine/ornithine antiporter	arcD	SEQF2165	Cutibacterium_acnes	133	32	0	0	2	0	3	0	0	0	0	0	4	0	2	1	0	0	0	0	2	0	0	0	0	0	0	0	0	0	1	4	6	1	10	14	3	2	2	2
SEQF2166_00602	Cluster51	arcA	arcA	1482	3.5.3.6	Arginine deiminase	arcA	SEQF2166	Cutibacterium_acnes	123	38	0	0	4	2	1	0	1	4	1	1	0	0	2	2	0	0	3	0	1	0	1	0	0	0	1	0	2	0	1	1	4	3	6	4	1	6	0	2
SEQF2166_00603	Cluster21	arcB/F	arcB_1	1017	2.1.3.3	Ornithine carbamoyltransferase, catabolic	arcB	SEQF2166	Cutibacterium_acnes	82	28	0	0	0	3	5	0	3	1	0	0	1	0	0	1	0	0	0	0	1	0	1	0	0	0	0	0	2	1	0	3	3	1	5	4	2	2	0	0
SEQF2166_00604	Cluster59	arcC2	arcC2	1017	2.7.2.2	Carbamate kinase 2	arcC	SEQF2166	Cutibacterium_acnes	115	38	0	1	4	0	1	1	1	1	0	2	2	2	1	3	0	2	0	0	0	4	0	0	2	0	0	0	0	2	0	2	5	1	4	1	0	5	3	1
SEQF2166_00601	Cluster8	arcD	arcD	1410	NA	Arginine/ornithine antiporter	arcD	SEQF2166	Cutibacterium_acnes	145	34	0	0	2	0	3	0	0	0	0	0	4	2	2	2	0	0	0	0	2	1	0	0	0	0	0	0	0	0	1	5	6	1	11	14	3	2	2	2
SEQF2189_02194	Cluster51	arcA	arcA	1245	3.5.3.6	Arginine deiminase	arcA	SEQF2189	Cutibacterium_acnes	138	38	0	0	4	2	2	0	1	4	1	1	0	0	3	2	0	0	3	0	1	0	1	0	0	0	1	0	2	0	1	1	10	3	8	3	2	6	0	2
SEQF2189_02195	Cluster21	arcB/F	arcB_2	1230	2.1.3.3	Ornithine carbamoyltransferase, catabolic	arcB	SEQF2189	Cutibacterium_acnes	100	30	0	0	0	4	4	0	3	1	0	0	0	2	0	1	0	0	0	0	1	1	1	0	0	0	0	0	3	1	0	3	4	1	7	4	2	2	0	0
SEQF2189_02196	Cluster59	arcC2	arcC2	1230	2.7.2.2	Carbamate kinase 2	arcC	SEQF2189	Cutibacterium_acnes	125	39	0	1	4	0	1	1	1	1	0	2	2	2	2	3	0	2	0	0	0	4	0	0	2	0	0	0	0	2	0	2	5	1	6	1	0	5	3	1
SEQF2189_02193	Cluster8	arcD	arcD	936	NA	Arginine/ornithine antiporter	arcD	SEQF2189	Cutibacterium_acnes	139	33	0	0	2	0	3	0	0	1	0	0	3	2	2	2	0	0	0	0	1	1	0	0	0	0	0	0	0	0	1	4	10	1	13	14	3	1	3	2
SEQF2190_01468	Cluster51	arcA	arcA	1005	3.5.3.6	Arginine deiminase	arcA	SEQF2190	Cutibacterium_acnes	110	35	0	0	3	2	2	0	1	4	1	1	0	0	0	2	0	0	1	0	0	0	1	0	0	0	1	0	2	0	1	1	6	3	7	3	1	5	0	1
SEQF2190_01469	Cluster21	arcB/F	arcB	948	2.1.3.3	Ornithine carbamoyltransferase, catabolic	arcB	SEQF2190	Cutibacterium_acnes	82	28	0	0	0	3	5	0	3	1	0	0	1	0	0	1	0	0	0	0	1	0	1	0	0	0	0	0	2	1	0	3	3	1	5	4	2	2	0	0
SEQF2190_01470	Cluster59	arcC2	arcC2	948	2.7.2.2	Carbamate kinase 2	arcC	SEQF2190	Cutibacterium_acnes	125	39	0	1	4	0	1	1	1	1	0	2	2	2	2	3	0	2	0	0	0	4	0	0	2	0	0	0	0	2	0	2	5	1	6	1	0	5	3	1
SEQF2192_00739	Cluster51	arcA	arcA	906	3.5.3.6	Arginine deiminase	arcA	SEQF2192	Cutibacterium_acnes	138	38	0	0	4	2	2	0	1	4	1	1	0	0	3	2	0	0	3	0	1	0	1	0	0	0	1	0	2	0	1	1	10	3	8	3	2	6	0	2
SEQF2192_00738	Cluster21	arcB/F	arcB_1	1017	2.1.3.3	Ornithine carbamoyltransferase, catabolic	arcB	SEQF2192	Cutibacterium_acnes	80	28	0	0	0	3	5	0	3	1	0	0	1	0	0	1	0	0	0	0	1	0	1	0	0	0	0	0	2	1	0	2	3	1	5	4	2	2	0	0
SEQF2192_00737	Cluster59	arcC2	arcC2	1017	2.7.2.2	Carbamate kinase 2	arcC	SEQF2192	Cutibacterium_acnes	124	39	0	1	4	0	1	1	1	1	0	2	2	2	2	3	0	2	0	0	0	4	0	0	2	0	0	0	0	2	0	2	5	1	6	1	0	4	3	1
SEQF2192_00740	Cluster8	arcD	arcD	1215	NA	Arginine/ornithine antiporter	arcD	SEQF2192	Cutibacterium_acnes	146	34	0	0	2	0	3	0	0	0	0	0	4	2	2	2	0	0	0	0	2	1	0	0	0	0	0	0	0	0	1	5	6	1	11	14	3	2	2	2
SEQF2210_00872	Cluster51	arcA	arcA	1458	3.5.3.6	Arginine deiminase	arcA	SEQF2210	Streptococcus_anginosus	3825	45	2	2	19	315	1	0	0	5	2	0	0	127	0	69	258	525	197	0	0	0	4	2	1	632	0	8	3	24	18	0	4	5	12	12	2	6	15	5
SEQF2210_00871	Cluster21	arcB/F	arcB	1032	2.1.3.3	Ornithine carbamoyltransferase, catabolic	arcB	SEQF2210	Streptococcus_anginosus	2657	53	1	0	397	48	54	1	11	6	2	0	4	23	3	9	340	46	8	0	2	2	5	1	1	12	22	8	92	161	42	0	4	36	140	34	0	14	4	0
SEQF2210_00870	Cluster42	arcC1	arcC1	531	2.7.2.2	Carbamate kinase 1	arcC	SEQF2210	Streptococcus_anginosus	5443	47	0	7	457	0	120	54	0	29	0	0	9	8	8	1	739	10	1	0	4	0	4	0	1	398	30	93	105	640	39	0	3	55	123	80	10	54	21	4
SEQF2211_02178	Cluster51	arcA	arcA	1008	3.5.3.6	Arginine deiminase	arcA	SEQF2211	Streptococcus_constellatus	1434	37	0	14	85	39	5	2	0	1	0	0	0	0	6	0	111	17	4	0	0	0	1	0	0	13	3	16	19	116	12	0	0	4	57	18	2	13	1	2
SEQF2211_02179	Cluster21	arcB/F	arcB	1455	2.1.3.3	Ornithine carbamoyltransferase, catabolic	arcB	SEQF2211	Streptococcus_constellatus	737	38	0	1	120	5	13	2	0	4	0	0	0	0	0	0	82	9	2	0	1	0	4	0	0	28	2	16	25	58	6	0	3	8	24	12	2	31	1	0
SEQF2211_02180	Cluster42	arcC1	arcC1	945	2.7.2.2	Carbamate kinase 1	arcC	SEQF2211	Streptococcus_constellatus	2706	44	0	4	326	0	73	48	0	17	0	0	3	8	8	0	265	4	1	0	2	0	3	0	1	160	15	81	108	249	44	0	3	17	107	72	8	13	15	3
SEQF2222_00188	Cluster51	arcA	arcA	1455	3.5.3.6	Arginine deiminase	arcA	SEQF2222	Streptococcus_parasanguinis	108427	61	10	186	171	89	51	7	176	3	301	34	413	247	137	45	1	5	27	5	30	572	18	2	36	1986	14	59	187	40	654	1135	1019	16	183	48	152	695	5819	607
SEQF2222_00189	Cluster21	arcB/F	arcB	981	2.1.3.3	Ornithine carbamoyltransferase, catabolic	arcB	SEQF2222	Streptococcus_parasanguinis	28111	58	5	49	205	17	858	36	105	3	110	230	554	61	16	10	0	1	34	0	22	160	6	0	19	15	8	118	740	42	937	3009	370	9	85	17	66	1625	1960	282
SEQF2222_00190	Cluster42	arcC1	arcC1	1203	2.7.2.2	Carbamate kinase 1	arcC	SEQF2222	Streptococcus_parasanguinis	6559	54	0	7	56	5	162	17	29	2	17	64	79	54	10	4	0	0	8	0	10	69	3	0	0	4	4	21	163	9	158	926	69	1	5	3	11	296	256	52
SEQF2226_00190	Cluster51	arcA	arcA	1017	3.5.3.6	Arginine deiminase	arcA	SEQF2226	Streptococcus_pneumoniae	122	16	0	0	1	0	1	0	2	0	18	0	0	0	0	0	0	0	1	0	0	0	0	0	0	48	0	2	0	0	0	0	0	0	0	2	0	0	0	0
SEQF2226_00189	Cluster21	arcB/F	arcB	948	2.1.3.3	Ornithine carbamoyltransferase, catabolic	arcB	SEQF2226	Streptococcus_pneumoniae	132	23	0	0	0	0	0	1	0	1	0	0	0	1	27	0	3	1	2	1	0	0	5	0	0	39	0	0	0	1	0	0	1	0	0	0	0	0	2	2
SEQF2226_00188	Cluster42	arcC1	arcC1	1359	2.7.2.2	Carbamate kinase 1	arcC	SEQF2226	Streptococcus_pneumoniae	13	4	0	0	0	0	0	1	0	0	0	0	0	0	0	0	0	0	0	0	0	0	0	0	0	9	0	0	0	0	0	0	0	0	0	0	0	0	0	0
SEQF2317_00887	Cluster51	arcA	arcA_1	1230	3.5.3.6	Arginine deiminase	arcA	SEQF2317	Actinomyces_johnsonii	721	43	17	9	0	0	0	0	4	6	8	4	0	0	23	1	1	0	71	31	15	3	0	0	12	75	2	0	1	1	0	0	2	5	8	7	4	1	0	0
SEQF2317_00885	Cluster42	arcC1	arcC1	936	2.7.2.2	Carbamate kinase 1	arcC	SEQF2317	Actinomyces_johnsonii	684	43	1	4	8	0	0	1	18	7	12	8	0	0	18	1	3	7	81	0	3	1	0	2	0	88	1	7	8	0	0	0	17	9	8	26	7	0	2	0
SEQF2317_00886	Cluster21	arcB/F	argF	969	2.1.3.3	Ornithine carbamoyltransferase	arcB	SEQF2317	Actinomyces_johnsonii	888	51	18	4	17	0	2	4	8	4	0	9	0	1	21	2	5	1	58	27	13	2	5	1	7	75	0	25	10	1	0	0	103	5	14	12	7	7	1	0
SEQF2334_01786	Cluster51	arcA	arcA	1248	3.5.3.6	Arginine deiminase	arcA	SEQF2334	Streptococcus_anginosus	2487	40	0	13	237	12	20	36	0	3	0	0	0	3	0	0	66	21	9	0	0	0	0	0	0	61	4	91	85	53	36	0	7	7	224	104	14	21	49	12
SEQF2334_01785	Cluster21	arcB/F	arcB	957	2.1.3.3	Ornithine carbamoyltransferase, catabolic	arcB	SEQF2334	Streptococcus_anginosus	2213	45	0	3	172	24	29	0	1	4	1	0	0	15	2	3	214	101	28	0	4	0	8	0	0	82	6	4	26	150	14	0	7	31	42	14	1	15	5	0
SEQF2334_01784	Cluster42	arcC1	arcC1	1218	2.7.2.2	Carbamate kinase 1	arcC	SEQF2334	Streptococcus_anginosus	2770	45	0	4	326	0	73	54	0	17	0	0	3	9	8	0	262	4	1	0	2	0	2	0	1	173	15	83	114	246	41	0	3	17	116	76	9	13	16	4
SEQF2336_01527	Cluster51	arcA	arcA	1230	3.5.3.6	Arginine deiminase	arcA	SEQF2336	Streptococcus_intermedius	1221	53	2	0	14	49	98	8	60	0	12	1	4	111	2	9	20	29	7	0	5	48	0	5	6	26	3	17	31	0	12	1	43	60	25	9	17	0	5	0
SEQF2336_01528	Cluster21	arcB/F	arcB	1233	2.1.3.3	Ornithine carbamoyltransferase, catabolic	arcB	SEQF2336	Streptococcus_intermedius	1915	57	4	0	142	22	153	27	63	2	20	0	8	124	10	9	83	10	1	0	15	32	2	1	6	19	6	12	57	20	38	3	48	59	30	12	20	5	3	0
SEQF2336_01529	Cluster42	arcC1	arcC1	921	2.7.2.2	Carbamate kinase 1	arcC	SEQF2336	Streptococcus_intermedius	561	48	1	1	1	1	43	5	46	1	11	0	7	49	7	14	6	2	0	0	2	10	6	1	2	9	2	7	24	0	9	0	34	17	3	0	12	2	3	1
SEQF2344_00774	Cluster51	arcA	arcA	1224	3.5.3.6	Arginine deiminase	arcA	SEQF2344	Streptococcus_parasanguinis	32721	55	0	41	269	4	885	33	36	2	36	575	463	12	3	8	1	0	39	0	7	7	1	1	15	7	3	368	1179	44	382	8361	163	4	43	13	13	4776	2296	236
SEQF2344_00775	Cluster21	arcB/F	arcB_1	1410	2.1.3.3	Ornithine carbamoyltransferase, catabolic	arcB	SEQF2344	Streptococcus_parasanguinis	39450	62	12	73	303	25	1045	45	170	1	199	338	634	144	42	21	1	5	31	1	43	344	11	1	22	39	27	187	1133	74	1419	7944	653	14	122	23	112	2808	1584	227
SEQF2344_00776	Cluster42	arcC1	arcC1	993	2.7.2.2	Carbamate kinase 1	arcC	SEQF2344	Streptococcus_parasanguinis	5481	56	2	10	42	29	152	12	46	1	63	30	155	44	13	5	0	0	1	0	10	74	3	0	9	1	1	18	141	17	192	788	76	4	14	5	5	192	136	25
SEQF2361_00604	Cluster51	arcA	arcA	1017	3.5.3.6	Arginine deiminase	arcA	SEQF2361	Streptococcus_intermedius	1221	53	2	0	14	49	98	8	60	0	12	1	4	111	2	9	20	29	7	0	5	48	0	5	6	26	3	17	31	0	12	1	43	60	25	9	17	0	5	0
SEQF2361_00605	Cluster21	arcB/F	arcB	930	2.1.3.3	Ornithine carbamoyltransferase, catabolic	arcB	SEQF2361	Streptococcus_intermedius	1915	57	4	0	142	22	153	27	63	2	20	0	8	124	10	9	83	10	1	0	15	32	2	1	6	19	6	12	57	20	38	3	48	59	30	12	20	5	3	0
SEQF2361_00606	Cluster42	arcC1	arcC1	942	2.7.2.2	Carbamate kinase 1	arcC	SEQF2361	Streptococcus_intermedius	561	48	1	1	1	1	43	5	46	1	11	0	7	49	7	14	6	2	0	0	2	10	6	1	2	9	2	7	24	0	9	0	34	17	3	0	12	2	3	1
SEQF2363_00285	Cluster51	arcA	arcA	948	3.5.3.6	Arginine deiminase	arcA	SEQF2363	Streptococcus_intermedius	1221	53	2	0	14	49	98	8	60	0	12	1	4	111	2	9	20	29	7	0	5	48	0	5	6	26	3	17	31	0	12	1	43	60	25	9	17	0	5	0
SEQF2363_00286	Cluster21	arcB/F	arcB	1017	2.1.3.3	Ornithine carbamoyltransferase, catabolic	arcB	SEQF2363	Streptococcus_intermedius	1915	57	4	0	142	22	153	27	63	2	20	0	8	124	10	9	83	10	1	0	15	32	2	1	6	19	6	12	57	20	38	3	48	59	30	12	20	5	3	0
SEQF2363_00287	Cluster42	arcC1	arcC1	1203	2.7.2.2	Carbamate kinase 1	arcC	SEQF2363	Streptococcus_intermedius	561	48	1	1	1	1	43	5	46	1	11	0	7	49	7	14	6	2	0	0	2	10	6	1	2	9	2	7	24	0	9	0	34	17	3	0	12	2	3	1
SEQF2386_02090	Cluster51	arcA	arcA_2	906	3.5.3.6	Arginine deiminase	arcA	SEQF2386	Actinomyces_naeslundii	8068	51	21	91	1	2	1	0	115	179	199	73	1	266	252	0	1	7	363	137	47	18	34	75	49	1	40	29	0	10	11	0	15	61	24	9	422	0	0	3
SEQF2386_02088	Cluster42	arcC1	arcC1	1233	2.7.2.2	Carbamate kinase 1	arcC	SEQF2386	Actinomyces_naeslundii	5080	53	3	42	0	3	1	0	87	162	205	186	2	167	149	1	0	16	175	89	18	12	26	55	31	1	35	25	0	4	48	0	13	35	19	4	295	3	0	1
SEQF2386_02089	Cluster21	arcB/F	argF	1017	2.1.3.3	Ornithine carbamoyltransferase	arcB	SEQF2386	Actinomyces_naeslundii	4685	52	6	63	3	0	0	0	91	151	144	67	2	145	113	3	1	8	195	87	22	13	31	56	32	2	36	20	2	4	12	0	14	35	12	14	261	0	0	1
SEQF2397_00558	Cluster51	arcA	arcA	1026	3.5.3.6	Arginine deiminase	arcA	SEQF2397	Streptococcus_anginosus	6098	47	0	21	1098	7	117	39	0	8	0	0	0	0	34	6	153	34	8	0	0	10	39	0	1	143	6	186	296	74	172	0	2	99	1059	457	11	1	56	5
SEQF2397_00557	Cluster21	arcB/F	arcB	1428	2.1.3.3	Ornithine carbamoyltransferase, catabolic	arcB	SEQF2397	Streptococcus_anginosus	7150	43	0	0	515	118	92	291	1	20	0	0	0	28	28	14	23	7	2	0	0	1	0	0	0	474	0	623	304	42	74	0	40	1	947	393	67	1	185	36
SEQF2397_00556	Cluster42	arcC1	arcC1	945	2.7.2.2	Carbamate kinase 1	arcC	SEQF2397	Streptococcus_anginosus	1823	43	0	0	276	51	26	1	0	2	0	1	0	18	0	11	54	236	121	0	2	0	18	1	0	16	0	12	89	19	47	0	2	54	141	52	0	0	1	1
SEQF2420_01733	Cluster51	arcA	arcA	948	3.5.3.6	Arginine deiminase	arcA	SEQF2420	Lactobacillus_crispatus	112	16	0	0	0	1	0	0	0	0	0	0	0	0	1	0	1	0	0	0	0	0	0	0	0	0	0	0	0	0	1	0	2	0	2	0	0	7	0	0
SEQF2420_01731	Cluster46	arcB/F	arcB_1	1017	2.1.3.3	Ornithine carbamoyltransferase, catabolic	arcB	SEQF2420	Lactobacillus_crispatus	84	9	0	0	0	0	0	0	0	0	0	0	0	0	0	0	0	0	0	0	0	0	0	0	0	0	0	0	0	0	3	0	0	0	2	0	0	2	1	0
SEQF2420_01732	Cluster21	arcB/F	arcB_2	1017	2.1.3.3	Ornithine carbamoyltransferase, catabolic	arcB	SEQF2420	Lactobacillus_crispatus	44	7	0	0	2	0	0	0	0	0	0	0	0	0	0	0	0	0	0	0	0	0	0	0	0	0	0	0	0	0	1	0	0	0	0	0	0	5	0	0
SEQF2421_00916	Cluster51	arcA	arcA	1017	3.5.3.6	Arginine deiminase	arcA	SEQF2421	Lactobacillus_crispatus	112	16	0	0	0	1	0	0	0	0	0	0	0	0	1	0	1	0	0	0	0	0	0	0	0	0	0	0	0	0	1	0	2	0	2	0	0	7	0	0
SEQF2421_00917	Cluster21	arcB/F	arcB_1	1230	2.1.3.3	Ornithine carbamoyltransferase, catabolic	arcB	SEQF2421	Lactobacillus_crispatus	44	7	0	0	2	0	0	0	0	0	0	0	0	0	0	0	0	0	0	0	0	0	0	0	0	0	0	0	0	0	1	0	0	0	0	0	0	5	0	0
SEQF2421_00918	Cluster46	arcB/F	arcB_2	948	2.1.3.3	Ornithine carbamoyltransferase, catabolic	arcB	SEQF2421	Lactobacillus_crispatus	83	9	0	0	0	0	0	0	0	0	0	0	0	0	0	0	0	0	0	0	0	0	0	0	0	0	0	0	0	0	2	0	0	0	2	0	0	2	1	0
SEQF2424_00573	Cluster51	arcA	arcA	1224	3.5.3.6	Arginine deiminase	arcA	SEQF2424	Streptococcus_intermedius	2057	50	5	4	8	30	206	20	135	0	18	1	6	197	8	31	19	0	1	0	10	99	0	7	10	35	8	36	62	0	31	2	101	107	10	0	30	2	14	0
SEQF2424_00574	Cluster21	arcB/F	arcB	1230	2.1.3.3	Ornithine carbamoyltransferase, catabolic	arcB	SEQF2424	Streptococcus_intermedius	1263	57	1	0	146	56	76	8	32	2	12	0	4	85	10	12	83	10	1	0	5	20	2	1	3	16	7	12	57	20	41	2	21	27	30	12	11	4	3	0
SEQF2424_00575	Cluster42	arcC1	arcC1	1251	2.7.2.2	Carbamate kinase 1	arcC	SEQF2424	Streptococcus_intermedius	641	49	0	1	4	3	65	7	41	2	13	0	7	101	5	10	7	1	0	0	2	8	9	0	4	13	3	4	15	0	7	0	21	16	6	1	9	0	3	1
SEQF2444_01426	Cluster51	arcA	arcA	1017	3.5.3.6	Arginine deiminase	arcA	SEQF2444	Leptotrichia_sp._HMT_215	60023	59	197	863	545	38	17	826	1834	513	1604	42	28	5516	643	1580	77	12	1394	760	25	1749	473	16	3750	1884	29	1172	274	0	74	0	192	1362	78	25	693	270	2093	525
SEQF2444_01428	Cluster42	arcC1	arcC1	930	2.7.2.2	Carbamate kinase 1	arcC	SEQF2444	Leptotrichia_sp._HMT_215	52607	59	53	634	675	53	18	960	1912	426	1132	53	22	5685	695	597	60	2	1533	210	6	1263	433	10	2956	1608	29	1467	250	1	79	0	64	1319	91	14	473	184	1552	403
SEQF2444_01427	Cluster21	arcB/F	argF	1479	2.1.3.3	Ornithine carbamoyltransferase	arcB	SEQF2444	Leptotrichia_sp._HMT_215	73898	60	1077	901	906	65	15	1293	2338	521	1339	40	31	5980	883	3993	92	18	1728	628	127	1917	732	16	2889	1861	74	1659	339	4	86	0	183	2446	84	31	1285	195	2245	439
SEQF2449_01593	Cluster51	arcA	arcA_1	903	3.5.3.6	Arginine deiminase	arcA	SEQF2449	Actinomyces_johnsonii	831	44	18	9	0	0	0	0	6	5	9	5	0	0	29	3	1	0	91	29	15	3	0	0	10	95	2	0	1	1	0	0	4	6	8	10	5	1	0	0
SEQF2449_01595	Cluster42	arcC1	arcC1	993	2.7.2.2	Carbamate kinase 1	arcC	SEQF2449	Actinomyces_johnsonii	566	44	1	4	7	0	0	1	18	5	10	5	0	0	13	0	7	5	60	1	3	1	0	2	0	51	1	8	8	0	0	0	19	6	6	25	5	0	1	0
SEQF2449_01594	Cluster21	arcB/F	argF	969	2.1.3.3	Ornithine carbamoyltransferase	arcB	SEQF2449	Actinomyces_johnsonii	328	42	7	3	1	0	0	0	1	3	5	3	0	0	6	1	1	1	18	12	0	1	1	1	2	17	1	0	3	0	0	0	1	2	9	9	5	0	0	0
SEQF2450_00960	Cluster51	arcA	arcA	1224	3.5.3.6	Arginine deiminase	arcA	SEQF2450	Actinomyces_graevenitzii	102	14	0	0	5	0	0	1	0	0	0	0	1	0	0	0	0	0	0	0	0	0	0	1	0	1	0	0	5	0	1	0	24	0	0	0	0	0	2	1
SEQF2450_00962	Cluster42	arcC1	arcC1	939	2.7.2.2	Carbamate kinase 1	arcC	SEQF2450	Actinomyces_graevenitzii	80	15	0	0	5	0	0	0	0	0	0	2	1	0	0	0	0	0	1	0	0	0	0	0	0	1	0	0	2	0	1	0	47	0	0	0	0	0	1	1
SEQF2450_00961	Cluster21	arcB/F	argF	993	2.1.3.3	Ornithine carbamoyltransferase	arcB	SEQF2450	Actinomyces_graevenitzii	46	13	0	0	1	0	2	0	0	0	2	0	0	0	4	0	0	0	0	0	0	0	0	0	0	0	0	0	4	0	5	0	15	0	0	0	0	1	0	0
SEQF2479_01711	Cluster51	arcA	arcA	1422	3.5.3.6	Arginine deiminase	arcA	SEQF2479	Streptococcus_sanguinis	19787	60	123	26	181	337	9	12	205	60	39	0	8	474	160	284	0	11	219	7	349	709	250	122	77	1	305	455	7	2	70	8	3	286	34	22	402	48	50	7
SEQF2479_01710	Cluster21	arcB/F	arcB	942	2.1.3.3	Ornithine carbamoyltransferase, catabolic	arcB	SEQF2479	Streptococcus_sanguinis	20304	60	21	39	112	865	12	248	33	322	898	5	18	655	116	40	1	13	81	30	175	578	295	100	49	0	661	443	248	3	14	542	22	193	13	8	224	63	5	1
SEQF2479_01709	Cluster42	arcC1	arcC1	948	2.7.2.2	Carbamate kinase 1	arcC	SEQF2479	Streptococcus_sanguinis	2331	50	4	17	51	73	9	76	4	91	3	0	1	50	7	4	0	0	18	2	18	26	25	48	5	0	26	81	2	1	0	6	3	21	0	0	3	11	2	0
SEQF2520_01495	Cluster51	arcA	arcA	432	3.5.3.6	Arginine deiminase	arcA	SEQF2520	Streptococcus_cristatus	24585	61	0	302	1994	333	93	287	1027	666	672	18	14	219	27	1238	181	11	1323	684	782	269	44	115	12	218	102	196	16	21	122	25	431	377	34	18	558	3	787	624
SEQF2520_01494	Cluster21	arcB/F	arcB	993	2.1.3.3	Ornithine carbamoyltransferase, catabolic	arcB	SEQF2520	Streptococcus_cristatus	52068	61	0	482	3653	385	111	735	3828	1725	2646	122	58	163	77	1336	327	36	1947	645	1217	395	163	168	17	697	208	403	33	41	331	81	133	735	251	65	2165	23	1758	1022
SEQF2520_01493	Cluster42	arcC1	arcC1	1458	2.7.2.2	Carbamate kinase 1	arcC	SEQF2520	Streptococcus_cristatus	5372	60	0	30	769	21	13	12	556	96	300	11	11	69	11	230	36	4	206	87	105	43	16	16	1	62	13	75	0	2	25	5	122	48	17	7	153	1	72	64
SEQF2541_00346	Cluster51	arcA	arcA	981	3.5.3.6	Arginine deiminase	arcA	SEQF2541	Limosilactobacillus_fermentum	1819	13	0	0	29	0	681	0	0	0	0	52	515	0	0	0	0	0	0	0	0	0	0	0	0	0	0	0	0	0	0	12	291	0	0	1	0	7	7	4
SEQF2541_00345	Cluster42	arcC1	arcC1_2	1017	2.7.2.2	Carbamate kinase 1	arcC	SEQF2541	Limosilactobacillus_fermentum	1282	13	0	0	20	0	473	0	0	0	0	24	379	0	0	0	0	0	0	0	0	0	0	0	0	0	0	0	1	0	0	5	194	0	0	0	0	3	3	2
SEQF2541_00347	Cluster8	arcD	arcD1	1230	NA	Arginine/ornithine antiporter ArcD1	arcD	SEQF2541	Limosilactobacillus_fermentum	840	11	0	0	10	0	337	0	0	0	0	26	331	0	0	0	0	0	0	0	0	0	0	0	0	0	0	0	0	0	0	2	64	0	0	0	0	2	3	0
SEQF2541_00344	Cluster21	arcB/F	argF	1434	2.1.3.3	Ornithine carbamoyltransferase	arcB	SEQF2541	Limosilactobacillus_fermentum	1571	14	0	0	31	0	653	0	0	0	0	37	431	0	0	0	0	0	0	0	0	0	0	0	0	0	0	0	0	0	0	5	225	0	0	0	0	4	2	3
SEQF2587_00586	Cluster51	arcA	arcA	174	3.5.3.6	Arginine deiminase	arcA	SEQF2587	Streptococcus_anginosus	5621	42	0	3	425	36	16	25	0	25	0	0	5	0	5	0	776	1	0	0	4	0	16	0	2	101	36	82	60	822	30	0	2	86	227	98	6	33	48	0
SEQF2587_00587	Cluster21	arcB/F	arcB	1443	2.1.3.3	Ornithine carbamoyltransferase, catabolic	arcB	SEQF2587	Streptococcus_anginosus	7415	53	1	1	786	1	79	2	12	33	2	0	6	6	3	0	1432	14	0	0	7	2	15	0	7	35	67	12	220	1036	89	0	6	141	364	91	1	72	9	1
SEQF2587_00588	Cluster42	arcC1	arcC1	1017	2.7.2.2	Carbamate kinase 1	arcC	SEQF2587	Streptococcus_anginosus	5354	46	0	7	461	0	116	49	0	29	0	0	9	8	8	1	728	9	1	0	4	0	5	0	1	394	30	91	101	656	41	0	3	54	114	78	9	51	20	3
SEQF2588_00615	Cluster51	arcA	arcA	1242	3.5.3.6	Arginine deiminase	arcA	SEQF2588	Streptococcus_anginosus	2462	40	0	13	235	14	20	35	0	3	0	0	0	3	0	0	67	23	11	0	0	0	0	0	0	61	4	84	84	48	36	0	7	9	219	104	14	21	48	12
SEQF2588_00616	Cluster21	arcB/F	arcB	942	2.1.3.3	Ornithine carbamoyltransferase, catabolic	arcB	SEQF2588	Streptococcus_anginosus	2225	45	0	3	175	23	31	1	3	5	1	0	0	16	2	4	212	101	28	0	5	0	7	0	0	85	6	5	27	149	15	0	7	32	41	13	0	14	5	0
SEQF2588_00617	Cluster42	arcC1	arcC1	1230	2.7.2.2	Carbamate kinase 1	arcC	SEQF2588	Streptococcus_anginosus	2723	44	0	4	326	0	73	48	0	17	0	0	3	9	8	0	265	4	1	0	2	0	3	0	1	169	15	81	108	249	44	0	3	17	107	72	8	13	15	3
SEQF2589_00630	Cluster51	arcA	arcA	1224	3.5.3.6	Arginine deiminase	arcA	SEQF2589	Streptococcus_constellatus	1434	37	0	14	85	39	5	2	0	1	0	0	0	0	6	0	111	17	4	0	0	0	1	0	0	13	3	16	19	116	12	0	0	4	57	18	2	13	1	2
SEQF2589_00631	Cluster21	arcB/F	arcB	1242	2.1.3.3	Ornithine carbamoyltransferase, catabolic	arcB	SEQF2589	Streptococcus_constellatus	1205	41	0	3	120	22	13	2	0	4	0	0	0	15	0	2	120	99	27	0	1	0	5	0	0	84	2	16	25	59	9	0	3	8	24	12	2	32	2	0
SEQF2589_00632	Cluster42	arcC1	arcC1	174	2.7.2.2	Carbamate kinase 1	arcC	SEQF2589	Streptococcus_constellatus	2720	44	0	4	326	0	73	48	0	17	0	0	3	9	8	0	265	4	1	0	2	0	3	0	1	168	15	81	108	249	44	0	3	17	107	72	8	13	15	3
SEQF2590_00614	Cluster51	arcA	arcA	948	3.5.3.6	Arginine deiminase	arcA	SEQF2590	Streptococcus_constellatus	1360	37	0	14	83	39	5	2	0	1	0	0	0	0	6	0	103	17	4	0	0	0	1	0	0	13	3	16	19	109	12	0	0	4	56	17	2	12	1	2
SEQF2590_00615	Cluster21	arcB/F	arcB	1224	2.1.3.3	Ornithine carbamoyltransferase, catabolic	arcB	SEQF2590	Streptococcus_constellatus	1201	41	0	3	120	22	13	2	0	4	0	0	0	15	0	2	118	99	27	0	1	0	5	0	0	84	2	16	25	58	9	0	3	8	24	12	2	32	2	0
SEQF2590_00616	Cluster42	arcC1	arcC1	726	2.7.2.2	Carbamate kinase 1	arcC	SEQF2590	Streptococcus_constellatus	2720	44	0	4	326	0	73	48	0	17	0	0	3	9	8	0	265	4	1	0	2	0	3	0	1	168	15	81	108	249	44	0	3	17	107	72	8	13	15	3
SEQF2591_00614	Cluster51	arcA	arcA	1017	3.5.3.6	Arginine deiminase	arcA	SEQF2591	Streptococcus_constellatus	1360	37	0	14	83	39	5	2	0	1	0	0	0	0	6	0	103	17	4	0	0	0	1	0	0	13	3	16	19	109	12	0	0	4	56	17	2	12	1	2
SEQF2591_00615	Cluster21	arcB/F	arcB	1008	2.1.3.3	Ornithine carbamoyltransferase, catabolic	arcB	SEQF2591	Streptococcus_constellatus	1201	41	0	3	120	22	13	2	0	4	0	0	0	15	0	2	118	99	27	0	1	0	5	0	0	84	2	16	25	58	9	0	3	8	24	12	2	32	2	0
SEQF2591_00616	Cluster42	arcC1	arcC1	627	2.7.2.2	Carbamate kinase 1	arcC	SEQF2591	Streptococcus_constellatus	2720	44	0	4	326	0	73	48	0	17	0	0	3	9	8	0	265	4	1	0	2	0	3	0	1	168	15	81	108	249	44	0	3	17	107	72	8	13	15	3
SEQF2592_01174	Cluster51	arcA	arcA	1008	3.5.3.6	Arginine deiminase	arcA	SEQF2592	Streptococcus_intermedius	1628	50	3	4	6	22	137	16	207	0	19	0	15	105	11	45	8	0	1	0	7	74	0	5	6	13	9	24	43	1	33	2	60	71	9	1	14	2	8	0
SEQF2592_01173	Cluster21	arcB/F	arcB	993	2.1.3.3	Ornithine carbamoyltransferase, catabolic	arcB	SEQF2592	Streptococcus_intermedius	2018	56	2	0	142	7	130	12	240	2	9	0	26	258	9	3	79	6	0	0	8	55	4	1	11	37	5	11	129	23	37	2	31	65	40	13	28	4	2	0
SEQF2592_01172	Cluster42	arcC1	arcC1	993	2.7.2.2	Carbamate kinase 1	arcC	SEQF2592	Streptococcus_intermedius	783	45	1	1	0	4	62	9	111	2	13	1	13	69	6	14	6	2	0	0	4	13	9	1	2	10	3	8	42	0	6	0	18	22	3	0	13	3	5	0
SEQF2593_01194	Cluster51	arcA	arcA	981	3.5.3.6	Arginine deiminase	arcA	SEQF2593	Streptococcus_intermedius	1650	50	3	2	9	22	140	13	71	0	16	1	3	283	2	9	24	0	0	0	7	61	0	4	13	45	5	29	48	1	21	1	71	73	12	1	22	0	13	0
SEQF2593_01193	Cluster21	arcB/F	arcB	939	2.1.3.3	Ornithine carbamoyltransferase, catabolic	arcB	SEQF2593	Streptococcus_intermedius	804	52	1	1	9	8	60	17	13	0	24	0	0	53	7	22	40	11	0	0	2	24	0	1	3	10	9	8	13	3	27	1	42	19	4	3	8	0	7	0
SEQF2593_01192	Cluster42	arcC1	arcC1	1200	2.7.2.2	Carbamate kinase 1	arcC	SEQF2593	Streptococcus_intermedius	746	52	2	1	1	7	55	8	50	2	17	0	7	69	7	17	7	1	0	0	3	12	9	1	4	24	2	15	18	0	9	1	21	21	4	0	14	2	5	1
SEQF2605_00712	Cluster51	arcA	arcA	1008	3.5.3.6	Arginine deiminase	arcA	SEQF2605	Limosilactobacillus_fermentum	998	12	0	0	9	0	439	0	0	0	0	13	147	0	0	0	0	0	0	0	0	0	0	0	0	0	0	0	0	0	0	3	218	0	0	0	0	16	1	2
SEQF2605_00711	Cluster42	arcC1	arcC1	1233	2.7.2.2	Carbamate kinase 1	arcC	SEQF2605	Limosilactobacillus_fermentum	1223	13	0	0	20	0	432	0	0	0	0	22	359	0	0	0	0	0	0	0	0	0	0	0	0	0	0	0	1	0	0	4	198	0	0	0	0	8	4	3
SEQF2605_00713	Cluster8	arcD	arcD1	1008	NA	Arginine/ornithine antiporter ArcD1	arcD	SEQF2605	Limosilactobacillus_fermentum	189	8	0	0	0	1	0	0	0	0	0	0	4	0	0	0	0	0	0	0	0	0	0	0	0	0	0	0	0	0	0	2	73	0	0	0	0	8	0	0
SEQF2605_00710	Cluster21	arcB/F	argF	1233	2.1.3.3	Ornithine carbamoyltransferase	arcB	SEQF2605	Limosilactobacillus_fermentum	928	13	0	0	16	0	434	0	0	0	0	25	277	0	0	0	0	0	0	0	0	0	0	0	0	0	0	0	0	0	0	3	107	0	0	0	0	1	1	2
SEQF2609_01690	Cluster51	arcA	arcA	1455	3.5.3.6	Arginine deiminase	arcA	SEQF2609	Streptococcus_anginosus	3138	39	0	6	354	61	39	18	0	2	0	0	0	0	6	0	71	19	5	0	0	0	0	0	0	44	5	72	135	63	60	0	6	8	432	184	10	30	34	10
SEQF2609_01689	Cluster21	arcB/F	arcB	996	2.1.3.3	Ornithine carbamoyltransferase, catabolic	arcB	SEQF2609	Streptococcus_anginosus	1790	45	0	2	97	24	17	0	1	4	1	0	0	15	2	3	201	98	28	0	4	0	6	0	0	70	5	4	7	143	10	0	7	27	20	3	1	10	4	0
SEQF2609_01688	Cluster42	arcC1	arcC1	1230	2.7.2.2	Carbamate kinase 1	arcC	SEQF2609	Streptococcus_anginosus	2770	45	0	4	326	0	73	54	0	17	0	0	3	9	8	0	262	4	1	0	2	0	2	0	1	173	15	83	114	246	41	0	3	17	116	76	9	13	16	4
SEQF2625_00202	Cluster51	arcA	arcA	1002	3.5.3.6	Arginine deiminase	arcA	SEQF2625	Streptococcus_parasanguinis	31177	55	0	23	244	1	790	27	55	5	65	483	908	1	27	4	1	1	32	0	1	3	4	1	6	8	2	368	1263	117	1394	7850	79	2	120	49	47	4382	2251	146
SEQF2625_00203	Cluster21	arcB/F	arcB	909	2.1.3.3	Ornithine carbamoyltransferase, catabolic	arcB	SEQF2625	Streptococcus_parasanguinis	38685	62	4	78	230	6	739	49	145	3	101	236	659	33	26	10	3	4	30	2	9	153	13	1	17	31	18	113	914	103	1557	4364	737	5	110	25	59	1848	1759	261
SEQF2625_00204	Cluster42	arcC1	arcC1	1227	2.7.2.2	Carbamate kinase 1	arcC	SEQF2625	Streptococcus_parasanguinis	5607	48	0	17	65	2	129	10	20	0	17	61	43	17	2	0	0	1	2	0	0	5	3	0	4	6	3	20	183	26	181	900	28	0	6	5	3	356	159	48
SEQF2631_00545	Cluster51	arcA	arcA_1	1230	3.5.3.6	Arginine deiminase	arcA	SEQF2631	Olsenella_uli	199	17	0	0	2	0	2	0	0	0	0	0	0	0	0	0	13	50	2	0	0	0	0	0	0	12	0	0	0	14	0	0	0	0	0	3	0	0	0	0
SEQF2631_00543	Cluster8	arcD	arcD1_1	1365	NA	Arginine/ornithine antiporter ArcD1	arcD	SEQF2631	Olsenella_uli	51	9	0	0	1	0	0	0	0	0	0	0	0	0	0	0	2	16	1	0	0	0	0	0	0	0	0	0	0	9	0	0	0	0	0	0	0	0	0	0
SEQF2631_00544	Cluster21	arcB/F	argF	945	2.1.3.3	Ornithine carbamoyltransferase	arcB	SEQF2631	Olsenella_uli	98	14	0	0	0	0	1	0	0	0	0	0	0	0	1	0	6	28	2	0	0	0	0	0	0	3	0	0	0	4	0	0	0	0	0	0	0	0	0	0
SEQF2643_01131	Cluster51	arcA	arcA	1230	3.5.3.6	Arginine deiminase	arcA	SEQF2643	Streptococcus_constellatus	3910	46	1	0	21	438	0	0	0	4	4	1	0	109	0	41	365	759	289	1	0	0	5	3	0	504	2	6	1	41	14	0	4	11	8	8	2	3	23	5
SEQF2643_01130	Cluster21	arcB/F	arcB	981	2.1.3.3	Ornithine carbamoyltransferase, catabolic	arcB	SEQF2643	Streptococcus_constellatus	6844	46	0	14	86	339	8	2	0	2	1	7	1	166	0	61	519	1394	428	0	0	0	5	3	0	414	0	15	15	34	25	1	3	1	63	16	0	8	33	0
SEQF2643_01129	Cluster42	arcC1	arcC1	438	2.7.2.2	Carbamate kinase 1	arcC	SEQF2643	Streptococcus_constellatus	3080	41	0	2	334	202	30	0	0	1	0	4	0	74	0	29	122	433	93	0	0	0	10	2	0	188	0	11	111	30	65	0	3	30	132	52	0	0	6	0
SEQF2689_00214	Cluster51	arcA	arcA_1	906	3.5.3.6	Arginine deiminase	arcA	SEQF2689	Actinomyces_viscosus	19625	61	10	23	140	37	268	1078	743	102	326	81	17	590	1221	110	26	0	257	14	39	99	163	33	31	53	26	310	159	34	4	50	468	141	274	127	260	224	354	226
SEQF2689_00212	Cluster59	arcC2	arcC2	1017	2.7.2.2	Carbamate kinase 2	arcC	SEQF2689	Actinomyces_viscosus	18912	62	26	14	194	44	169	904	552	73	405	128	10	506	657	63	21	2	188	17	50	124	119	62	49	102	26	363	276	34	22	306	905	185	303	141	192	310	289	129
SEQF2689_00213	Cluster21	arcB/F	argF	1230	2.1.3.3	Ornithine carbamoyltransferase	arcB	SEQF2689	Actinomyces_viscosus	10864	61	7	13	109	13	126	412	328	43	263	107	6	276	454	38	15	0	113	5	25	78	40	25	44	51	24	300	155	26	6	119	552	137	165	85	106	138	184	130
SEQF2748_01245	Cluster51	arcA	arcA	1230	3.5.3.6	Arginine deiminase	arcA	SEQF2748	Leptotrichia_sp._HMT_212	35335	55	906	717	257	5	1	9	2681	141	289	2	0	1703	559	2361	1	80	961	2496	64	630	622	0	707	458	52	356	23	8	2	0	138	821	24	18	829	7	526	31
SEQF2748_01243	Cluster42	arcC1	arcC1	1017	2.7.2.2	Carbamate kinase 1	arcC	SEQF2748	Leptotrichia_sp._HMT_212	79435	56	1864	1720	848	15	1	3	6504	376	680	0	0	5870	1611	5126	1	191	2200	7411	105	1714	1821	0	2985	719	174	777	51	18	9	0	189	1534	46	15	1892	30	803	78
SEQF2748_01244	Cluster21	arcB/F	argF_2	1419	2.1.3.3	Ornithine carbamoyltransferase	arcB	SEQF2748	Leptotrichia_sp._HMT_212	59083	57	591	1255	730	16	1	15	5796	213	738	0	1	3598	1511	1934	3	145	1874	6412	73	1182	1000	2	3205	212	73	794	9	21	6	0	172	703	44	9	1012	15	617	34
SEQF2751_01171	Cluster51	arcA	arcA	1017	3.5.3.6	Arginine deiminase	arcA	SEQF2751	Olsenella_sp._HMT_807	8362	42	0	0	313	1	0	1	0	10	0	15	4	3	10	0	110	100	101	0	0	0	6	1	0	17	3	27	7	683	1	0	18	21	1138	2579	0	0	67	7
SEQF2751_01173	Cluster8	arcD	arcD1	927	NA	Arginine/ornithine antiporter ArcD1	arcD	SEQF2751	Olsenella_sp._HMT_807	6071	42	0	0	202	0	0	1	0	6	0	13	1	3	8	0	47	70	82	0	2	0	2	0	1	9	0	18	1	448	0	0	10	32	705	2026	2	0	34	7
SEQF2751_01172	Cluster21	arcB/F	argF	1254	2.1.3.3	Ornithine carbamoyltransferase	arcB	SEQF2751	Olsenella_sp._HMT_807	10591	42	0	0	239	1	0	1	0	20	0	26	7	2	12	0	213	103	219	0	0	0	18	0	0	27	12	82	25	1106	1	0	15	49	922	2645	2	0	93	19
SEQF2766_00329	Cluster51	arcA	arcA	1233	3.5.3.6	Arginine deiminase	arcA	SEQF2766	Streptococcus_sinensis	8461	57	0	94	136	18	11	43	397	186	36	11	2	163	10	180	14	16	1947	73	95	31	17	12	0	77	18	36	0	5	26	16	84	27	30	11	240	0	120	63
SEQF2766_00330	Cluster21	arcB/F	arcB	1044	2.1.3.3	Ornithine carbamoyltransferase, catabolic	arcB	SEQF2766	Streptococcus_sinensis	7640	59	8	34	66	15	0	3	15	89	15	5	2	194	5	39	4	20	1932	21	33	99	53	36	51	2	69	7	2	2	17	0	15	44	2	2	23	2	10	5
SEQF2766_00331	Cluster42	arcC1	arcC1	945	2.7.2.2	Carbamate kinase 1	arcC	SEQF2766	Streptococcus_sinensis	1186	40	3	1	8	39	0	1	0	5	3	0	0	20	3	8	0	4	270	9	24	39	38	8	0	3	23	1	0	1	0	0	0	27	1	0	24	0	0	0
SEQF2767_01519	Cluster51	arcA	arcA	936	3.5.3.6	Arginine deiminase	arcA	SEQF2767	Streptococcus_oralis	39586	52	0	377	4276	4922	29	0	1666	260	501	0	1	2559	293	277	232	240	859	890	409	62	410	1595	33	1472	107	116	9	307	0	0	178	2917	12	11	178	0	778	190
SEQF2767_01518	Cluster21	arcB/F	arcB	1425	2.1.3.3	Ornithine carbamoyltransferase, catabolic	arcB	SEQF2767	Streptococcus_oralis	21564	58	1	199	2575	918	25	2	1232	323	288	1	2	1343	63	448	211	89	253	306	276	44	395	702	22	857	137	85	9	101	0	1	147	1435	9	10	119	3	646	360
SEQF2767_01517	Cluster42	arcC1	arcC1	1200	2.7.2.2	Carbamate kinase 1	arcC	SEQF2767	Streptococcus_oralis	61568	55	2	370	4926	4170	71	0	4769	316	784	1	6	2903	2831	1047	902	752	1161	862	735	88	1339	3507	117	1314	454	272	9	437	0	0	323	3701	25	16	353	0	717	288
SEQF2786_00576	Cluster51	arcA	arcA	1230	3.5.3.6	Arginine deiminase	arcA	SEQF2786	Streptococcus_infantis	127	26	0	0	0	0	2	0	1	0	0	0	6	2	1	0	0	0	0	0	10	0	0	0	6	0	0	2	0	3	4	0	0	2	11	1	0	0	1	0
SEQF2786_00575	Cluster21	arcB/F	arcB	1212	2.1.3.3	Ornithine carbamoyltransferase, catabolic	arcB	SEQF2786	Streptococcus_infantis	256	32	1	1	0	0	15	2	6	0	1	0	17	21	1	0	0	0	2	0	20	3	0	0	6	0	1	0	0	0	3	0	0	1	20	3	2	4	5	0
SEQF2786_00574	Cluster42	arcC1	arcC1	1230	2.7.2.2	Carbamate kinase 1	arcC	SEQF2786	Streptococcus_infantis	211	26	0	0	0	0	0	1	3	0	0	0	14	12	1	0	0	0	0	0	13	0	0	0	10	0	0	1	0	3	2	0	0	0	11	6	0	1	2	3
SEQF2789_00416	Cluster51	arcA	arcA	1017	3.5.3.6	Arginine deiminase	arcA	SEQF2789	Peptostreptococcaceae_[G-6]_[Eubacterium]_nodatum	97	9	0	0	0	0	0	0	0	0	0	0	0	0	0	0	6	46	4	0	0	0	0	0	0	0	0	0	0	0	0	0	0	3	0	0	0	0	0	0
SEQF2789_00415	Cluster46	arcC2	arcC2	948	2.7.2.2	Carbamate kinase 2	arcC	SEQF2789	Peptostreptococcaceae_[G-6]_[Eubacterium]_nodatum	72	10	0	0	0	0	0	0	0	1	0	0	0	0	0	0	1	49	0	0	0	0	0	0	0	0	0	0	0	0	0	0	0	1	0	0	0	0	0	0
SEQF2789_00417	Cluster21	arcB/F	argF	1014	2.1.3.3	Ornithine carbamoyltransferase	arcB	SEQF2789	Peptostreptococcaceae_[G-6]_[Eubacterium]_nodatum	93	11	0	2	0	0	0	0	0	1	0	0	0	0	0	0	5	43	1	0	0	0	0	0	0	0	0	0	0	0	0	0	0	3	0	0	0	0	0	0
SEQF2806_02252	Cluster51	arcA	arcA_2	1245	3.5.3.6	Arginine deiminase	arcA	SEQF2806	Actinomyces_oris	3975	61	1	8	63	6	19	53	68	17	104	6	1	130	192	15	5	0	37	13	6	52	25	19	40	64	6	196	28	20	1	2	112	21	35	21	49	80	28	32
SEQF2806_02250	Cluster42	arcC1	arcC1	1017	2.7.2.2	Carbamate kinase 1	arcC	SEQF2806	Actinomyces_oris	4778	62	12	1	80	2	14	37	199	16	48	9	4	56	116	5	31	1	31	3	5	19	14	3	17	110	6	230	61	44	1	8	624	4	40	32	19	75	11	16
SEQF2806_02251	Cluster21	arcB/F	argF	930	2.1.3.3	Ornithine carbamoyltransferase	arcB	SEQF2806	Actinomyces_oris	4020	61	2	6	41	5	23	92	117	19	125	6	1	89	216	14	3	2	34	3	4	17	24	12	20	56	5	141	47	19	2	28	161	21	26	16	23	50	8	17
SEQF2852_00642	Cluster51	arcA	arcA	1230	3.5.3.6	Arginine deiminase	arcA	SEQF2852	Lactobacillus_ultunensis	14789	11	0	1	36	0	0	0	0	0	0	0	0	0	0	0	0	0	0	0	0	0	0	0	0	0	0	0	0	0	0	0	4245	0	0	2	0	0	21	2
SEQF2852_00641	Cluster21	arcB/F	arcB	948	2.1.3.3	Ornithine carbamoyltransferase, catabolic	arcB	SEQF2852	Lactobacillus_ultunensis	12061	13	0	0	35	0	0	0	0	0	0	0	0	0	0	0	0	0	0	0	0	1	0	0	0	0	0	0	0	0	0	0	4168	0	0	1	0	2	31	8
SEQF2852_00640	Cluster42	arcC1	arcC1	1233	2.7.2.2	Carbamate kinase 1	arcC	SEQF2852	Lactobacillus_ultunensis	8526	11	0	0	32	0	0	0	0	0	0	0	0	0	0	0	0	0	0	0	0	0	0	0	0	0	0	0	0	0	0	0	2577	0	0	2	0	2	24	8
											Total	7296	26664	72516	45321	33474	30667	115988	19361	50395	12145	21218	136234	50255	40689	19382	13043	47196	26561	15301	32332	25006	16219	32564	43302	15290	35059	41398	16380	23646	99897	38504	45490	25871	16358	44093	96913	78497	23403
[truncated: 24 more columns]

## Sheet: ST3 HOMD ADS operon
# S3 Table: annotated ADS genes for Strep species identified in RNA seq data (all HOMD lineages)
HOMD_ID	species	strain	syntenous	arcA_locusID	arcB_locusID	arcC_locusID	extra_geneID	extra_geneID2	extra_gene_name
SEQF1997	Streptococcus_cristatus	ATCC 51100	y	SEQF1997_00866	SEQF1997_00865	SEQF1997_00864	NA	NA	NA
SEQF2520	Streptococcus_cristatus	AS 1.3089	y	SEQF2520_01495	SEQF2520_01494	SEQF2520_01493	NA	NA	NA
SEQF3078	Streptococcus_cristatus	CC5A	NA	NA	NA	NA	NA	NA	NA
SEQF3091	Streptococcus_cristatus	142_SOLI	NA	NA	NA	NA	NA	NA	NA
SEQF3092	Streptococcus_cristatus	1014_SOLI	NA	NA	NA	NA	NA	NA	NA
SEQF3093	Streptococcus_cristatus	1015_SOLI	NA	NA	NA	NA	NA	NA	NA
SEQF2786	Streptococcus_infantis	F0610 5-114	y	SEQF2786_00576	SEQF2786_00575	SEQF2786_00574	NA	NA	NA
SEQF2212	Streptococcus_infantis	ATCC 700779	NA	NA	NA	NA	NA	NA	NA
SEQF2213	Streptococcus_infantis	SK1076	NA	NA	NA	NA	NA	NA	NA
SEQF2214	Streptococcus_infantis	SK1302	NA	NA	NA	NA	NA	NA	NA
SEQF2215	Streptococcus_infantis	SK970	NA	NA	NA	NA	NA	NA	NA
SEQF2216	Streptococcus_infantis	X	NA	NA	NA	NA	NA	NA	NA
SEQF2398	Streptococcus_infantis	SPAR10	NA	NA	NA	NA	NA	NA	NA
SEQF1924	Streptococcus_infantis	ATCC BAA-102	n	SEQF1924_00613	SEQF1924_01393	NA	NA	NA	NA
SEQF1704	Streptococcus_oralis	F0407	y	SEQF1704_01514	SEQF1704_01513	SEQF1704_01512	NA	NA	NA
SEQF1888	Streptococcus_oralis	F0441	y	SEQF1998_00219	SEQF1998_00218	SEQF1998_00217	NA	NA	NA
SEQF1999	Streptococcus_oralis	SK95	y	SEQF1999_00020	SEQF1999_00021	SEQF1999_00022	NA	NA	NA
SEQF2767	Streptococcus_oralis	F0392	y	SEQF2767_01519	SEQF2767_01518	SEQF2767_01517	NA	NA	NA
SEQF1913	Streptococcus_oralis	73H25AP	NA	NA	NA	NA	NA	NA	NA
SEQF1917	Streptococcus_oralis	ATCC 35037	NA	NA	NA	NA	NA	NA	NA
SEQF1998	Streptococcus_oralis	ATCC 6249	NA	NA	NA	NA	NA	NA	NA
SEQF2005	Streptococcus_oralis	Uo5	NA	NA	NA	NA	NA	NA	NA
SEQF2023	Streptococcus_oralis	ATCC 35037	NA	NA	NA	NA	NA	NA	NA
SEQF2220	Streptococcus_oralis	SK255	NA	NA	NA	NA	NA	NA	NA
SEQF2221	Streptococcus_oralis	SK313	NA	NA	NA	NA	NA	NA	NA
SEQF2340	Streptococcus_oralis	SK10	NA	NA	NA	NA	NA	NA	NA
SEQF2341	Streptococcus_oralis	SK100	NA	NA	NA	NA	NA	NA	NA
SEQF2342	Streptococcus_oralis	SK1074	NA	NA	NA	NA	NA	NA	NA
SEQF2343	Streptococcus_oralis	SK610	NA	NA	NA	NA	NA	NA	NA
SEQF2399	Streptococcus_oralis	SK304	NA	NA	NA	NA	NA	NA	NA
SEQF1702	Streptococcus_parasanguinis	F0405	y	SEQF1702_01373	SEQF1702_01372	SEQF1702_01371	NA	NA	NA
SEQF1885	Streptococcus_parasanguinis	F0449	y	SEQF1885_01509	SEQF1885_01508	SEQF1885_01507	NA	NA	NA
SEQF1919	Streptococcus_parasanguinis	ATCC 15912	y	SEQF1919_00199	SEQF1919_00200	SEQF1919_00201	NA	NA	NA
SEQF2007	Streptococcus_parasanguinis	SK236	y	SEQF2007_01410	SEQF2007_01409	SEQF2007_01408	NA	NA	NA
SEQF2222	Streptococcus_parasanguinis	ATCC 903	y	SEQF2222_00188	SEQF2222_00189	SEQF2222_00190	NA	NA	NA
SEQF2344	Streptococcus_parasanguinis	FW213	y	SEQF2344_00774	SEQF2344_00775	SEQF2344_00776	NA	NA	NA
SEQF2625	Streptococcus_parasanguinis	CC87K	y	SEQF2625_00202	SEQF2625_00203	SEQF2625_00204	NA	NA	NA
SEQF1059	Streptococcus_pneumoniae	G54	y	SEQF1059_02096	SEQF1059_02097	SEQF1059_02098	NA	NA	NA
SEQF1116	Streptococcus_pneumoniae	CGSP14	y	SEQF1116_02196	SEQF1116_02197	SEQF1116_02198	NA	NA	NA
SEQF1341	Streptococcus_pneumoniae	670-6B	y	SEQF1341_02324	SEQF1341_02325	SEQF1341_02326	NA	NA	NA
SEQF1342	Streptococcus_pneumoniae	D39	y	SEQF1342_02040	SEQF1342_02041	SEQF1342_02042	SEQF1342_02039	NA	arcA_1
SEQF1343	Streptococcus_pneumoniae	INV104	y	SEQF1343_02173	SEQF1343_02174	SEQF1343_02175	NA	NA	NA
SEQF1344	Streptococcus_pneumoniae	INV200	y	SEQF1344_02076	SEQF1344_02077	SEQF1344_02078	NA	NA	NA
SEQF1345	Streptococcus_pneumoniae	OXC141	y	SEQF1345_02076	SEQF1345_02077	SEQF1345_02078	NA	NA	NA
SEQF1346	Streptococcus_pneumoniae	R6	y	SEQF1346_02032	SEQF1346_02034	SEQF1346_02035	SEQF1346_02033	NA	arcA_2
SEQF1400	Streptococcus_pneumoniae	SP11-BS70	y	SEQF1349_02163	SEQF1349_02164	SEQF1349_02165	NA	NA	NA
SEQF1401	Streptococcus_pneumoniae	SP14-BS69	y	SEQF1400_00897	SEQF1400_00896	SEQF1400_00895	NA	NA	NA
SEQF1402	Streptococcus_pneumoniae	SP18-BS74	y	SEQF1401_01370	SEQF1401_01371	SEQF1401_01372	SEQF1401_01373	NA	arcC1_2
SEQF1403	Streptococcus_pneumoniae	SP19-BS75	y	SEQF1402_01042	SEQF1402_01041	SEQF1402_01040	NA	NA	NA
SEQF1404	Streptococcus_pneumoniae	SP23-BS72	y	SEQF1403_01089	SEQF1403_01090	SEQF1403_01091	NA	NA	NA
SEQF1405	Streptococcus_pneumoniae	SP3-BS71	y	SEQF1404_01372	SEQF1404_01373	SEQF1404_01374	NA	NA	NA
SEQF1406	Streptococcus_pneumoniae	SP6-BS73	y	SEQF1405_01319	SEQF1405_01320	SEQF1405_01321	NA	NA	NA
SEQF1407	Streptococcus_pneumoniae	SP9-BS68	y	SEQF1406_01301	SEQF1406_01302	SEQF1406_01303	NA	NA	NA
SEQF1523	Streptococcus_pneumoniae	70585	y	SEQF1407_02079	SEQF1407_02078	SEQF1407_02077	NA	NA	NA
SEQF1524	Streptococcus_pneumoniae	CDC0288-04	y	SEQF1523_02233	SEQF1523_02234	SEQF1523_02235	NA	NA	NA
SEQF1525	Streptococcus_pneumoniae	CDC1087-00	y	SEQF1524_00980	SEQF1524_00981	SEQF1524_00982	NA	NA	NA
SEQF1526	Streptococcus_pneumoniae	CDC1873-00	y	SEQF1525_01516	SEQF1525_01517	SEQF1525_01518	NA	NA	NA
SEQF1527	Streptococcus_pneumoniae	CDC3059-06	y	SEQF1526_01033	SEQF1526_01032	SEQF1526_01031	NA	NA	NA
SEQF1528	Streptococcus_pneumoniae	Hungary19A-6	y	SEQF1527_01081	SEQF1527_01080	SEQF1527_01079	NA	NA	NA
SEQF1529	Streptococcus_pneumoniae	JJA	y	SEQF1528_02276	SEQF1528_02277	SEQF1528_02278	NA	NA	NA
SEQF1530	Streptococcus_pneumoniae	MLV-016	y	SEQF1529_02134	SEQF1529_02135	SEQF1529_02136	NA	NA	NA
SEQF1531	Streptococcus_pneumoniae	SP195	y	SEQF1530_01178	SEQF1530_01179	SEQF1530_01180	NA	NA	NA
SEQF1532	Streptococcus_pneumoniae	Taiwan19F-14	y	SEQF1531_01169	SEQF1531_01170	SEQF1531_01171	NA	NA	NA
SEQF1536	Streptococcus_pneumoniae	BS397	y	SEQF1532_02120	SEQF1532_02121	SEQF1532_02122	NA	NA	NA
SEQF1587	Streptococcus_pneumoniae	BS457	y	SEQF1587_01345	SEQF1587_01346	SEQF1587_01347	NA	NA	NA
SEQF1588	Streptococcus_pneumoniae	BS458	y	SEQF1588_00538	SEQF1588_00539	SEQF1588_00540	NA	NA	NA
SEQF1589	Streptococcus_pneumoniae	SP14-BS292	y	SEQF1589_00956	SEQF1589_00957	SEQF1589_00958	NA	NA	NA
SEQF1590	Streptococcus_pneumoniae	SP9v-BS293	y	SEQF1642_02219	SEQF1642_02220	SEQF1642_02221	NA	NA	NA
SEQF1642	Streptococcus_pneumoniae	ATCC 700669	y	SEQF1726_02142	SEQF1726_02143	SEQF1726_02144	NA	NA	NA
SEQF1726	Streptococcus_pneumoniae	P1031	y	SEQF1840_00153	SEQF1840_00154	SEQF1840_00155	NA	NA	NA
SEQF1840	Streptococcus_pneumoniae	TCH8431/19A	y	SEQF1929_02156	SEQF1929_02157	SEQF1929_02158	NA	NA	NA
SEQF1929	Streptococcus_pneumoniae	AP200	y	SEQF2226_00190	SEQF2226_00189	SEQF2226_00188	NA	NA	NA
SEQF2226	Streptococcus_pneumoniae	BS455	y	SEQF2227_00085	SEQF2227_00086	SEQF2227_00087	NA	NA	NA
SEQF2227	Streptococcus_pneumoniae	GA04375	y	SEQF2228_00089	SEQF2228_00090	SEQF2228_00091	NA	NA	NA
SEQF2228	Streptococcus_pneumoniae	GA17545	y	SEQF2229_00089	SEQF2229_00090	SEQF2229_00091	NA	NA	NA
SEQF2229	Streptococcus_pneumoniae	GA17570	y	SEQF2230_00084	SEQF2230_00085	SEQF2230_00086	NA	NA	NA
SEQF2230	Streptococcus_pneumoniae	GA41301	y	SEQF2231_00086	SEQF2231_00087	SEQF2231_00088	NA	NA	NA
SEQF2231	Streptococcus_pneumoniae	GA41317	y	SEQF2232_00093	SEQF2232_00094	SEQF2232_00095	NA	NA	NA
SEQF2232	Streptococcus_pneumoniae	GA47368	y	SEQF2233_00089	SEQF2233_00090	SEQF2233_00091	NA	NA	NA
SEQF2241	Streptococcus_pneumoniae	SPNA45	y	SEQF2241_02258	SEQF2241_02259	SEQF2241_02260	SEQF2241_00079	SEQF2241_00078	arcA_2;arcA_1
SEQF2302	Streptococcus_pneumoniae	459-5	y	SEQF2302_02116	SEQF2302_02117	SEQF2302_02118	NA	NA	NA
SEQF2303	Streptococcus_pneumoniae	England14-9	y	SEQF2303_00084	SEQF2303_00085	SEQF2303_00086	NA	NA	NA
SEQF2304	Streptococcus_pneumoniae	GA02506	y	SEQF2304_00094	SEQF2304_00095	SEQF2304_00096	NA	NA	NA
SEQF2305	Streptococcus_pneumoniae	GA05578	y	SEQF2305_00086	SEQF2305_00087	SEQF2305_00088	NA	NA	NA
SEQF2306	Streptococcus_pneumoniae	GA08825	y	SEQF2306_00086	SEQF2306_00087	SEQF2306_00088	NA	NA	NA
SEQF2307	Streptococcus_pneumoniae	GA17457	y	SEQF2307_00090	SEQF2307_00091	SEQF2307_00092	NA	NA	NA
SEQF2308	Streptococcus_pneumoniae	ST556	y	SEQF2308_02168	SEQF2308_02169	SEQF2308_02170	NA	NA	NA
SEQF1349	Streptococcus_pneumoniae	TIGR4	NA	NA	NA	NA	NA	NA	NA
SEQF2233	Streptococcus_pneumoniae	GA47901	NA	NA	NA	NA	NA	NA	NA
SEQF1070	Streptococcus_sanguinis	SK36	y	SEQF1070_00752	SEQF1070_00753	SEQF1070_00754	NA	NA	NA
SEQF2008	Streptococcus_sanguinis	ATCC 29667	y	SEQF2008_01117	SEQF2008_01116	SEQF2008_01115	NA	NA	NA
SEQF2010	Streptococcus_sanguinis	SK115	y	SEQF2010_01084	SEQF2010_01083	SEQF2010_01082	NA	NA	NA
SEQF2011	Streptococcus_sanguinis	SK150	y	SEQF2011_01742	SEQF2011_01741	SEQF2011_01740	NA	NA	NA
SEQF2012	Streptococcus_sanguinis	SK160	y	SEQF2012_01219	SEQF2012_01220	SEQF2012_01221	SEQF2012_01224	NA	arcC1_2
SEQF2013	Streptococcus_sanguinis	SK330	y	SEQF2013_01085	SEQF2013_01084	SEQF2013_01083	NA	NA	NA
SEQF2014	Streptococcus_sanguinis	SK340	y	SEQF2014_01676	SEQF2014_01675	SEQF2014_01674	NA	NA	NA
SEQF2015	Streptococcus_sanguinis	SK353	y	SEQF2015_01121	SEQF2015_01120	SEQF2015_01119	NA	NA	NA
SEQF2016	Streptococcus_sanguinis	SK355	y	SEQF2016_01287	SEQF2016_01288	SEQF2016_01289	NA	NA	NA
SEQF2017	Streptococcus_sanguinis	SK49	y	SEQF2017_00813	SEQF2017_00814	SEQF2017_00815	NA	NA	NA
SEQF2018	Streptococcus_sanguinis	SK72	y	SEQF2018_00581	SEQF2018_00582	SEQF2018_00583	NA	NA	NA
SEQF2479	Streptococcus_sanguinis	VMC66	y	SEQF2479_01711	SEQF2479_01710	SEQF2479_01709	NA	NA	NA
SEQF2009	Streptococcus_sanguinis	ATCC 49296	NA	NA	NA	NA	NA	NA	NA

## Sheet: ST4 ADS coordinates
# S4 Table: ADS operon coordinates and length statistics
SEQID	ACCESSION	TAXA	arcA_begin	arcA_end	arcB_begin	arcB_end	arcC_begin	arcC_end	operon_start	operon_end	operon_length	arcA_length	arcB_length	arcC_length	between_A&B	betwee_B&C
SEQF1998	GL397179.1	Streptococcus_oralis	228585	229811	227491	228507	226231	227178	226231	229811	3580	1226	1016	947	78	313
SEQF2767	AFUO01000001.1	Streptococcus_oralis	1303723	1304952	1302648	1303664	1301407	1302354	1301407	1304952	3545	1229	1016	947	59	294
SEQF1704	JH378889.1	Streptococcus_oralis	86075	87304	85001	86017	83760	84707	83760	87304	3544	1229	1016	947	58	294
SEQF2786	CP014264.1	Streptococcus_infantis	576772	578001	575691	576707	574483	575433	574483	578001	3518	1229	1016	950	65	258
SEQF1692	AECT01000012.1	Streptococcus_anginosus	51880	53109	50840	51856	49603	50550	49603	53109	3506	1229	1016	947	24	290
SEQF2210	GL636615.1	Streptococcus_anginosus	857926	859155	856886	857902	855649	856596	855649	859155	3506	1229	1016	947	24	290
SEQF2334	AICP01000048.1	Streptococcus_anginosus	133395	134624	132355	133371	131118	132065	131118	134624	3506	1229	1016	947	24	290
SEQF2609	AP013072.1	Streptococcus_anginosus	1607716	1608945	1606676	1607692	1605439	1606386	1605439	1608945	3506	1229	1016	947	24	290
SEQF1706	JH376743.1	Streptococcus_intermedius	946819	948048	945779	946795	944559	945506	944559	948048	3489	1229	1016	947	24	273
SEQF2643	AICQ01000033.1	Streptococcus_constellatus	33138	34367	32098	33114	30878	31825	30878	34367	3489	1229	1016	947	24	273
SEQF1703	JH376754.1	Streptococcus_intermedius	827205	828434	826165	827181	825002	825949	825002	828434	3432	1229	1016	947	24	216
SEQF2592	CP003857.1	Streptococcus_intermedius	1198596	1199825	1197556	1198572	1196393	1197340	1196393	1199825	3432	1229	1016	947	24	216
SEQF2593	CP003858.1	Streptococcus_intermedius	1215317	1216546	1214277	1215293	1213114	1214061	1213114	1216546	3432	1229	1016	947	24	216
SEQF1066	CP000725.1	Streptococcus_gordonii	1648541	1649770	1647474	1648490	1646351	1647298	1646351	1649770	3419	1229	1016	947	51	176
SEQF1400	ABAC01000005.1	Streptococcus_pneumoniae	105189	106418	104115	105131	103003	103950	103003	106418	3415	1229	1016	947	58	165
SEQF1402	ABAE01000006.1	Streptococcus_pneumoniae	49369	50598	48295	49311	47183	48130	47183	50598	3415	1229	1016	947	58	165
SEQF1407	ABAB01000001.1	Streptococcus_pneumoniae	66189	67418	65115	66131	64003	64950	64003	67418	3415	1229	1016	947	58	165
SEQF1526	ABFS01000008.1	Streptococcus_pneumoniae	46226	47455	45152	46168	44040	44987	44040	47455	3415	1229	1016	947	58	165
SEQF1527	ABGG01000005.1	Streptococcus_pneumoniae	119964	121193	118890	119906	117778	118725	117778	121193	3415	1229	1016	947	58	165
SEQF2226	ADHN01000100.1	Streptococcus_pneumoniae	25732	26961	24658	25674	23546	24493	23546	26961	3415	1229	1016	947	58	165
SEQF2520	CP004409.1	Streptococcus_cristatus	1451694	1452923	1450619	1451635	1449512	1450459	1449512	1452923	3411	1229	1016	947	59	160
SEQF2008	GL982553.1	Streptococcus_sanguinis	1165395	1166624	1164328	1165344	1163214	1164161	1163214	1166624	3410	1229	1016	947	51	167
SEQF2010	GL872408.1	Streptococcus_sanguinis	1123153	1124382	1122086	1123102	1120972	1121919	1120972	1124382	3410	1229	1016	947	51	167
SEQF2014	GL982563.1	Streptococcus_sanguinis	1709952	1711181	1708885	1709901	1707771	1708718	1707771	1711181	3410	1229	1016	947	51	167
SEQF2479	GL831107.1	Streptococcus_sanguinis	1736729	1737958	1735662	1736678	1734548	1735495	1734548	1737958	3410	1229	1016	947	51	167
SEQF1997	GL732518.1	Streptococcus_cristatus	881326	882555	880252	881268	879146	880093	879146	882555	3409	1229	1016	947	58	159
SEQF2013	GL878548.1	Streptococcus_sanguinis	1110540	1111769	1109474	1110490	1108360	1109307	1108360	1111769	3409	1229	1016	947	50	167
SEQF2015	GL872307.1	Streptococcus_sanguinis	1134878	1136107	1133811	1134827	1132698	1133645	1132698	1136107	3409	1229	1016	947	51	166
SEQF2011	GL872442.1	Streptococcus_sanguinis	1772869	1774098	1771807	1772823	1770693	1771640	1770693	1774098	3405	1229	1016	947	46	167
SEQF2020	GL636091.1	Streptococcus_australis	1866803	1868032	1865691	1866707	1864661	1865605	1864661	1868032	3371	1229	1016	944	96	86
SEQF2397	ALJO01000003.1	Streptococcus_anginosus	216338	217567	215298	216314	214197	215144	214197	217567	3370	1229	1016	947	24	154
SEQF1702	AEKM01000006.1	Streptococcus_parasanguinis	65605	66834	64504	65520	63474	64418	63474	66834	3360	1229	1016	944	85	86
SEQF1885	AJMV01000101.1	Streptococcus_parasanguinis	103608	104837	102507	103523	101477	102421	101477	104837	3360	1229	1016	944	85	86
SEQF2007	AFUC01000006.1	Streptococcus_parasanguinis	310825	312054	309724	310740	308694	309638	308694	312054	3360	1229	1016	944	85	86
SEQF1919	CP002843.1	Streptococcus_parasanguinis	180640	181869	181954	182970	183056	184000	180640	184000	3360	1229	1016	944	85	86
SEQF2222	GL732449.1	Streptococcus_parasanguinis	171870	173099	173184	174200	174286	175230	171870	175230	3360	1229	1016	944	85	86
SEQF2344	CP003122.1	Streptococcus_parasanguinis	728686	729915	730000	731016	731102	732046	728686	732046	3360	1229	1016	944	85	86
SEQF1889	KB373316.1	Streptococcus_sp._HMT_066	182550	183779	183864	184880	184967	185911	182550	185911	3361	1229	1016	944	85	87
SEQF2625	KI669401.1	Streptococcus_parasanguinis	185334	186563	186649	187665	187751	188695	185334	188695	3361	1229	1016	944	86	86
SEQF1996	AFIM01000061.1	Streptococcus_anginosus	2217	3446	3470	4486	4640	5587	2217	5587	3370	1229	1016	947	24	154
SEQF1070	CP000387.1	Streptococcus_sanguinis	718764	719993	720044	721060	721227	722174	718764	722174	3410	1229	1016	947	51	167
SEQF2012	GL872447.1	Streptococcus_sanguinis	1212518	1213747	1213798	1214814	1214981	1215928	1212518	1215928	3410	1229	1016	947	51	167
SEQF2016	GL890993.1	Streptococcus_sanguinis	1286081	1287310	1287361	1288377	1288544	1289491	1286081	1289491	3410	1229	1016	947	51	167
SEQF2017	GL890985.1	Streptococcus_sanguinis	792993	794222	794273	795289	795456	796403	792993	796403	3410	1229	1016	947	51	167
SEQF2018	GL872376.1	Streptococcus_sanguinis	578100	579329	579380	580396	580563	581510	578100	581510	3410	1229	1016	947	51	167
SEQF2766	JPEN01000012.1	Streptococcus_sinensis	58082	59311	59369	60385	60552	61499	58082	61499	3417	1229	1016	947	58	167
SEQF2336	AJKN01000015.1	Streptococcus_intermedius	41865	43094	43118	44134	44350	45297	41865	45297	3432	1229	1016	947	24	216
SEQF2361	AP010969.1	Streptococcus_intermedius	574027	575256	575280	576296	576512	577459	574027	577459	3432	1229	1016	947	24	216
SEQF2363	ATFK01000001.1	Streptococcus_intermedius	263411	264640	264664	265680	265896	266843	263411	266843	3432	1229	1016	947	24	216
SEQF2424	ANFT01000011.1	Streptococcus_intermedius	6782	8011	8035	9051	9268	10215	6782	10215	3433	1229	1016	947	24	217
SEQF1847	AFQU01000001.1	Streptococcus_sp._HMT_056	1700225	1701454	1701505	1702521	1702738	1703685	1700225	1703685	3460	1229	1016	947	51	217
SEQF2211	AFUP01000001.1	Streptococcus_constellatus	295646	296875	296899	297915	298204	299151	295646	299151	3505	1229	1016	947	24	289
SEQF2587	CP003860.1	Streptococcus_anginosus	565823	567052	567076	568092	568382	569329	565823	569329	3506	1229	1016	947	24	290
SEQF2588	CP003861.1	Streptococcus_anginosus	568312	569541	569565	570581	570871	571818	568312	571818	3506	1229	1016	947	24	290
SEQF2589	CP003859.1	Streptococcus_constellatus	584227	585456	585480	586496	586786	587733	584227	587733	3506	1229	1016	947	24	290
SEQF2590	CP003800.1	Streptococcus_constellatus	565634	566863	566887	567903	568193	569140	565634	569140	3506	1229	1016	947	24	290
SEQF2591	CP003840.1	Streptococcus_constellatus	565822	567051	567075	568091	568381	569328	565822	569328	3506	1229	1016	947	24	290
SEQF1999	AFUB01000066.1	Streptococcus_oralis	22925	24154	24213	25229	25523	26470	22925	26470	3545	1229	1016	947	59	294
SEQF2444	KI272860.1	Leptotricha_HMT_215	9397	10614	10756	11748	11751	12686	9397	12686	3289	1217	992	935	142	3
SEQF2748	CP012410.1	Leptotricha_HMT_212	1269441	1270658	1268303	1269295	1267366	1268301	1267366	1270658	3292	1217	992	935	146	2
										average	3431.45	1228.55	1015.2	946.2	0	0
										stdev	62.5916	2.19726	4.34449	2.39915	0	0

## Sheet: ST5 ADS trans. freq. species
# S5 Table: same as ST2 but collapsed by species
Genesymbol	Species	102PFR	106PFR	10PD	115PD	12PD	13PF	14PF	15PD	17PF	20PD	21PD	22PF	23PF	24PF	25PD	25PER	26PD	26PF	27PF	30PF	31PFR	32PF	33PF	35PFR	36PER	36PF	39PD	40PFR	42PD	42PER	43PD	44PD	46PD	47PD	47PER	48PF	49PDR	49PD	49PER	49PFR	50PER	51PD	52PDR	52PD	52PER	53PDR	53PD	53PER
arcA	Actinomyces_graevenitzii	0	0	9	0	1	2	0	0	0	0	2	0	0	0	0	0	0	0	0	0	0	0	1	0	0	2	0	0	15	0	3	1	0	97	0	0	0	1	0	0	3	0	2	3	8	88	25	0
arcB	Actinomyces_graevenitzii	0	0	2	0	2	0	0	0	4	0	0	0	4	0	0	0	0	0	0	0	0	0	0	0	0	0	0	0	7	0	1	5	0	71	0	0	0	0	0	0	0	1	0	1	3	21	7	0
arcC	Actinomyces_graevenitzii	0	0	6	0	0	0	1	0	0	2	1	0	0	0	0	0	0	1	0	0	0	0	0	0	0	1	0	0	9	0	1	2	0	75	0	0	2	0	0	0	0	0	1	1	1	6	11	0
arcA	Actinomyces_johnsonii	53	28	1	0	0	0	17	14	25	13	0	0	80	6	3	157	0	238	93	46	8	0	0	31	282	242	6	0	3	110	3	0	0	9	12	15	23	26	20	11	12	2	0	0	14	0	0	0
arcB	Actinomyces_johnsonii	37	10	19	0	2	4	11	9	12	15	0	1	37	4	7	40	3	95	57	14	4	7	3	13	103	108	2	25	17	24	1	0	0	105	12	9	34	33	22	16	13	7	1	0	21	0	0	1
arcC	Actinomyces_johnsonii	3	9	20	0	0	3	55	19	30	18	0	0	56	3	15	141	18	227	2	9	4	0	6	0	250	220	3	25	22	58	0	0	0	58	16	22	20	69	15	20	20	0	5	0	9	0	0	0
arcA	Actinomyces_naeslundii	21	91	1	2	1	0	115	179	199	73	1	266	252	0	1	662	7	363	137	47	18	34	75	49	0	1	40	29	0	2	10	11	0	15	548	61	24	9	115	422	10	0	0	3	12	0	0	0
arcB	Actinomyces_naeslundii	6	63	3	0	0	0	91	151	144	67	2	145	113	3	1	401	8	195	87	22	13	31	56	32	0	2	36	20	2	0	4	12	0	14	346	35	12	14	79	261	7	0	0	1	6	0	0	0
arcC	Actinomyces_naeslundii	3	42	0	3	1	0	87	162	205	186	2	167	149	1	0	372	16	175	89	18	12	26	55	31	0	1	35	25	0	0	4	48	0	13	433	35	19	4	64	295	13	3	0	1	2	0	0	0
arcA	Actinomyces_oris	1	8	63	6	19	53	68	17	104	6	1	130	192	15	5	43	0	37	13	6	52	25	19	40	11	64	6	196	28	192	20	1	2	112	31	21	35	21	88	49	69	80	28	32	89	150	76	356
arcB	Actinomyces_oris	2	6	41	5	23	92	117	19	125	6	1	89	216	14	3	22	2	34	3	4	17	24	12	20	24	56	5	141	47	285	19	2	28	161	28	21	26	16	59	23	24	50	8	17	36	47	39	232
arcC	Actinomyces_oris	12	1	80	2	14	37	199	16	48	9	4	56	116	5	31	29	1	31	3	5	19	14	3	17	17	110	6	230	61	139	44	1	8	624	35	4	40	32	19	19	21	75	11	16	70	62	50	193
arcA	Actinomyces_sp._HMT_175	29	28	227	57	138	633	477	46	158	29	17	576	919	28	30	157	1	314	12	181	139	59	80	69	74	171	24	398	145	1263	68	7	24	1866	267	138	242	179	345	219	296	188	190	101	335	189	59	367
arcB	Actinomyces_sp._HMT_175	15	20	103	36	112	405	662	35	130	18	11	304	539	24	23	86	5	166	12	78	64	65	60	37	34	86	17	144	124	408	16	11	101	677	116	77	114	89	222	161	140	129	101	65	119	72	24	175
arcC	Actinomyces_sp._HMT_175	47	21	188	59	302	936	1247	129	508	80	30	747	1085	112	31	202	12	347	59	172	190	183	75	115	61	212	42	364	346	721	57	20	329	1203	259	202	172	136	498	236	355	398	153	103	289	112	37	285
arcA	Actinomyces_viscosus	10	23	140	37	268	1078	743	102	326	81	17	590	1221	110	26	205	0	257	14	39	99	163	33	31	33	53	26	310	159	1095	34	4	50	468	165	141	274	127	333	260	273	224	354	226	388	292	63	317
arcB	Actinomyces_viscosus	7	13	109	13	126	412	328	43	263	107	6	276	454	38	15	81	0	113	5	25	78	40	25	44	30	51	24	300	155	531	26	6	119	552	131	137	165	85	204	106	288	138	184	130	260	124	51	195
arcC	Actinomyces_viscosus	26	14	194	44	169	904	552	73	405	128	10	506	657	63	21	113	2	188	17	50	124	119	62	49	46	102	26	363	276	1357	34	22	306	905	240	185	303	141	374	192	271	310	289	129	393	188	54	401
arcA	Bulleidia_extructa	0	5	0	0	0	0	4	0	0	0	0	116	5	0	243	77	43	1	0	0	0	0	0	0	61	79	0	0	0	0	0	4	0	0	0	0	8	2	7	0	483	0	0	0	14	18	4	50
arcB	Bulleidia_extructa	0	2	0	0	0	0	0	0	0	0	0	69	4	0	152	45	35	1	0	0	0	0	0	0	43	41	0	0	0	0	0	4	0	0	0	0	7	1	7	0	326	0	0	0	9	3	4	44
arcC	Bulleidia_extructa	0	1	1	0	0	0	0	0	0	0	0	56	3	0	137	54	39	1	0	0	0	0	0	0	29	40	0	1	0	0	0	1	0	0	0	0	4	0	9	0	280	0	0	0	15	5	5	49
arcA	Cryptobacterium_curtum	0	0	14	0	1	0	0	0	0	17	77	1	0	0	1	0	0	0	0	0	0	0	0	0	0	2	0	0	152	0	119	68	0	0	0	2	78	110	0	2	0	78	6	1	4	18	13	0
arcB	Cryptobacterium_curtum	0	0	13	0	3	0	0	0	0	29	209	0	0	0	1	0	0	0	0	0	0	0	0	0	0	0	0	0	136	0	263	60	0	0	0	1	67	65	0	8	0	76	30	0	9	20	14	0
arcC	Cryptobacterium_curtum	0	0	11	0	5	0	0	0	0	10	189	0	0	0	0	0	0	0	0	0	0	0	0	0	0	0	0	0	98	0	186	52	0	0	0	2	31	51	1	3	0	45	10	0	10	14	15	0
arcA	Olsenella_sp._HMT_807	0	0	313	1	0	1	0	10	0	15	4	3	10	0	110	294	100	101	0	0	0	6	1	0	53	17	3	27	7	174	683	1	0	18	14	21	1138	2579	57	0	279	0	67	7	25	12	2	225
arcB	Olsenella_sp._HMT_807	0	0	239	1	0	1	0	20	0	26	7	2	12	0	213	239	103	219	0	0	0	18	0	0	55	27	12	82	25	201	1106	1	0	15	14	49	922	2645	56	2	394	0	93	19	26	5	7	179
arcC	Olsenella_sp._HMT_807	0	0	202	0	0	1	0	6	0	13	1	3	8	0	47	202	70	82	0	2	0	2	0	1	26	9	0	18	1	103	448	0	0	10	5	32	705	2026	21	2	184	0	34	7	10	9	1	133
arcA	Olsenella_uli	0	0	2	0	2	0	0	0	0	0	0	0	0	0	13	38	50	2	0	0	0	0	0	0	40	12	0	0	0	0	14	0	0	0	0	0	0	3	41	0	11	0	0	0	1	3	29	4
arcB	Olsenella_uli	0	0	0	0	1	0	0	0	0	0	0	0	1	0	6	17	28	2	0	0	0	0	0	0	17	3	0	0	0	0	4	0	0	0	0	0	0	0	23	0	6	0	0	0	0	0	23	4
arcC	Olsenella_uli	0	0	1	0	0	0	0	0	0	0	0	0	0	0	2	23	16	1	0	0	0	0	0	0	6	0	0	0	0	0	9	0	0	0	0	0	0	0	25	0	2	0	0	0	1	1	17	0
arcA	Oribacterium_asaccharolyticum	0	4	66	42	1	0	3	21	0	4	18	0	0	0	20	149	0	5	0	0	0	0	39	0	1	7	0	1	21	0	26	6	0	1	0	0	8	3	1	1	11	20	16	9	6	0	0	9
arcB	Oribacterium_asaccharolyticum	0	0	5	33	1	0	1	1	3	4	3	0	0	0	0	1	0	2	0	0	0	1	27	0	0	0	0	1	8	0	5	5	0	0	0	0	0	0	0	1	8	1	6	1	0	0	0	1
arcC	Oribacterium_asaccharolyticum	0	0	1	38	1	0	0	1	1	1	2	0	1	0	0	3	0	0	0	0	0	0	31	0	1	0	0	0	13	0	3	2	0	0	0	0	0	0	0	0	4	0	1	1	0	0	0	0
arcA	Parvimonas_micra	0	0	2	4	6	0	1	5	5	0	0	35	0	38	112	65	69	61	0	7	15	2	0	2	55	71	2	2	5	20	66	0	0	1	2	95	0	1	11	1	146	12	3	0	14	35	41	49
arcB	Parvimonas_micra	3	8	4	25	215	0	30	6	22	0	5	113	14	175	913	161	273	229	0	4	27	39	8	15	149	261	9	18	65	151	172	2	0	0	19	239	1	1	102	21	354	13	5	0	57	107	206	285
arcC	Parvimonas_micra	1	3	8	8	112	0	11	2	7	0	1	51	6	64	354	47	146	83	0	3	13	19	0	12	67	111	4	5	24	69	50	2	1	0	8	86	0	4	45	12	94	3	2	0	12	35	103	87
arcA	Peptostreptococcaceae_[G-6]_[Eubacterium]_nodatum	0	0	0	0	0	0	0	0	0	0	0	0	0	0	6	13	46	4	0	0	0	0	0	0	0	0	0	0	0	0	0	0	0	0	0	3	0	0	0	0	0	0	0	0	0	0	9	0
arcB	Peptostreptococcaceae_[G-6]_[Eubacterium]_nodatum	0	2	0	0	0	0	0	1	0	0	0	0	0	0	5	7	43	1	0	0	0	0	0	0	0	0	0	0	0	0	0	0	0	0	0	3	0	0	0	0	0	0	0	0	0	7	3	0
arcC	Peptostreptococcaceae_[G-6]_[Eubacterium]_nodatum	0	0	0	0	0	0	0	1	0	0	0	0	0	0	1	12	49	0	0	0	0	0	0	0	0	0	0	0	0	0	0	0	0	0	0	1	0	0	0	0	0	0	0	0	0	5	6	0
arcA	Solobacterium_moorei	0	12	37	501	636	0	3	5	20	8	19	129	50	30	301	256	53	247	34	0	17	22	57	25	122	98	3	86	32	55	297	8	0	0	1	279	12	0	201	32	51	17	85	8	68	7	1	56
arcB	Solobacterium_moorei	0	16	29	324	367	6	2	12	18	2	14	60	51	29	267	207	44	224	34	0	1	16	41	10	78	100	3	48	22	51	222	18	0	0	0	187	4	0	191	28	42	13	35	8	43	5	0	38
arcC	Solobacterium_moorei	0	15	62	924	1046	7	4	18	18	5	20	267	101	53	324	317	67	396	77	6	13	26	81	37	161	161	6	96	28	102	521	18	0	0	0	350	11	1	247	67	63	7	62	12	50	22	0	75
arcA	Lactobacillus_ultunensis	0	1	36	0	0	0	0	0	0	0	0	0	0	0	0	0	0	0	0	0	0	0	0	0	0	0	0	0	0	0	0	0	0	4245	1	0	0	2	0	0	0	0	21	2	7	4530	2567	0
arcB	Lactobacillus_ultunensis	0	0	35	0	0	0	0	0	0	0	0	0	0	0	0	0	0	0	0	0	1	0	0	0	0	0	0	0	0	0	0	0	0	4168	0	0	0	1	0	0	0	2	31	8	4	3135	1696	0
arcC	Lactobacillus_ultunensis	0	0	32	0	0	0	0	0	0	0	0	0	0	0	0	0	0	0	0	0	0	0	0	0	0	0	0	0	0	0	0	0	0	2577	0	0	0	2	0	0	0	2	24	8	3	2190	1409	0
arcA	Streptococcus_australis	11	112	57	189	52	26	248	1	249	16	240	556	143	58	1	0	0	29	1	98	1044	14	7	45	279	266	18	47	118	2	21	183	285	96	30	24	126	32	48	259	38	200	438	76	403	711	50	431
arcB	Streptococcus_australis	17	90	122	188	102	27	392	2	492	7	725	840	199	61	1	0	7	46	3	119	1129	12	5	18	37	54	19	49	96	1	63	277	104	738	703	25	158	33	68	283	790	162	376	73	291	96	37	109
arcC1	Streptococcus_australis	3	8	4	49	1	1	24	0	85	0	112	51	47	2	0	0	1	4	2	9	42	2	1	3	3	0	3	1	2	0	5	31	2	5	0	0	10	4	11	71	0	2	0	0	0	0	0	0
arcA	Streptococcus_gordonii	11	4845	1509	1350	834	5363	12409	661	830	1718	801	16271	42	369	43	70	16	165	18	1147	1441	122	374	507	1556	1374	22	2261	5855	902	18	1153	598	401	1526	2054	3757	1226	2802	6762	9411	22114	2438	93	7417	1261	176	10072
arcB	Streptococcus_gordonii	28	2692	1746	645	725	3975	9171	483	818	1831	756	8166	17	186	47	45	17	98	12	753	808	77	314	255	1946	1584	24	1393	4531	489	19	1960	736	329	1058	1092	2578	671	1931	5461	5619	14325	2046	117	7139	815	124	6347
arcC1	Streptococcus_gordonii	11	1365	971	438	605	2977	5901	440	420	1181	496	6656	32	106	43	19	9	52	3	640	357	29	162	171	1467	1092	12	810	3297	238	14	834	325	243	449	735	966	457	1600	3100	3176	10176	914	79	2170	446	81	2948
arcA	Streptococcus_infantis	0	0	0	0	2	0	1	0	0	0	6	2	1	0	0	0	0	0	0	10	0	0	0	6	0	0	0	2	0	0	3	4	0	0	0	2	11	1	1	0	0	0	1	0	6	0	0	0
arcB	Streptococcus_infantis	1	1	0	0	15	2	6	0	1	0	17	21	1	0	0	0	0	2	0	20	3	0	0	6	0	0	1	0	0	0	0	3	0	0	0	1	20	3	0	2	0	4	5	0	12	0	0	0
arcC1	Streptococcus_infantis	0	0	0	0	0	1	3	0	0	0	14	12	1	0	0	0	0	0	0	13	0	0	0	10	0	0	0	1	0	0	3	2	0	0	0	0	11	6	1	0	4	1	2	3	3	0	0	0
arcA	Streptococcus_sinensis	0	94	136	18	11	43	397	186	36	11	2	163	10	180	14	7	16	1947	73	95	31	17	12	0	219	77	18	36	0	32	5	26	16	84	139	27	30	11	27	240	166	0	120	63	50	11	0	78
arcB	Streptococcus_sinensis	8	34	66	15	0	3	15	89	15	5	2	194	5	39	4	5	20	1932	21	33	99	53	36	51	246	2	69	7	2	23	2	17	0	15	28	44	2	2	25	23	84	2	10	5	41	1	0	23
arcC1	Streptococcus_sinensis	3	1	8	39	0	1	0	5	3	0	0	20	3	8	0	0	4	270	9	24	39	38	8	0	36	3	23	1	0	2	1	0	0	0	7	27	1	0	25	24	0	0	0	0	0	0	0	0
arcA	Cutibacterium_acnes	0	0	38	20	19	0	10	40	12	10	0	0	23	20	0	0	0	26	0	8	0	10	0	0	0	0	10	0	20	0	0	10	10	92	0	30	76	35	0	17	0	58	0	18	0	0	10	10
arcB	Cutibacterium_acnes	0	0	0	32	48	0	30	10	0	0	8	4	0	10	0	30	0	2	0	10	2	10	0	2	10	0	0	0	22	0	10	0	29	36	0	10	60	42	0	20	0	20	0	0	20	44	20	0
arcC	Cutibacterium_acnes	0	10	36	0	10	10	10	10	0	20	20	20	18	30	0	20	20	0	0	0	42	0	0	16	0	0	0	0	2	0	20	0	18	46	0	10	52	10	0	0	0	49	30	10	0	29	45	10
arcD	Cutibacterium_acnes	0	0	20	0	27	0	0	4	2	0	35	16	22	17	0	32	0	0	0	17	8	0	0	0	18	0	0	2	0	0	0	7	44	71	0	9	113	126	2	29	0	18	24	18	4	0	63	8
arcA	Fusobacterium_sp._HMT_370	22	0	0	58	3	0	0	0	0	0	0	11	5	41	93	69	0	23	0	3	0	2	0	0	1	3	1	0	1	35	7	0	0	0	0	30	0	0	0	0	0	1	0	0	1	0	0	0
arcB	Fusobacterium_sp._HMT_370	52	2	5	146	2	0	0	0	0	0	0	23	23	142	139	114	0	27	0	3	0	1	0	0	0	2	2	2	0	80	21	0	0	0	0	138	0	0	0	0	0	0	0	0	1	0	0	0
arcC	Fusobacterium_sp._HMT_370	71	1	1	135	3	0	0	2	0	0	0	25	13	161	187	180	0	23	0	6	1	4	0	0	0	2	8	1	1	124	21	0	0	0	0	190	1	0	0	0	0	0	6	0	0	0	0	0
arcA	Kingella_oralis	77	1092	141	214	74	1583	5417	222	694	24	47	3852	2400	1616	10	372	11	655	65	109	411	1341	42	935	89	906	179	127	521	807	53	62	2538	1081	430	1462	6	6	737	475	385	1733	356	155	923	109	24	1332
arcB	Kingella_oralis	148	2006	201	421	74	1991	12561	393	1577	54	130	13188	5528	3273	17	1088	4	1657	231	137	1820	3238	74	2825	208	2853	269	304	618	1726	103	108	3125	1440	722	2679	14	25	3625	2030	860	2482	446	172	1044	219	66	3340
arcC	Kingella_oralis	89	270	31	92	21	376	3425	102	429	13	49	4238	1354	796	3	117	4	350	26	41	412	700	17	491	63	767	66	98	198	437	16	21	1245	513	239	817	1	7	669	337	166	1336	167	93	353	80	24	943
arcD	Kingella_oralis	13	264	42	86	32	721	1701	57	315	11	10	1225	791	624	2	105	0	283	13	46	189	182	22	281	23	353	51	60	94	243	24	14	671	412	121	695	3	5	302	145	207	535	84	30	369	76	9	438
arcA	Limosilactobacillus_fermentum	0	0	128	0	3311	0	0	0	0	231	2305	0	0	0	0	0	0	0	0	0	0	0	0	0	0	0	0	0	0	0	0	0	53	1417	0	0	0	4	0	0	0	45	29	18	0	212	395	0
arcB	Limosilactobacillus_fermentum	0	0	143	0	3390	0	0	0	0	214	2329	0	0	0	0	0	0	0	0	0	0	0	0	0	0	0	0	0	0	0	0	0	29	1313	0	0	0	0	0	0	0	23	19	14	0	235	383	0
arcC	Limosilactobacillus_fermentum	0	0	108	0	2208	0	0	0	0	106	1837	0	0	0	0	0	0	0	0	0	0	0	0	0	0	0	0	0	4	0	0	0	27	1053	0	0	0	0	0	0	0	35	17	12	0	165	310	0
arcD	Limosilactobacillus_fermentum	0	0	29	1	997	0	0	0	0	73	1013	0	0	0	0	0	0	0	0	0	0	0	0	0	0	0	0	0	0	0	0	0	8	267	0	0	0	0	0	0	0	13	9	4	0	76	81	3
arcA	Streptococcus_anginosus	2	59	2898	457	394	353	1	75	2	0	5	133	92	84	1572	805	662	251	0	5	28	185	2	5	1594	2374	61	1165	831	571	1120	411	0	48	43	507	3040	1349	6	126	9877	114	559	63	722	488	181	297
arcB	Streptococcus_anginosus	4	34	4963	240	970	340	56	102	10	0	16	118	83	37	2630	835	413	106	0	31	20	158	1	10	1445	1622	116	806	1650	558	1864	681	0	94	42	595	3608	1178	4	86	8753	138	235	43	659	275	148	279
arcC	Streptococcus_anginosus	0	32	3187	130	609	365	0	124	0	4	28	84	61	19	2447	591	557	266	0	18	0	57	2	5	980	1479	106	693	1007	409	2145	429	0	23	28	312	1356	743	2	58	4309	144	131	29	373	175	144	146
arcA	Streptococcus_constellatus	1	56	357	594	20	8	0	8	4	1	0	109	24	41	793	91	827	305	1	0	0	9	3	0	383	556	14	70	77	50	491	62	0	4	0	27	234	78	0	10	298	53	27	13	54	66	47	192
arcB	Streptococcus_constellatus	0	24	566	410	60	10	0	18	1	7	1	211	0	67	957	178	1700	511	0	4	0	24	3	0	722	694	8	79	115	126	267	58	1	15	5	33	159	64	0	8	1056	135	40	0	115	156	73	633
arcC	Streptococcus_constellatus	0	18	1638	202	322	192	0	69	0	4	12	109	32	29	1182	260	449	97	0	8	0	22	2	4	525	852	60	335	543	187	1026	241	0	15	12	98	560	340	1	32	1042	52	66	12	173	98	77	165
arcA	Streptococcus_cristatus	2	662	5087	587	159	687	4294	1899	2956	127	82	932	133	2953	269	380	51	4994	1097	1842	566	225	200	21	243	1467	272	709	41	778	41	467	48	1188	1725	908	206	88	290	2539	2521	24	2523	1515	704	254	20	1304
arcB	Streptococcus_cristatus	0	920	7739	712	165	1018	6883	3570	3847	279	129	1671	160	2795	416	566	87	4837	1107	1869	768	411	415	26	411	1363	449	908	48	778	75	789	120	625	784	995	429	110	425	3728	1331	45	2568	1650	907	215	8	958
arcC	Streptococcus_cristatus	0	96	1763	53	30	209	1049	507	861	26	33	194	35	439	61	60	8	487	125	281	63	37	42	2	38	254	47	146	1	106	8	86	26	342	269	119	46	10	83	352	423	3	308	185	89	25	3	103
arcA	Streptococcus_intermedius	22	14	91	695	964	94	731	4	114	7	42	1251	35	203	538	49	920	363	0	50	478	6	40	57	400	684	39	193	306	443	31	167	10	471	6	552	130	38	81	149	455	9	86	5	1005	100	46	279
arcB	Streptococcus_intermedius	16	13	819	559	744	122	488	12	110	10	55	985	56	134	1096	72	1702	489	0	62	204	17	15	37	434	591	43	138	404	189	150	256	16	247	3	302	229	80	46	110	1624	32	53	0	721	154	94	609
arcC	Streptococcus_intermedius	8	6	690	220	416	46	358	10	81	4	50	509	43	138	369	8	412	63	0	16	79	58	9	19	133	214	18	98	415	213	72	196	2	180	1	145	323	116	23	79	723	14	39	5	327	39	50	209
arcA	Streptococcus_oralis	0	1085	8164	9180	44	1	2584	908	1066	1	9	4863	1708	1347	368	3406	440	1765	1402	630	819	1766	3345	1298	2169	3186	1108	245	27	1240	474	0	1	287	3926	4743	40	34	1251	699	1970	9	9309	3200	9806	100	3	39
arcB	Streptococcus_oralis	2	498	7746	3585	71	7	2091	1165	837	3	7	4154	1467	1541	686	2839	609	1531	728	596	692	1974	2411	1609	1659	2649	1486	214	19	1225	535	0	1	312	3709	3564	86	29	1529	831	2184	9	7899	3535	10852	94	2	45
arcC	Streptococcus_oralis	4	1309	10588	5298	126	0	6446	1859	1253	4	10	7089	4605	2274	1589	5033	1370	2250	2008	1342	1061	2900	4333	2821	2383	1745	2366	485	22	793	1183	0	0	447	2949	6198	70	36	2592	765	1774	5	7336	6138	9011	83	6	32
arcA	Streptococcus_parasanguinis	15	421	1506	103	4524	169	433	20	552	2816	3886	298	208	86	7	3	8	219	5	55	597	33	8	99	2027	2034	34	2017	6618	61	397	4719	43518	1663	467	32	648	211	194	334	56	24946	17765	1643	32503	28874	2780	20353
arcB	Streptococcus_parasanguinis	38	365	1619	71	5835	226	724	17	666	1846	3720	497	143	69	6	2	16	166	7	113	991	56	2	117	73	191	93	869	6013	43	392	7061	34754	3004	1186	52	672	122	238	456	1209	13317	10632	1544	30750	15313	3546	32504
arcC	Streptococcus_parasanguinis	2	78	304	99	912	73	210	11	257	278	674	244	61	26	0	0	1	23	0	50	308	19	0	38	8	26	15	131	1028	0	105	1263	4519	519	32	15	79	48	55	49	9	1547	1177	267	2740	2038	620	3941
arcA	Streptococcus_pneumoniae	0	0	6	0	6	0	12	0	108	0	0	0	0	0	0	5	0	12	0	0	0	0	0	0	20	278	0	12	0	132	0	1	0	0	0	1	0	12	0	0	0	0	0	0	18	0	0	0
arcB	Streptococcus_pneumoniae	0	0	108	2	4	6	19	7	0	0	0	42	167	0	13	59	14	6	6	0	0	34	0	0	37	281	0	0	0	28	11	0	0	6	24	0	0	0	5	0	12	0	16	7	15	0	0	0
arcC	Streptococcus_pneumoniae	0	0	0	0	0	3	0	0	0	0	0	0	0	0	0	0	0	0	0	0	0	0	0	0	23	94	0	0	0	19	0	0	0	0	0	0	0	0	0	0	0	0	0	0	0	0	0	0
arcA	Streptococcus_sanguinis	759	416	542	5155	138	792	4102	1160	8842	14	50	8896	5970	1291	3	253	55	1214	321	1221	1697	854	992	1207	49	18	3027	3712	1006	1406	218	595	1842	92	639	903	206	81	2081	1765	678	62	264	41	728	102	15	3416
arcB	Streptococcus_sanguinis	503	595	188	8213	471	851	6481	1485	11893	28	110	12538	6931	2054	7	278	175	3528	470	2168	3594	2024	1986	1507	591	259	3537	5513	1565	1930	493	313	3371	118	794	2495	296	151	3431	2768	888	153	82	16	149	81	48	4228
arcC	Streptococcus_sanguinis	153	163	60	1257	113	260	953	298	2002	13	9	1810	1958	322	1	120	29	451	138	276	329	266	415	201	0	0	767	972	467	581	113	135	578	26	81	196	14	18	567	435	199	18	4	0	7	29	8	319
arcD	Streptococcus_sanguinis	0	0	0	0	45	0	0	0	0	5	0	0	1291	5	0	0	4	85	1	0	0	0	0	0	0	0	0	0	280	308	44	0	5	2	12	0	1	1	53	2	0	0	0	0	0	0	0	0
arcA	Streptococcus_sp._HMT_066	86	125	28	282	49	41	306	3	210	19	406	524	291	34	3	0	7	48	3	125	1150	395	6	296	98	69	29	53	138	36	11	173	104	28	26	42	135	25	66	251	43	67	104	5	115	190	20	396
arcB	Streptococcus_sp._HMT_066	118	24	25	188	42	10	53	1	128	7	116	162	237	8	0	0	4	38	0	23	408	400	19	247	19	35	14	29	102	53	3	90	88	61	124	42	60	16	154	146	166	31	21	4	45	42	12	140
arcC	Streptococcus_sp._HMT_066	28	33	6	60	16	3	99	1	55	3	47	145	203	4	0	0	1	24	0	30	220	93	0	84	9	25	15	17	50	37	2	68	62	26	9	4	56	8	39	89	14	14	4	0	3	11	6	22
arcA	Treponema_vincentii	1	74	0	214	1	0	0	0	0	0	0	1	6	190	55	1891	271	570	0	2	404	535	0	34	1261	584	0	503	0	1024	15	0	0	2	63	671	184	27	2011	150	473	0	9	0	230	44	7	183
arcB	Treponema_vincentii	3	74	0	223	0	0	0	6	0	0	0	1	10	340	33	1595	251	511	0	5	529	502	0	20	1350	758	0	535	0	625	5	0	0	0	13	1086	106	28	1677	126	387	0	1	0	63	25	25	136
arcC	Treponema_vincentii	0	47	0	36	0	0	0	2	0	0	0	0	0	11	0	765	65	159	0	0	66	72	0	6	605	319	0	30	0	48	10	0	0	0	12	114	22	20	689	17	44	0	3	0	53	4	4	37
arcA	Leptotrichia_sp._HMT_212	906	717	257	5	1	9	2681	141	289	2	0	1703	559	2361	1	2419	80	961	2496	64	630	622	0	707	793	458	52	356	23	3632	8	2	0	138	1417	821	24	18	1105	829	257	7	526	31	400	0	0	3
arcB	Leptotrichia_sp._HMT_212	591	1255	730	16	1	15	5796	213	738	0	1	3598	1511	1934	3	1784	145	1874	6412	73	1182	1000	2	3205	370	212	73	794	9	2350	21	6	0	172	1317	703	44	9	2048	1012	736	15	617	34	511	2	0	5
arcC	Leptotrichia_sp._HMT_212	1864	1720	848	15	1	3	6504	376	680	0	0	5870	1611	5126	1	4900	191	2200	7411	105	1714	1821	0	2985	1373	719	174	777	51	7543	18	9	0	189	1740	1534	46	15	2797	1892	764	30	803	78	527	2	0	15
arcA	Leptotrichia_sp._HMT_215	197	863	545	38	17	826	1834	513	1604	42	28	5516	643	1580	77	1438	12	1394	760	25	1749	473	16	3750	1743	1884	29	1172	274	12489	0	74	0	192	2690	1362	78	25	1013	693	1561	270	2093	525	4727	2	0	0
arcB	Leptotrichia_sp._HMT_215	1077	901	906	65	15	1293	2338	521	1339	40	31	5980	883	3993	92	3418	18	1728	628	127	1917	732	16	2889	1988	1861	74	1659	339	16336	4	86	0	183	1428	2446	84	31	1675	1285	1377	195	2245	439	2211	1	0	0
arcC	Leptotrichia_sp._HMT_215	53	634	675	53	18	960	1912	426	1132	53	22	5685	695	597	60	784	2	1533	210	6	1263	433	10	2956	901	1608	29	1467	250	10690	1	79	0	64	772	1319	91	14	724	473	1230	184	1552	403	1871	3	0	0
	Total	7296	26664	72510	45318	33444	30667	115988	19361	50395	12140	21207	136234	48946	40686	19379	42098	13034	47093	26561	15301	32332	25006	16219	32564	34987	43302	15290	35059	41154	79289	16321	23634	99897	38495	34503	45490	25859	16358	42331	44092	73902	96870	78492	23403	135874	65208	16562	100890
	Total_S_oralis	6	2892	26498	18063	241	8	11121	3932	3156	8	26	16106	7780	5162	2643	11278	2419	5546	4138	2568	2572	6640	10089	5728	6211	7580	4960	944	68	3258	2192	0	2	1046	10584	14505	196	99	5372	2295	5928	23	24544	12873	29669	277	11	116
	Prop_S_oralis	0.0822368	10.8461	36.5439	39.8583	0.720608	0.0260867	9.58806	20.3089	6.26253	0.0658979	0.122601	11.8223	15.8951	12.6874	13.6385	26.7899	18.5592	11.7767	15.5792	16.7832	7.95497	26.5536	62.2048	17.59	17.7523	17.505	32.4395	2.6926	0.165233	4.10902	13.4305	0	0.00200206	2.71724	30.6756	31.8861	0.757957	0.605208	12.6905	5.20503	8.02143	0.0237432	31.2694	55.0058	21.8357	0.424795	0.0664171	0.114977
	Median_prop_S_oralis_PF	12.4395	13.1662
	Median_prop_S_oralis_PD	1.79621	15.9076
	Total_S_sanguinis	1415	1174	790	14625	722	1903	11536	2943	22737	55	169	23244	14859	3667	11	651	259	5193	929	3665	5620	3144	3393	2915	640	277	7331	10197	3038	3917	824	1043	5791	236	1514	3594	516	250	6079	4968	1765	233	350	57	884	212	71	7963
	Prop_S_sanguinis	19.3942	4.40294	1.0895	32.2719	2.15883	6.20537	9.94586	15.2007	45.1176	0.453048	0.796907	17.0618	30.3579	9.01293	0.0567625	1.54639	1.98711	11.0271	3.49761	23.9527	17.3822	12.573	20.9199	8.9516	1.82925	0.639693	47.9464	29.0853	7.38203	4.94016	5.04871	4.41313	5.79697	0.613067	4.38802	7.90064	1.99544	1.5283	14.3606	11.2674	2.3883	0.240529	0.445905	0.243559	0.650603	0.325113	0.428692	7.89275
	Median_prop_S_sanguinis_PF
	Median_prop_S_sanguinis_PD
[truncated: 23 more columns]

## Sheet: ST6 Fold change DNA vs RNA
# S6 Table: comparision of fold change in RNA and DNA abundance for a subset of species
		RNA Data					DNA Data
taxonomy	HOMD_num_strains	baseMean	log2FoldChange	lfcSE	pvalue	padj	baseMean	log2FoldChange	lfcSE	stat	pvalue	padj
Limosilactobacillus_fermentum	5	83.5509	-16.1896	3.33275	9.8e-19	2.13333e-17	0.696568	-2.9927	2.9312	-1.02098	0.307264	0.738511
Streptococcus_parasanguinis	7	1945.1	-4.06151	0.519808	5.05533e-15	6.92723e-14	58.0036	-1.64254	0.971968	-1.68992	0.091044	0.472488
Lactobacillus_ultunensis	1	59.0314	-14.0705	2.89287	1.46667e-11	1.38667e-10	2.74591	-4.95972	2.92385	-1.6963	0.0898296	0.472488
Cryptobacterium_curtum	1	33.4011	-7.22844	1.07887	4.97429e-11	3.88115e-10	2.92349	0.223688	2.287	0.0978085	0.922084	1
Leptotrichia_sp._HMT_212	1	1245.69	3.68087	0.70885	5.11257e-08	2.4975e-07	32.713	2.74565	1.06558	2.57667	0.00997584	0.10513
Streptococcus_anginosus	8	852.721	-1.6585	0.688178	3.28193e-07	1.4952e-06	132.724	0.0286798	1.31496	0.0218105	0.982599	1
Olsenella_sp._HMT_807	1	239.92	-3.72419	0.970243	1.04167e-05	3.89667e-05	15.0008	-4.20282	2.90797	-1.44528	0.148381	0.549409
Parvimonas_micra	1	146.796	-2.49734	0.772944	0.000224804	0.000650318	17.1797	0.0478025	1.79873	0.0265756	0.978798	1
Streptococcus_constellatus	5	384.003	-3.1999	0.79556	0.000290672	0.000755484	4.78648	2.03253	2.39373	0.849107	0.395822	0.840738
Leptotrichia_sp._HMT_215	1	1160.42	1.45523	0.583378	0.000504421	0.00116984	10.0896	1.42654	1.64097	0.869325	0.384669	0.840011
Actinomyces_graevenitzii	2	2.35503	-4.90584	1.24598	0.000496567	0.00117549	0.962494	-1.81447	2.92805	-0.619686	0.535464	0.998077
Olsenella_uli	2	5.3352	-6.78159	1.86519	0.00135975	0.00322716	0	0	0	0	1	1
Solobacterium_moorei	2	161.759	-0.0260445	0.56602	0.00184421	0.00421886	33.1854	-0.255919	1.31671	-0.194363	0.845892	1
Cutibacterium_acnes	13	16.7665	-2.00883	0.704615	0.00735022	0.0134674	4.46645	5.52896	2.53013	2.18524	0.0288711	0.239717
Streptococcus_sinensis	1	66.1758	1.45121	0.684958	0.00966207	0.0178898	0.122621	0.906852	2.94667	0.307754	0.758269	1
Streptococcus_sanguinis	13	1690.51	1.0838	0.492928	0.01597	0.0293505	181.241	3.29163	0.661973	4.97246	6.61083e-07	3.01895e-05
Streptococcus_intermedius	8	209.214	-2.58474	0.481633	0.0463929	0.0694556	11.822	1.82667	1.56935	1.16397	0.244438	0.671576
Streptococcus_gordonii	1	904.981	-0.712183	0.384556	0.0637644	0.0924918	34.3287	1.45925	0.897768	1.62542	0.104073	0.498888
Actinomyces_naeslundii	1	78.8794	-0.917847	0.635144	0.0958085	0.126148	0.438902	0.65988	2.93922	0.224509	0.822361	1
Kingella_oralis	1	811.041	0.715176	0.478937	0.109124	0.149238	1.30744	3.76906	2.43278	1.54928	0.121315	0.498888
Bulleidia_extructa	1	6.64158	-4.43786	1.22621	0.119122	0.152713	0.8758	2.72525	2.93333	0.929063	0.352856	0.79903
Streptococcus_cristatus	6	749.853	0.533703	0.417025	0.184447	0.228528	145.579	1.41787	0.749343	1.89215	0.0584711	0.390365
Actinomyces_viscosus	1	154.927	0.242153	0.342923	0.482545	0.514	1.83346	4.24183	2.93037	1.44754	0.147745	0.549409
Treponema_vincentii	2	143.127	-0.596771	0.852076	0.510626	0.559337	5.03899	-2.17505	2.24437	-0.969112	0.332489	0.772052
Streptococcus_pneumoniae	52	9.42848	0.414554	1.01314	0.646894	0.676019	0	0	0	0	1	1
Streptococcus_oralis	16	2428.59	-0.148527	0.559993	0.744925	0.772153	59.5728	1.48024	0.930306	1.59114	0.111579	0.498888
Strepcococcus_sp._HMT_056	1	81.1849	0.434707	0.450008	0.103659	0.152911	0.684897	2.89582	2.93532	0.986542	0.323867	0.758459

## Sheet: ST7 DESeq ADS expr. species
# S7 Table: deseq results ADS collapsed by species (for log fold change figure)
taxonomy	baseMean	log2FoldChange	lfcSE	pvalue	padj
Actinomyces_graevenitzii_arcA	4.00006	-5.63325	1.16819	1.03e-07	5.11e-07
Actinomyces_graevenitzii_arcB	1.42048	-3.5447	1.3261	0.00148552	0.00350947
Actinomyces_graevenitzii_arcC	1.64455	-5.53956	1.24364	4.08e-06	1.65e-05
Actinomyces_johnsonii_arcA	32.8759	2.36882	0.787578	0.00682023	0.0140265
Actinomyces_johnsonii_arcB	23.8306	2.01153	0.617657	0.157704	0.205817
Actinomyces_johnsonii_arcC	24.2191	0.82623	0.65596	0.151044	0.200778
Actinomyces_naeslundii_arcA	99.4125	-0.974612	0.658235	0.0185717	0.0355143
Actinomyces_naeslundii_arcB	64.7329	-0.954656	0.625006	0.0416517	0.0677617
Actinomyces_naeslundii_arcC	72.4929	-0.824272	0.622192	0.227202	0.275167
Actinomyces_oris_arcA	50.5683	0.38078	0.39831	0.295594	0.339155
Actinomyces_oris_arcB	40.3603	0.528601	0.387432	0.135049	0.184004
Actinomyces_oris_arcC	49.1218	-0.11025	0.413461	0.767925	0.804844
Actinomyces_sp._HMT_175_arcA	209.97	0.450368	0.374543	0.197968	0.248029
Actinomyces_sp._HMT_175_arcB	116.98	0.680429	0.34183	0.0340644	0.0571234
Actinomyces_sp._HMT_175_arcC	252.022	0.559901	0.326741	0.0715017	0.111338
Actinomyces_viscosus_arcA	190.731	0.330397	0.371994	0.339798	0.381835
Actinomyces_viscosus_arcB	105.481	0.0705781	0.338484	0.827954	0.83562
Actinomyces_viscosus_arcC	168.568	0.325484	0.318291	0.279884	0.324546
Bulleidia_extructa_arcA	16.2153	-4.17809	1.29746	5.23e-05	0.000177737
Bulleidia_extructa_arcB	1.80416	-4.54863	1.12572	0.0948164	0.143542
Bulleidia_extructa_arcC	1.90529	-4.58687	1.25545	0.262498	0.314421
Cryptobacterium_curtum_arcA	25.6325	-6.92574	0.919962	2.86e-14	3.46e-13
Cryptobacterium_curtum_arcB	41.8737	-7.03682	1.11121	7.44e-11	5.82e-10
Cryptobacterium_curtum_arcC	32.6971	-7.72278	1.20544	7.48e-11	5.82e-10
Cutibacterium_acnes_arcA	15.0446	-1.22996	0.65339	0.0217583	0.0395277
Cutibacterium_acnes_arcB	11.2306	-2.43555	0.769147	0.00021281	0.000626926
Cutibacterium_acnes_arcC	24.0245	-2.36099	0.691307	7.95e-05	0.000247607
Cutibacterium_acnes_arcD	21.157	-2.48431	0.715786	7.18e-05	0.000230333
Fusobacterium_sp._HMT_370_arcA	7.78676	-0.747712	0.862135	0.271069	0.319493
Fusobacterium_sp._HMT_370_arcB	19.7254	-0.274097	0.770751	0.158612	0.205817
Fusobacterium_sp._HMT_370_arcC	21.5169	-0.454734	0.761291	0.131552	0.181509
Kingella_oralis_arcA	635.788	0.628687	0.465631	0.130122	0.181509
Kingella_oralis_arcB	1437.69	0.934323	0.495624	0.0315202	0.0536828
Kingella_oralis_arcC	359.65	0.582519	0.475554	0.165728	0.212522
Kingella_oralis_arcD	174.657	0.242668	0.411967	0.00121648	0.00301355
Lactobacillus_ultunensis_arcA	76.7909	-13.6161	2.44287	2.34e-11	2.12e-10
Lactobacillus_ultunensis_arcB	59.6311	-12.3788	1.94156	2.06e-11	2.04e-10
Lactobacillus_ultunensis_arcC	40.6722	-16.2168	4.29417	8.37e-43	2.28e-41
Leptotrichia_sp._HMT_212_arcA	891.662	3.66239	0.745275	4.49e-08	2.33e-07
Leptotrichia_sp._HMT_212_arcB	714.633	3.76407	0.624253	4.77e-10	3.25e-09
Leptotrichia_sp._HMT_212_arcC	2130.78	3.61615	0.757023	1.08e-07	5.13e-07
Leptotrichia_sp._HMT_215_arcA	1242.19	1.73035	0.646729	0.00151326	0.00350947
Leptotrichia_sp._HMT_215_arcB	1355.06	1.44254	0.544195	1.98e-10	1.44e-09
Leptotrichia_sp._HMT_215_arcC	884.016	1.1928	0.559211	6.26e-09	3.59e-08
Limosilactobacillus_fermentum_arcA	93.5879	-17.6397	4.1977	1.09e-76	1.19e-74
Limosilactobacillus_fermentum_arcB	91.694	-13.7078	1.65133	2.94e-18	6.4e-17
Limosilactobacillus_fermentum_arcC	65.3709	-17.2214	4.14923	2.98e-76	1.62e-74
Limosilactobacillus_fermentum_arcD	24.8075	-16.134	4.02897	4.68e-74	1.7e-72
Olsenella_sp._HMT_807_arcA	237.02	-3.88411	0.960586	3.65e-06	1.53e-05
Olsenella_sp._HMT_807_arcB	307.853	-3.69214	0.972627	1.1e-05	4.12e-05
Olsenella_sp._HMT_807_arcC	174.887	-3.5963	0.977517	1.66e-05	6.04e-05
Olsenella_uli_arcA	6.06397	-5.50764	1.53326	0.0010759	0.00272729
Olsenella_uli_arcB	2.79846	-6.42574	1.63908	0.00277892	0.00631047
Olsenella_uli_arcC	7.14316	-8.4114	2.42324	0.00022442	0.000643731
Oribacterium_asaccharolyticum_arcA	8.92868	-4.63382	0.709003	6.06e-13	6.6e-12
Oribacterium_asaccharolyticum_arcB	3.4156	-1.00225	0.963774	0.105075	0.156892
Oribacterium_asaccharolyticum_arcC	1.81974	-0.722737	0.791437	1.05e-05	4.09e-05
Parvimonas_micra_arcA	56.4426	-2.28192	0.785136	0.000467887	0.00130768
Parvimonas_micra_arcB	268.38	-2.46918	0.769901	0.000170024	0.000514795
Parvimonas_micra_arcC	115.564	-2.74091	0.763794	3.65e-05	0.000128474
Peptostreptococcaceae_[G-6]_[Eubacterium]_nodatum_arcA	2.64452	-6.83235	2.19406	0.0207457	0.0383268
Peptostreptococcaceae_[G-6]_[Eubacterium]_nodatum_arcB	2.39454	-7.10058	1.82452	0.00674432	0.0140265
Peptostreptococcaceae_[G-6]_[Eubacterium]_nodatum_arcC	1.11429	-9.64245	2.40238	0.053884	0.0863729
Solobacterium_moorei_arcA	152.858	-0.187898	0.560021	0.000810629	0.00215509
Solobacterium_moorei_arcB	125.603	-0.320711	0.571409	0.000674287	0.00183743
Solobacterium_moorei_arcC	206.816	0.430475	0.566629	0.00404772	0.00866407
Streptococcus_anginosus_arcA	818.513	-1.3772	0.6931	9.71e-07	4.41e-06
Streptococcus_anginosus_arcB	918.882	-1.64069	0.64374	1.08e-08	5.87e-08
Streptococcus_anginosus_arcC	820.768	-1.95762	0.727693	2.78e-09	1.69e-08
Streptococcus_australis_arcA	122.618	-0.925177	0.420184	0.478052	0.521076
Streptococcus_australis_arcB	113.15	-0.678546	0.373016	0.213979	0.265043
Streptococcus_australis_arcC1	12.8183	-0.428697	0.51461	0.013398	0.0270441
Streptococcus_constellatus_arcA	489.791	-3.5881	0.847804	1.89e-06	8.26e-06
Streptococcus_constellatus_arcB	207.06	-3.49616	0.800055	0.000870124	0.00225818
Streptococcus_constellatus_arcC	455.159	-2.51545	0.738821	2.06e-09	1.32e-08
Streptococcus_cristatus_arcA	894.509	0.72021	0.425863	0.0626971	0.0990432
Streptococcus_cristatus_arcB	1190.67	0.465492	0.407599	0.218049	0.267049
Streptococcus_cristatus_arcC	164.378	0.415405	0.417614	0.272595	0.319493
Streptococcus_gordonii_arcA	1252.12	-0.505731	0.384409	0.148336	0.199612
Streptococcus_gordonii_arcB	901.139	-0.798849	0.381645	0.0236497	0.0415777
Streptococcus_gordonii_arcC1	561.679	-0.831967	0.387615	0.019308	0.0362857
Streptococcus_infantis_arcA	2.2301	-0.100414	0.697997	0.777763	0.805811
Streptococcus_infantis_arcB	3.33674	-0.45201	0.65919	0.0373728	0.0617218
Streptococcus_infantis_arcC1	2.88788	-0.144431	0.699379	0.126213	0.178665
Streptococcus_intermedius_arcA	204.689	-2.3507	0.483499	0.123321	0.176868
Streptococcus_intermedius_arcB	286.588	-3.12601	0.477336	5.38e-05	0.000177737
Streptococcus_intermedius_arcC	136.366	-2.27749	0.484065	0.0158044	0.0313215
Streptococcus_oralis_arcA	2040.52	-0.128985	0.562987	0.783633	0.805811
Streptococcus_oralis_arcB	1955.86	-0.204917	0.546774	0.648473	0.692976
Streptococcus_oralis_arcC	3289.38	-0.111678	0.570217	0.802669	0.817672
Streptococcus_parasanguinis_arcA	3162.33	-4.47739	0.55162	4.5e-17	8.17e-16
Streptococcus_parasanguinis_arcB	2273.81	-4.04142	0.512746	3.21e-16	5e-15
Streptococcus_parasanguinis_arcC	399.152	-3.6657	0.49506	1.48e-14	2.02e-13
Streptococcus_pneumoniae_arcA	4.3587	1.02423	1.22804	0.324527	0.368473
Streptococcus_pneumoniae_arcB	23.5125	-0.0792226	0.744136	0.870638	0.870638
Streptococcus_pneumoniae_arcC	0.414236	0.298651	1.06724	0.745518	0.788947
Streptococcus_sanguinis_arcA	1752.5	1.02301	0.477613	0.0162258	0.0315823
Streptococcus_sanguinis_arcB	2832.23	1.23748	0.482243	0.00405383	0.00866407
Streptococcus_sanguinis_arcC	486.813	0.990916	0.518928	0.0276304	0.047805
Streptococcus_sanguinis_arcD	9.3962	0.23895	0.879039	0.179574	0.2276
Streptococcus_sinensis_arcA	90.7341	1.33843	0.540944	0.00393191	0.00866407
Streptococcus_sinensis_arcB	89.3013	1.70011	0.643497	0.00141507	0.00342762
Streptococcus_sinensis_arcC1	18.4921	1.31511	0.870434	0.0236392	0.0415777
Streptococcus_sp._HMT_056_arcA	128.46	-0.0871615	0.391739	0.109749	0.161657
Streptococcus_sp._HMT_056_arcB	77.5704	0.743467	0.48094	0.0783008	0.120208
Streptococcus_sp._HMT_056_arcC	37.5244	0.647816	0.477346	0.122927	0.176868
Treponema_vincentii_arcA	196.612	-0.557256	0.805358	0.44239	0.492046
Treponema_vincentii_arcB	188.429	-0.390788	0.778429	0.622509	0.671817
Treponema_vincentii_arcC	44.3413	-0.842267	0.972442	0.466979	0.514149

## Sheet: ST8 DESeq rpoC
# S8 Table: differential abundance collapsed at species level for rpoC
ASVID	baseMean	log2FoldChange	lfcSE	stat	pvalue	padj	V2	V3	V4	V5	V6	V7	V8	V9	V10	V11	V12
ASV110	32.1581	-25.0892	1.58784	-15.8008	3.07283e-56	8.41957e-54	Bacteria	Terrabacteria_group	Actinobacteria	Actinomycetia	Propionibacteriales	Propionibacteriaceae	Propionibacterium	Propionibacterium_acidifaciens	Propionibacterium_acidifaciens_F0233	Propionibacterium_acidifaciens_F0233_unknown	Propionibacterium_acidifaciens_F0233_unknown
ASV159	11.6953	23.3101	1.88896	12.3402	5.50144e-35	7.53697e-33	Bacteria	FCB_group	Bacteroidetes/Chlorobi_group	Bacteroidetes	Bacteroidia	Bacteroidales	Prevotellaceae	Prevotella	Prevotella_saccharolytica	Prevotella_saccharolytica_F0055	Prevotella_saccharolytica_F0055_unknown
ASV119	7.99863	-22.8632	2.37892	-9.61074	7.20328e-22	6.57899e-20	Bacteria	Terrabacteria_group	Firmicutes	Bacilli	Lactobacillales	Lactobacillaceae	Limosilactobacillus	Limosilactobacillus_vaginalis	Lactobacillus_vaginalis_DSM_5837_=_ATCC_49540	Lactobacillus_vaginalis_DSM_5837_=_ATCC_49540_unknown	Lactobacillus_vaginalis_DSM_5837_=_ATCC_49540_unknown
ASV263	9.09638	-24.3272	2.69397	-9.03026	1.7127e-19	1.1732e-17	Bacteria	Terrabacteria_group	Firmicutes	Bacilli	Lactobacillales	Lactobacillaceae	Ligilactobacillus	Ligilactobacillus_salivarius	Ligilactobacillus_salivarius_unknown	Ligilactobacillus_salivarius_unknown	Ligilactobacillus_salivarius_unknown
ASV187	18.4654	-25.3372	2.92194	-8.67135	4.27043e-18	2.3402e-16	Bacteria	Terrabacteria_group	Firmicutes	Clostridia	Eubacteriales	Eubacteriales_incertae_sedis	Eubacteriales_Family_XIII._Incertae_Sedis	[Eubacterium]_nodatum	Eubacterium_nodatum_ATCC_33099	Eubacterium_nodatum_ATCC_33099_unknown	Eubacterium_nodatum_ATCC_33099_unknown
ASV23	181.241	3.29163	0.661973	4.97246	6.61083e-07	3.01895e-05	Bacteria	Terrabacteria_group	Firmicutes	Bacilli	Lactobacillales	Streptococcaceae	Streptococcus	Streptococcus_sanguinis	Streptococcus_sanguinis_SK72	Streptococcus_sanguinis_SK72_unknown	Streptococcus_sanguinis_SK72_unknown
ASV18	167.454	4.64266	0.962891	4.82158	1.42423e-06	5.57482e-05	Bacteria	Terrabacteria_group	Actinobacteria	Actinomycetia	Micrococcales	Micrococcaceae	Rothia	Rothia_aeria	Rothia_aeria_F0184	Rothia_aeria_F0184_unknown	Rothia_aeria_F0184_unknown
ASV676	22.3655	-7.53533	1.72921	-4.35768	1.31449e-05	0.000400189	Bacteria	Terrabacteria_group	Firmicutes	Clostridia	Eubacteriales	Lachnospiraceae	Shuttleworthia	Shuttleworthia_satelles	Shuttleworthia_satelles_DSM_14600	Shuttleworthia_satelles_DSM_14600_unknown	Shuttleworthia_satelles_DSM_14600_unknown
ASV271	47.2719	4.73047	1.08554	4.3577	1.31437e-05	0.000400189	Bacteria	Terrabacteria_group	Firmicutes	Bacilli	Lactobacillales	Aerococcaceae	Abiotrophia	Abiotrophia_defectiva	Abiotrophia_defectiva_ATCC_49176	Abiotrophia_defectiva_ATCC_49176_unknown	Abiotrophia_defectiva_ATCC_49176_unknown
ASV35	113.166	2.96308	0.782962	3.78445	0.00015405	0.00422097	Bacteria	Proteobacteria	Gammaproteobacteria	Pasteurellales	Pasteurellaceae	Haemophilus	Haemophilus_unknown	Haemophilus_unknown	Haemophilus_unknown	Haemophilus_unknown	Haemophilus_unknown
ASV437	16.0858	-6.15322	1.68338	-3.65527	0.000256909	0.00639937	Bacteria	Terrabacteria_group	Actinobacteria	Actinomycetia	Actinomycetales	Actinomycetaceae	Actinomyces	unclassified_Actinomyces	Actinomyces_sp._oral_taxon_181	Actinomyces_sp._oral_taxon_181_str._F0379	Actinomyces_sp._oral_taxon_181_str._F0379_unknown
ASV47	83.2944	4.41305	1.23374	3.57698	0.000347587	0.00686325	Bacteria	Proteobacteria	Betaproteobacteria	Burkholderiales	Burkholderiaceae	Lautropia	Lautropia_mirabilis	Lautropia_mirabilis_ATCC_51599	Lautropia_mirabilis_ATCC_51599_unknown	Lautropia_mirabilis_ATCC_51599_unknown	Lautropia_mirabilis_ATCC_51599_unknown
ASV10	84.7606	-4.36891	1.21025	-3.60994	0.00030627	0.00686325	Bacteria	Terrabacteria_group	Firmicutes	Clostridia	Eubacteriales	Lachnospiraceae	Stomatobaculum	Stomatobaculum_longum	Stomatobaculum_longum_unknown	Stomatobaculum_longum_unknown	Stomatobaculum_longum_unknown
ASV90	37.42	-3.97368	1.11162	-3.57466	0.000350677	0.00686325	Bacteria	Terrabacteria_group	Firmicutes	Negativicutes	Veillonellales	Veillonellaceae	Megasphaera	Megasphaera_micronuciformis	Megasphaera_micronuciformis_F0359	Megasphaera_micronuciformis_F0359_unknown	Megasphaera_micronuciformis_F0359_unknown
ASV178	34.7963	-4.7627	1.53299	-3.1068	0.00189124	0.0323876	Bacteria	Terrabacteria_group	Actinobacteria	Actinomycetia	Bifidobacteriales	Bifidobacteriaceae	Scardovia	Scardovia_wiggsiae	Scardovia_wiggsiae_F0424	Scardovia_wiggsiae_F0424_unknown	Scardovia_wiggsiae_F0424_unknown
ASV299	7.18822	4.52783	1.4501	3.12243	0.00179362	0.0323876	Bacteria	Proteobacteria	Betaproteobacteria	Neisseriales	Neisseriaceae	Eikenella	Eikenella_corrodens	Eikenella_corrodens_CC92I	Eikenella_corrodens_CC92I_unknown	Eikenella_corrodens_CC92I_unknown	Eikenella_corrodens_CC92I_unknown
ASV161	78.2658	1.99294	0.652337	3.05507	0.00225005	0.0362655	Bacteria	Terrabacteria_group	Firmicutes	Bacilli	Lactobacillales	Carnobacteriaceae	Granulicatella	Granulicatella_adiacens	Granulicatella_adiacens_ATCC_49175	Granulicatella_adiacens_ATCC_49175_unknown	Granulicatella_adiacens_ATCC_49175_unknown
ASV82	30.9017	2.84589	0.982154	2.8976	0.00376032	0.0542278	Bacteria	Terrabacteria_group	Actinobacteria	Actinomycetia	Corynebacteriales	Corynebacteriaceae	Corynebacterium	Corynebacterium_durum	Corynebacterium_durum_F0235	Corynebacterium_durum_F0235_unknown	Corynebacterium_durum_F0235_unknown
ASV291	48.8734	2.36003	0.811955	2.90661	0.00365372	0.0542278	Bacteria	Terrabacteria_group	Firmicutes	Bacilli	Bacillales	Bacillales_incertae_sedis	Bacillales_Family_XI._Incertae_Sedis	Gemella	Gemella_morbillorum	Gemella_morbillorum_M424	Gemella_morbillorum_M424_unknown
ASV50	76.7946	2.8006	0.98757	2.83585	0.00457036	0.062614	Bacteria	Terrabacteria_group	Firmicutes	Clostridia	Eubacteriales	Lachnospiraceae	Lachnoanaerobaculum	unclassified_Lachnoanaerobaculum	Lachnoanaerobaculum_sp._MSX33	Lachnoanaerobaculum_sp._MSX33_unknown	Lachnoanaerobaculum_sp._MSX33_unknown
ASV508	6.45086	6.0591	2.19175	2.7645	0.00570106	0.0743853	Bacteria	Proteobacteria	Betaproteobacteria	Neisseriales	Neisseriaceae	Neisseria	Neisseria_macacae	Neisseria_macacae_ATCC_33926	Neisseria_macacae_ATCC_33926_unknown	Neisseria_macacae_ATCC_33926_unknown	Neisseria_macacae_ATCC_33926_unknown
ASV36	63.4965	5.1934	1.89789	2.7364	0.00621146	0.0773609	Bacteria	Proteobacteria	Gammaproteobacteria	Pasteurellales	Pasteurellaceae	Haemophilus	unclassified_Haemophilus	Haemophilus_sp._HMSC073C03	Haemophilus_sp._HMSC073C03_unknown	Haemophilus_sp._HMSC073C03_unknown	Haemophilus_sp._HMSC073C03_unknown
ASV29	31.542	-3.31929	1.24941	-2.65669	0.00789112	0.0940072	Bacteria	Terrabacteria_group	Actinobacteria	Actinomycetia	Bifidobacteriales	Bifidobacteriaceae	Gardnerella	Gardnerella_vaginalis	Gardnerella_vaginalis_unknown	Gardnerella_vaginalis_unknown	Gardnerella_vaginalis_unknown
ASV115	32.4498	3.54752	1.34626	2.63509	0.00841156	0.096032	Bacteria	FCB_group	Bacteroidetes/Chlorobi_group	Bacteroidetes	Bacteroidia	Bacteroidales	Prevotellaceae	Prevotella	Prevotella_intermedia	Prevotella_intermedia_17	Prevotella_intermedia_17_unknown
ASV999	5.66015	-5.61332	2.17304	-2.58317	0.00978973	0.10513	Bacteria	FCB_group	Bacteroidetes/Chlorobi_group	Bacteroidetes	Bacteroidia	Bacteroidales	Prevotellaceae	Prevotella	Prevotella_denticola	Prevotella_denticola_F0289	Prevotella_denticola_F0289_unknown
ASV328	32.713	2.74565	1.06558	2.57667	0.00997584	0.10513	Bacteria	Fusobacteria	Fusobacteriia	Fusobacteriales	Leptotrichiaceae	Leptotrichia	unclassified_Leptotrichia	Leptotrichia_sp._oral_taxon_212	Leptotrichia_sp._oral_taxon_212_unknown	Leptotrichia_sp._oral_taxon_212_unknown	Leptotrichia_sp._oral_taxon_212_unknown
ASV155	22.8867	-3.11147	1.24594	-2.49729	0.0125145	0.126999	Bacteria	Terrabacteria_group	Actinobacteria	Coriobacteriia	Coriobacteriales	Atopobiaceae	Lancefieldella	Lancefieldella_parvula	Atopobium_parvulum_DSM_20469	Atopobium_parvulum_DSM_20469_unknown	Atopobium_parvulum_DSM_20469_unknown
ASV162	39.3706	2.58583	1.04917	2.46464	0.013715	0.134211	Bacteria	FCB_group	Bacteroidetes/Chlorobi_group	Bacteroidetes	Bacteroidia	Bacteroidales	Porphyromonadaceae	Porphyromonas	Porphyromonas_endodontalis	Porphyromonas_endodontalis_ATCC_35406	Porphyromonas_endodontalis_ATCC_35406_unknown
ASV475	6.53868	-6.21669	2.5916	-2.39879	0.0164494	0.155419	Bacteria	Terrabacteria_group	Firmicutes	Bacilli	Lactobacillales	Lactobacillaceae	Limosilactobacillus	Limosilactobacillus_oris	Limosilactobacillus_oris_unknown	Limosilactobacillus_oris_unknown	Limosilactobacillus_oris_unknown
ASV9	192.801	2.21912	0.940565	2.35934	0.0183073	0.167207	Bacteria	Terrabacteria_group	Firmicutes	Clostridia	Eubacteriales	Lachnospiraceae	unclassified_Lachnospiraceae	Lachnospiraceae_bacterium_oral_taxon_500	Lachnospiraceae_oral_taxon_107_str._F0167	Lachnospiraceae_oral_taxon_107_str._F0167_unknown	Lachnospiraceae_oral_taxon_107_str._F0167_unknown
ASV8	5.27591	-4.58656	1.99406	-2.30011	0.0214417	0.189517	Bacteria	Terrabacteria_group	Firmicutes	Clostridia	Eubacteriales	Lachnospiraceae	Oribacterium	unclassified_Oribacterium	Oribacterium_sp._oral_taxon_108	Oribacterium_sp._oral_taxon_108_str._F0425	Oribacterium_sp._oral_taxon_108_str._F0425_unknown
ASV6	471.598	1.11803	0.507439	2.20327	0.0275754	0.236115	Bacteria	FCB_group	Bacteroidetes/Chlorobi_group	Bacteroidetes	Flavobacteriia	Flavobacteriales	Flavobacteriaceae	Capnocytophaga	unclassified_Capnocytophaga	Capnocytophaga_sp._oral_taxon_412	Capnocytophaga_sp._oral_taxon_412_str._F0487
ASV315	4.46645	5.52896	2.53013	2.18524	0.0288711	0.239717	Bacteria	Terrabacteria_group	Actinobacteria	Actinomycetia	Propionibacteriales	Propionibacteriaceae	Cutibacterium	Cutibacterium_acnes	Cutibacterium_acnes_unknown	Cutibacterium_acnes_unknown	Cutibacterium_acnes_unknown
ASV94	28.0499	3.66665	1.74157	2.10537	0.0352592	0.284148	Bacteria	Fusobacteria	Fusobacteriia	Fusobacteriales	Fusobacteriaceae	Fusobacterium	unclassified_Fusobacterium	Fusobacterium_sp._HMSC064B11	Fusobacterium_sp._HMSC064B11_unknown	Fusobacterium_sp._HMSC064B11_unknown	Fusobacterium_sp._HMSC064B11_unknown
ASV336	3.42793	5.14625	2.57065	2.00193	0.0452928	0.354578	Bacteria	Proteobacteria	Gammaproteobacteria	Pasteurellales	Pasteurellaceae	Haemophilus	unclassified_Haemophilus	unclassified_Haemophilus_unknown	unclassified_Haemophilus_unknown	unclassified_Haemophilus_unknown	unclassified_Haemophilus_unknown
ASV65	127.512	1.69124	0.860097	1.96633	0.0492602	0.364792	Bacteria	FCB_group	Bacteroidetes/Chlorobi_group	Bacteroidetes	Bacteroidia	Bacteroidales	Porphyromonadaceae	Porphyromonas	unclassified_Porphyromonas	Porphyromonas_sp._oral_taxon_279	Porphyromonas_sp._oral_taxon_279_str._F0450
ASV415	26.3525	3.20376	1.62716	1.96893	0.0489607	0.364792	Bacteria	Proteobacteria	Gammaproteobacteria	Pasteurellales	Pasteurellaceae	Aggregatibacter	Aggregatibacter_segnis	Aggregatibacter_segnis_ATCC_33393	Aggregatibacter_segnis_ATCC_33393_unknown	Aggregatibacter_segnis_ATCC_33393_unknown	Aggregatibacter_segnis_ATCC_33393_unknown
ASV143	21.9938	2.78671	1.43683	1.93949	0.0524418	0.378133	Bacteria	Proteobacteria	Betaproteobacteria	Neisseriales	Neisseriaceae	Neisseria	Neisseria_mucosa	Neisseria_mucosa_C102	Neisseria_mucosa_C102_unknown	Neisseria_mucosa_C102_unknown	Neisseria_mucosa_C102_unknown
ASV102	28.2751	2.74069	1.42136	1.92822	0.0538283	0.378178	Bacteria	Fusobacteria	Fusobacteriia	Fusobacteriales	Fusobacteriaceae	Fusobacterium	Fusobacterium_unknown	Fusobacterium_unknown	Fusobacterium_unknown	Fusobacterium_unknown	Fusobacterium_unknown
ASV33	99.6001	1.35693	0.720878	1.88233	0.059791	0.390365	Bacteria	FCB_group	Bacteroidetes/Chlorobi_group	Bacteroidetes	Bacteroidia	Bacteroidales	Prevotellaceae	Prevotella	Prevotella_nigrescens	Prevotella_nigrescens_ATCC_33563	Prevotella_nigrescens_ATCC_33563_unknown
ASV294	15.0819	-2.79661	1.48598	-1.88199	0.059837	0.390365	Bacteria	FCB_group	Bacteroidetes/Chlorobi_group	Bacteroidetes	Bacteroidia	Bacteroidales	Prevotellaceae	Prevotella	Prevotella_veroralis	Prevotella_veroralis_F0319	Prevotella_veroralis_F0319_unknown
ASV128	145.579	1.41787	0.749343	1.89215	0.0584711	0.390365	Bacteria	Terrabacteria_group	Firmicutes	Bacilli	Lactobacillales	Streptococcaceae	Streptococcus	Streptococcus_cristatus	Streptococcus_cristatus_ATCC_51100	Streptococcus_cristatus_ATCC_51100_unknown	Streptococcus_cristatus_ATCC_51100_unknown
ASV495	3.38612	-5.26831	2.92222	-1.80285	0.0714124	0.41062	Bacteria	Terrabacteria_group	Firmicutes	Negativicutes	Selenomonadales	Selenomonadaceae	Selenomonas	Selenomonas_flueggei	Selenomonas_flueggei_ATCC_43531	Selenomonas_flueggei_ATCC_43531_unknown	Selenomonas_flueggei_ATCC_43531_unknown
ASV67	9.13646	3.88473	2.15724	1.80079	0.0717358	0.41062	Bacteria	Proteobacteria	Gammaproteobacteria	Pasteurellales	Pasteurellaceae	Haemophilus	unclassified_Haemophilus	Haemophilus_sp._HMSC068C11	Haemophilus_sp._HMSC068C11_unknown	Haemophilus_sp._HMSC068C11_unknown	Haemophilus_sp._HMSC068C11_unknown
ASV41	6.42841	3.93658	2.18679	1.80016	0.0718356	0.41062	Bacteria	Terrabacteria_group	Firmicutes	Tissierellia	Tissierellales	Peptoniphilaceae	Peptoniphilaceae_unknown	Peptoniphilaceae_unknown	Peptoniphilaceae_unknown	Peptoniphilaceae_unknown	Peptoniphilaceae_unknown
ASV19	204.196	-1.65702	0.920803	-1.79954	0.0719334	0.41062	Bacteria	Fusobacteria	Fusobacteriia	Fusobacteriales	Leptotrichiaceae	Leptotrichia	Leptotrichia_wadei	Leptotrichia_wadei_F0279	Leptotrichia_wadei_F0279_unknown	Leptotrichia_wadei_F0279_unknown	Leptotrichia_wadei_F0279_unknown
ASV157	12.7813	-3.51589	1.95111	-1.80199	0.0715467	0.41062	Bacteria	Terrabacteria_group	Firmicutes	Bacilli	Lactobacillales	Streptococcaceae	Streptococcus	Streptococcus_salivarius	Streptococcus_salivarius_PS4	Streptococcus_salivarius_PS4_unknown	Streptococcus_salivarius_PS4_unknown
ASV941	2.24352	-4.67283	2.58434	-1.80813	0.0705857	0.41062	Bacteria	Terrabacteria_group	Firmicutes	Bacilli	Lactobacillales	Lactobacillaceae	Lactobacillus	Lactobacillus_paragasseri	Lactobacillus_paragasseri_JV-V03	Lactobacillus_paragasseri_JV-V03_unknown	Lactobacillus_paragasseri_JV-V03_unknown
ASV175	67.1418	1.42254	0.816641	1.74194	0.0815196	0.455844	Bacteria	FCB_group	Bacteroidetes/Chlorobi_group	Bacteroidetes	Flavobacteriia	Flavobacteriales	Flavobacteriaceae	Capnocytophaga	Capnocytophaga_gingivalis	Capnocytophaga_gingivalis_ATCC_33624	Capnocytophaga_gingivalis_ATCC_33624_unknown
ASV1029	2.55732	4.72343	2.79809	1.68809	0.0913937	0.472488	Bacteria	Terrabacteria_group	Terrabacteria_group_unknown	Terrabacteria_group_unknown	Terrabacteria_group_unknown	Terrabacteria_group_unknown	Terrabacteria_group_unknown	Terrabacteria_group_unknown	Terrabacteria_group_unknown	Terrabacteria_group_unknown	Terrabacteria_group_unknown
ASV491	8.65653	2.94906	1.73203	1.70266	0.0886319	0.472488	Bacteria	Terrabacteria_group	Actinobacteria	Actinomycetia	Propionibacteriales	Propionibacteriaceae	Arachnia	Arachnia_propionica	Arachnia_propionica_F0230a	Arachnia_propionica_F0230a_unknown	Arachnia_propionica_F0230a_unknown
ASV74	58.0036	-1.64254	0.971968	-1.68992	0.091044	0.472488	Bacteria	Terrabacteria_group	Firmicutes	Bacilli	Lactobacillales	Streptococcaceae	Streptococcus	Streptococcus_parasanguinis	Streptococcus_parasanguinis_FW213	Streptococcus_parasanguinis_FW213_unknown	Streptococcus_parasanguinis_FW213_unknown
ASV154	2.74591	-4.95972	2.92385	-1.6963	0.0898296	0.472488	Bacteria	Terrabacteria_group	Firmicutes	Bacilli	Lactobacillales	Lactobacillaceae	Lactobacillus	Lactobacillus_ultunensis	Lactobacillus_ultunensis_DSM_16047	Lactobacillus_ultunensis_DSM_16047_unknown	Lactobacillus_ultunensis_DSM_16047_unknown
ASV121	2.83478	4.87315	2.92886	1.66384	0.0961449	0.487846	Bacteria	Terrabacteria_group	Firmicutes	Clostridia	Eubacteriales	Lachnospiraceae	Johnsonella	Johnsonella_ignava	Johnsonella_ignava_ATCC_51276	Johnsonella_ignava_ATCC_51276_unknown	Johnsonella_ignava_ATCC_51276_unknown
ASV135	2.03132	-4.5284	2.92474	-1.54831	0.121549	0.498888	Bacteria	Terrabacteria_group	Firmicutes	Negativicutes	Selenomonadales	Selenomonadaceae	Centipeda	Centipeda_periodontii	Centipeda_periodontii_DSM_2778	Centipeda_periodontii_DSM_2778_unknown	Centipeda_periodontii_DSM_2778_unknown
ASV593	2.13046	4.44897	2.82187	1.5766	0.114887	0.498888	Bacteria	FCB_group	Bacteroidetes/Chlorobi_group	Bacteroidetes	Bacteroidetes_unknown	Bacteroidetes_unknown	Bacteroidetes_unknown	Bacteroidetes_unknown	Bacteroidetes_unknown	Bacteroidetes_unknown	Bacteroidetes_unknown
ASV561	2.03238	-4.52305	2.92476	-1.54647	0.121991	0.498888	Bacteria	FCB_group	Bacteroidetes/Chlorobi_group	Bacteroidetes	Bacteroidia	Bacteroidales	Prevotellaceae	Prevotella	Prevotella_histicola	Prevotella_histicola_F0411	Prevotella_histicola_F0411_unknown
ASV458	10.8463	-2.71906	1.71669	-1.5839	0.113216	0.498888	Bacteria	FCB_group	Bacteroidetes/Chlorobi_group	Bacteroidetes	Bacteroidia	Bacteroidales	Prevotellaceae	Prevotella	Prevotella_salivae	Prevotella_salivae_F0493	Prevotella_salivae_F0493_unknown
ASV156	43.2598	1.62275	1.04441	1.55375	0.120245	0.498888	Bacteria	FCB_group	Bacteroidetes/Chlorobi_group	Bacteroidetes	Bacteroidia	Bacteroidales	Prevotellaceae	Prevotella	unclassified_Prevotella	Prevotella_sp._oral_taxon_472	Prevotella_sp._oral_taxon_472_str._F0295
ASV773	9.60872	2.93543	1.79995	1.63084	0.102924	0.498888	Bacteria	FCB_group	Bacteroidetes/Chlorobi_group	Bacteroidetes	Bacteroidia	Bacteroidales	Prevotellaceae	Alloprevotella	Prevotella_sp._oral_taxon_473	Prevotella_sp._oral_taxon_473_str._F0040	Prevotella_sp._oral_taxon_473_str._F0040_unknown
ASV330	10.3257	-2.60041	1.66546	-1.56138	0.118433	0.498888	Bacteria	Terrabacteria_group	Actinobacteria	Coriobacteriia	Coriobacteriales	Atopobiaceae	Lancefieldella	Lancefieldella_rimae	Lancefieldella_rimae_unknown	Lancefieldella_rimae_unknown	Lancefieldella_rimae_unknown
ASV1478	1.30744	3.76906	2.43278	1.54928	0.121315	0.498888	Bacteria	Proteobacteria	Betaproteobacteria	Neisseriales	Neisseriaceae	Kingella	Kingella_oralis	Kingella_oralis_ATCC_51147	Kingella_oralis_ATCC_51147_unknown	Kingella_oralis_ATCC_51147_unknown	Kingella_oralis_ATCC_51147_unknown
ASV43	62.7482	1.69746	1.05496	1.60902	0.107612	0.498888	Bacteria	Terrabacteria_group	Firmicutes	Clostridia	Eubacteriales	Eubacteriales_incertae_sedis	Eubacteriales_Family_XIII._Incertae_Sedis	[Eubacterium]_brachy	Eubacterium_brachy_ATCC_33089	Eubacterium_brachy_ATCC_33089_unknown	Eubacterium_brachy_ATCC_33089_unknown
ASV38	62.1005	2.06297	1.31537	1.56836	0.116798	0.498888	Bacteria	Terrabacteria_group	Firmicutes	Clostridia	Eubacteriales	Peptostreptococcaceae	Peptoanaerobacter	[Eubacterium]_yurii	[Eubacterium]_yurii_subsp._margaretiae	[Eubacterium]_yurii_subsp._margaretiae_ATCC_43715	[Eubacterium]_yurii_subsp._margaretiae_ATCC_43715_unknown
ASV208	34.3287	1.45925	0.897768	1.62542	0.104073	0.498888	Bacteria	Terrabacteria_group	Firmicutes	Bacilli	Lactobacillales	Streptococcaceae	Streptococcus	Streptococcus_gordonii	Streptococcus_gordonii_str._Challis	Streptococcus_gordonii_str._Challis_substr._CH1	Streptococcus_gordonii_str._Challis_substr._CH1_unknown
ASV116	59.5728	1.48024	0.930306	1.59114	0.111579	0.498888	Bacteria	Terrabacteria_group	Firmicutes	Bacilli	Lactobacillales	Streptococcaceae	Streptococcus	Streptococcus_oralis	Streptococcus_oralis_SK100	Streptococcus_oralis_SK100_unknown	Streptococcus_oralis_SK100_unknown
ASV1090	18.3236	1.78876	1.10996	1.61156	0.107059	0.498888	Bacteria	Terrabacteria_group	Firmicutes	Bacilli	Lactobacillales	Streptococcaceae	Streptococcus	Streptococcus_mitis	Streptococcus_mitis_NCTC_12261	Streptococcus_mitis_NCTC_12261_unknown	Streptococcus_mitis_NCTC_12261_unknown
ASV69	1.91761	-4.44977	2.92494	-1.52132	0.128179	0.516487	Bacteria	Terrabacteria_group	Firmicutes	Negativicutes	Selenomonadales	Selenomonadaceae	Mitsuokella	unclassified_Mitsuokella	Mitsuokella_sp._oral_taxon_131	Mitsuokella_sp._oral_taxon_131_str._W9106	Mitsuokella_sp._oral_taxon_131_str._W9106_unknown
ASV91	92.3729	1.19091	0.793212	1.50137	0.133259	0.527215	Bacteria	FCB_group	Bacteroidetes/Chlorobi_group	Bacteroidetes	Flavobacteriia	Flavobacteriales	Flavobacteriaceae	Capnocytophaga	Capnocytophaga_sputigena	Capnocytophaga_sputigena_ATCC_33612	Capnocytophaga_sputigena_ATCC_33612_unknown
ASV227	44.6477	1.27166	0.850117	1.49586	0.13469	0.527215	Bacteria	Terrabacteria_group	Firmicutes	Bacilli	Bacillales	Bacillales_incertae_sedis	Bacillales_Family_XI._Incertae_Sedis	Gemella	Gemella_haemolysans	Gemella_haemolysans_M341	Gemella_haemolysans_M341_unknown
ASV1	530.057	-1.50297	1.01745	-1.47719	0.139626	0.538837	Bacteria	Terrabacteria_group	Firmicutes	Bacilli	Lactobacillales	Streptococcaceae	Streptococcus	Streptococcus_mutans	Streptococcus_mutans_NN2025	Streptococcus_mutans_NN2025_unknown	Streptococcus_mutans_NN2025_unknown
ASV96	13.9573	2.88997	1.9784	1.46076	0.14408	0.548306	Bacteria	FCB_group	Bacteroidetes/Chlorobi_group	Bacteroidetes	Bacteroidia	Bacteroidales	Prevotellaceae	Prevotella	Prevotella_pleuritidis	Prevotella_pleuritidis_F0068	Prevotella_pleuritidis_F0068_unknown
ASV1427	1.83346	4.24183	2.93037	1.44754	0.147745	0.549409	Bacteria	Terrabacteria_group	Actinobacteria	Actinomycetia	Actinomycetales	Actinomycetaceae	Actinomyces	Actinomyces_viscosus	Actinomyces_viscosus_C505	Actinomyces_viscosus_C505_unknown	Actinomyces_viscosus_C505_unknown
ASV57	15.0008	-4.20282	2.90797	-1.44528	0.148381	0.549409	Bacteria	Terrabacteria_group	Actinobacteria	Coriobacteriia	Coriobacteriales	Atopobiaceae	Olsenella	unclassified_Olsenella	Olsenella_sp._oral_taxon_807	Olsenella_sp._oral_taxon_807_unknown	Olsenella_sp._oral_taxon_807_unknown
ASV419	27.0137	1.75668	1.22874	1.42966	0.152814	0.558281	Bacteria	Proteobacteria	Betaproteobacteria	Neisseriales	Neisseriaceae	Neisseria	Neisseria_sicca	Neisseria_sicca_VK64	Neisseria_sicca_VK64_unknown	Neisseria_sicca_VK64_unknown	Neisseria_sicca_VK64_unknown
ASV60	33.4359	2.06962	1.45587	1.42157	0.155152	0.559365	Bacteria	FCB_group	Bacteroidetes/Chlorobi_group	Bacteroidetes	Bacteroidia	Bacteroidales	Prevotellaceae	Alloprevotella	Alloprevotella_tannerae	Alloprevotella_tannerae_ATCC_51259	Alloprevotella_tannerae_ATCC_51259_unknown
ASV1072	1.58459	3.95426	2.83018	1.39717	0.162361	0.577752	Bacteria	Terrabacteria_group	Actinobacteria	Actinomycetia	Actinomycetales	Actinomycetaceae	Actinobaculum	unclassified_Actinobaculum	Actinobaculum_sp._oral_taxon_183	Actinobaculum_sp._oral_taxon_183_str._F0552	Actinobaculum_sp._oral_taxon_183_str._F0552_unknown
ASV371	19.6095	1.88257	1.3684	1.37575	0.1689	0.585804	Bacteria	Proteobacteria	Betaproteobacteria	Neisseriales	Neisseriaceae	Neisseria	Neisseria_subflava	Neisseria_subflava_NJ9703	Neisseria_subflava_NJ9703_unknown	Neisseria_subflava_NJ9703_unknown	Neisseria_subflava_NJ9703_unknown
ASV442	1.41806	3.88498	2.82127	1.37703	0.168503	0.585804	Bacteria	Fusobacteria	Fusobacteriia	Fusobacteriales	Fusobacteriaceae	Fusobacterium	unclassified_Fusobacterium	Fusobacterium_sp._oral_taxon_203	Fusobacterium_sp._oral_taxon_203_unknown	Fusobacterium_sp._oral_taxon_203_unknown	Fusobacterium_sp._oral_taxon_203_unknown
ASV1615	5.35438	2.55751	1.90107	1.3453	0.178529	0.603912	Bacteria	Proteobacteria	Gammaproteobacteria	Cardiobacteriales	Cardiobacteriaceae	Cardiobacterium	Cardiobacterium_hominis	Cardiobacterium_hominis_ATCC_15826	Cardiobacterium_hominis_ATCC_15826_unknown	Cardiobacterium_hominis_ATCC_15826_unknown	Cardiobacterium_hominis_ATCC_15826_unknown
ASV167	8.69853	-2.19299	1.62563	-1.34901	0.177333	0.603912	Bacteria	Terrabacteria_group	Firmicutes	Clostridia	Eubacteriales	Lachnospiraceae	unclassified_Lachnospiraceae	Lachnospiraceae_bacterium_oral_taxon_082	Lachnospiraceae_bacterium_oral_taxon_082_str._F0431	Lachnospiraceae_bacterium_oral_taxon_082_str._F0431_unknown	Lachnospiraceae_bacterium_oral_taxon_082_str._F0431_unknown
ASV16	260.789	1.35444	1.03187	1.31261	0.189316	0.631037	Bacteria	Terrabacteria_group	Firmicutes	Bacilli	Bacilli_unknown	Bacilli_unknown	Bacilli_unknown	Bacilli_unknown	Bacilli_unknown	Bacilli_unknown	Bacilli_unknown
ASV34	86.5364	1.19882	0.917109	1.30717	0.191153	0.631037	Bacteria	Proteobacteria	Gammaproteobacteria	Pasteurellales	Pasteurellaceae	Aggregatibacter	Aggregatibacter_aphrophilus	Aggregatibacter_aphrophilus_unknown	Aggregatibacter_aphrophilus_unknown	Aggregatibacter_aphrophilus_unknown	Aggregatibacter_aphrophilus_unknown
ASV52	163.119	0.716464	0.55928	1.28105	0.200177	0.652959	Bacteria	Terrabacteria_group	Firmicutes	Negativicutes	Veillonellales	Veillonellaceae	Veillonella	Veillonella_parvula	Veillonella_parvula_ACS-068-V-Sch12	Veillonella_parvula_ACS-068-V-Sch12_unknown	Veillonella_parvula_ACS-068-V-Sch12_unknown
ASV930	1.41546	3.35238	2.64202	1.26887	0.204487	0.659169	Bacteria	Terrabacteria_group	Firmicutes	Negativicutes	Selenomonadales	Selenomonadaceae	Selenomonas	unclassified_Selenomonas	Selenomonas_sp._oral_taxon_137	Selenomonas_sp._oral_taxon_137_str._F0430	Selenomonas_sp._oral_taxon_137_str._F0430_unknown
ASV680	1.21413	3.66988	2.93211	1.25162	0.21071	0.671331	Bacteria	Proteobacteria	Betaproteobacteria	Neisseriales	Neisseriaceae	Neisseria	Neisseria_lactamica	Neisseria_lactamica_unknown	Neisseria_lactamica_unknown	Neisseria_lactamica_unknown	Neisseria_lactamica_unknown
ASV381	15.9321	-2.21233	1.90708	-1.16006	0.246023	0.671576	Bacteria	Terrabacteria_group	Firmicutes	Negativicutes	Selenomonadales	Selenomonadaceae	Selenomonas	Selenomonas_sputigena	Selenomonas_sputigena_ATCC_35185	Selenomonas_sputigena_ATCC_35185_unknown	Selenomonas_sputigena_ATCC_35185_unknown
ASV979	0.925115	-3.39359	2.92886	-1.15867	0.246589	0.671576	Bacteria	Terrabacteria_group	Firmicutes	Negativicutes	Selenomonadales	Selenomonadaceae	Selenomonas	unclassified_Selenomonas	Selenomonas_sp._oral_taxon_136	Selenomonas_sp._oral_taxon_136_unknown	Selenomonas_sp._oral_taxon_136_unknown
ASV226	10.8084	2.06103	1.76894	1.16512	0.24397	0.671576	Bacteria	Terrabacteria_group	Firmicutes	Negativicutes	Selenomonadales	Selenomonadaceae	Selenomonas	Selenomonas_noxia	Selenomonas_noxia_ATCC_43541	Selenomonas_noxia_ATCC_43541_unknown	Selenomonas_noxia_ATCC_43541_unknown
ASV1868	3.44359	1.93631	1.65793	1.16791	0.242843	0.671576	Bacteria	FCB_group	Bacteroidetes/Chlorobi_group	Bacteroidetes	Flavobacteriia	Flavobacteriales	Flavobacteriaceae	Capnocytophaga	Capnocytophaga_granulosa	Capnocytophaga_granulosa_ATCC_51502	Capnocytophaga_granulosa_ATCC_51502_unknown
ASV308	8.03248	2.03616	1.78055	1.14355	0.252808	0.671576	Bacteria	Terrabacteria_group	Firmicutes	Tissierellia	Tissierellales	Peptoniphilaceae	Anaerococcus	Anaerococcus_prevotii	Anaerococcus_prevotii_DSM_20548	Anaerococcus_prevotii_DSM_20548_unknown	Anaerococcus_prevotii_DSM_20548_unknown
ASV1122	6.19634	2.66507	2.2272	1.1966	0.231462	0.671576	Bacteria	Terrabacteria_group	Actinobacteria	Actinomycetia	Actinomycetales	Actinomycetaceae	Actinomyces	Actinomyces_massiliensis	Actinomyces_massiliensis_F0489	Actinomyces_massiliensis_F0489_unknown	Actinomyces_massiliensis_F0489_unknown
ASV288	8.85807	2.52434	2.10069	1.20167	0.229491	0.671576	Bacteria	Terrabacteria_group	Actinobacteria	Actinomycetia	Corynebacteriales	Corynebacteriaceae	Corynebacterium	Corynebacterium_unknown	Corynebacterium_unknown	Corynebacterium_unknown	Corynebacterium_unknown
ASV22	246.089	0.780152	0.686542	1.13635	0.25581	0.671576	Bacteria	Terrabacteria_group	Actinobacteria	Actinomycetia	Corynebacteriales	Corynebacteriaceae	Corynebacterium	Corynebacterium_matruchotii	Corynebacterium_matruchotii_ATCC_14266	Corynebacterium_matruchotii_ATCC_14266_unknown	Corynebacterium_matruchotii_ATCC_14266_unknown
ASV2	217.86	-1.20552	1.04625	-1.15223	0.249227	0.671576	Bacteria	Terrabacteria_group	Actinobacteria	Actinomycetia	Micrococcales	Micrococcaceae	Rothia	Rothia_mucilaginosa	Rothia_mucilaginosa_DY-18	Rothia_mucilaginosa_DY-18_unknown	Rothia_mucilaginosa_DY-18_unknown
ASV1444	1.02302	-3.54755	2.9281	-1.21155	0.225683	0.671576	Bacteria	Terrabacteria_group	Actinobacteria	Actinomycetia	Bifidobacteriales	Bifidobacteriaceae	Bifidobacterium	Bifidobacterium_dentium	Bifidobacterium_dentium_unknown	Bifidobacterium_dentium_unknown	Bifidobacterium_dentium_unknown
ASV4	242.433	0.982279	0.816588	1.20291	0.229013	0.671576	Bacteria	Proteobacteria	Gammaproteobacteria	Cardiobacteriales	Cardiobacteriaceae	Cardiobacterium	Cardiobacterium_valvarum	Cardiobacterium_valvarum_F0432	Cardiobacterium_valvarum_F0432_unknown	Cardiobacterium_valvarum_F0432_unknown	Cardiobacterium_valvarum_F0432_unknown
ASV242	1.0239	3.43635	2.93294	1.17164	0.241341	0.671576	Bacteria	Terrabacteria_group	Actinobacteria	Actinomycetia	Propionibacteriales	Propionibacteriaceae	Propionibacterium	unclassified_Propionibacterium	Propionibacterium_sp._oral_taxon_192	Propionibacterium_sp._oral_taxon_192_str._F0372	Propionibacterium_sp._oral_taxon_192_str._F0372_unknown
ASV674	17.128	-1.93653	1.61585	-1.19845	0.23074	0.671576	Bacteria	Terrabacteria_group	Firmicutes	Clostridia	Eubacteriales	Lachnospiraceae	Oribacterium	unclassified_Oribacterium	Oribacterium_sp._oral_taxon_078	Oribacterium_sp._oral_taxon_078_str._F0262	Oribacterium_sp._oral_taxon_078_str._F0262_unknown
ASV98	1.03642	3.45577	2.93286	1.17829	0.238681	0.671576	Bacteria	Terrabacteria_group	Firmicutes	Bacilli	Bacillales	Bacillaceae	Lysinibacillus	Lysinibacillus_fusiformis	Lysinibacillus_fusiformis_unknown	Lysinibacillus_fusiformis_unknown	Lysinibacillus_fusiformis_unknown
ASV840	11.822	1.82667	1.56935	1.16397	0.244438	0.671576	Bacteria	Terrabacteria_group	Firmicutes	Bacilli	Lactobacillales	Streptococcaceae	Streptococcus	Streptococcus_anginosus_group	Streptococcus_intermedius	Streptococcus_intermedius_F0413	Streptococcus_intermedius_F0413_unknown
ASV790	0.873399	-3.31787	2.92927	-1.13266	0.257356	0.671576	Bacteria	Terrabacteria_group	Firmicutes	Bacilli	Lactobacillales	Lactobacillaceae	Ligilactobacillus	Ligilactobacillus_salivarius	Lactobacillus_salivarius_CECT_5713	Lactobacillus_salivarius_CECT_5713_unknown	Lactobacillus_salivarius_CECT_5713_unknown
ASV179	0.979055	-3.48118	2.92842	-1.18876	0.234534	0.671576	Bacteria	Terrabacteria_group	Firmicutes	Bacilli	Lactobacillales	Lactobacillaceae	Lactobacillus	Lactobacillus_crispatus	Lactobacillus_crispatus_unknown	Lactobacillus_crispatus_unknown	Lactobacillus_crispatus_unknown
ASV579	1.0164	-3.52136	2.92822	-1.20256	0.229147	0.671576	Bacteria	Terrabacteria_group	Firmicutes	Bacilli	Lactobacillales	Lactobacillaceae	Lactobacillus	Lactobacillus_gasseri	Lactobacillus_gasseri_unknown	Lactobacillus_gasseri_unknown	Lactobacillus_gasseri_unknown
ASV1466	0.946212	3.32713	2.93337	1.13423	0.256696	0.671576	Bacteria	Terrabacteria_group	Firmicutes	Negativicutes	Veillonellales	Veillonellaceae	Veillonella	unclassified_Veillonella	Veillonella_sp._oral_taxon_780	Veillonella_sp._oral_taxon_780_str._F0422	Veillonella_sp._oral_taxon_780_str._F0422_unknown
ASV1558	1.16229	2.76904	2.46467	1.12349	0.261228	0.675251	Bacteria	Proteobacteria	Gammaproteobacteria	Pasteurellales	Pasteurellaceae	Haemophilus	unclassified_Haemophilus	Haemophilus_sp._CCUG_66565	Haemophilus_sp._CCUG_66565_unknown	Haemophilus_sp._CCUG_66565_unknown	Haemophilus_sp._CCUG_66565_unknown
ASV611	3.30514	-2.78862	2.51115	-1.1105	0.266785	0.683168	Bacteria	Terrabacteria_group	Firmicutes	Bacilli	Lactobacillales	Lactobacillaceae	Lactobacillus	Lactobacillus_jensenii	Lactobacillus_jensenii_JV-V16	Lactobacillus_jensenii_JV-V16_unknown	Lactobacillus_jensenii_JV-V16_unknown
ASV347	24.0827	1.33113	1.21403	1.09645	0.27288	0.692308	Bacteria	Fusobacteria	Fusobacteriia	Fusobacteriales	Leptotrichiaceae	Leptotrichia	unclassified_Leptotrichia	Leptotrichia_sp._oral_taxon_879	Leptotrichia_sp._oral_taxon_879_str._F0557	Leptotrichia_sp._oral_taxon_879_str._F0557_unknown	Leptotrichia_sp._oral_taxon_879_str._F0557_unknown
ASV3	448.929	0.744944	0.686367	1.08534	0.277769	0.698246	Bacteria	Terrabacteria_group	Actinobacteria	Actinomycetia	Micrococcales	Micrococcaceae	Rothia	Rothia_dentocariosa	Rothia_dentocariosa_ATCC_17931	Rothia_dentocariosa_ATCC_17931_unknown	Rothia_dentocariosa_ATCC_17931_unknown
ASV173	18.4971	-1.8257	1.70474	-1.07095	0.28419	0.707893	Bacteria	FCB_group	Bacteroidetes/Chlorobi_group	Bacteroidetes	Bacteroidia	Bacteroidales	Prevotellaceae	Prevotella	Prevotella_unknown	Prevotella_unknown	Prevotella_unknown
ASV5	187.394	-1.18405	1.11185	-1.06493	0.286907	0.708221	Bacteria	FCB_group	Bacteroidetes/Chlorobi_group	Bacteroidetes	Bacteroidia	Bacteroidales	Prevotellaceae	Prevotella	Prevotella_pallens	Prevotella_pallens_ATCC_700821	Prevotella_pallens_ATCC_700821_unknown
ASV79	9.24499	-1.73219	1.65119	-1.04905	0.294153	0.719624	Bacteria	Terrabacteria_group	Actinobacteria	Actinomycetia	Actinomycetia_unknown	Actinomycetia_unknown	Actinomycetia_unknown	Actinomycetia_unknown	Actinomycetia_unknown	Actinomycetia_unknown	Actinomycetia_unknown
ASV332	17.7487	1.58288	1.51923	1.04189	0.297461	0.721276	Bacteria	Bacteria_incertae_sedis	Bacteria_candidate_phyla	Candidatus_Saccharibacteria	Candidatus_Saccharimonia	Candidatus_Nanosynbacterales	Candidatus_Nanosynbacteraceae	Candidatus_Nanosynbacter	Candidatus_Nanosynbacter_lyticus	Candidatus_Nanosynbacter_lyticus_unknown	Candidatus_Nanosynbacter_lyticus_unknown
ASV2646	0.696568	-2.9927	2.9312	-1.02098	0.307264	0.738511	Bacteria	Terrabacteria_group	Firmicutes	Bacilli	Lactobacillales	Lactobacillaceae	Limosilactobacillus	Limosilactobacillus_fermentum	Limosilactobacillus_fermentum_unknown	Limosilactobacillus_fermentum_unknown	Limosilactobacillus_fermentum_unknown
ASV399	26.7543	-1.0958	1.08081	-1.01387	0.310643	0.74014	Bacteria	FCB_group	Bacteroidetes/Chlorobi_group	Bacteroidetes	Bacteroidia	Bacteroidales	Prevotellaceae	Prevotella	Prevotella_melaninogenica	Prevotella_melaninogenica_ATCC_25845	Prevotella_melaninogenica_ATCC_25845_unknown
ASV166	60.1066	1.13172	1.13314	0.998745	0.317918	0.750945	Bacteria	Terrabacteria_group	Firmicutes	Clostridia	Eubacteriales	Lachnospiraceae	Catonella	Catonella_morbi	Catonella_morbi_ATCC_51271	Catonella_morbi_ATCC_51271_unknown	Catonella_morbi_ATCC_51271_unknown
ASV1894	0.684897	2.89582	2.93532	0.986542	0.323867	0.758459	Bacteria	Terrabacteria_group	Firmicutes	Bacilli	Lactobacillales	Streptococcaceae	Streptococcus	unclassified_Streptococcus	Streptococcus_sp._oral_taxon_056	Streptococcus_sp._oral_taxon_056_str._F0418	Streptococcus_sp._oral_taxon_056_str._F0418_unknown
ASV1430	5.03899	-2.17505	2.24437	-0.969112	0.332489	0.772052	Bacteria	Spirochaetes	Spirochaetia	Spirochaetales	Treponemataceae	Treponema	Treponema_vincentii	Treponema_vincentii_ATCC_35580	Treponema_vincentii_ATCC_35580_unknown	Treponema_vincentii_ATCC_35580_unknown	Treponema_vincentii_ATCC_35580_unknown
ASV1360	2.10283	2.16146	2.24898	0.961084	0.33651	0.774821	Bacteria	Terrabacteria_group	Firmicutes	Tissierellia	Tissierellales	Peptoniphilaceae	Parvimonas	unclassified_Parvimonas	Parvimonas_sp._oral_taxon_110	Parvimonas_sp._oral_taxon_110_str._F0139	Parvimonas_sp._oral_taxon_110_str._F0139_unknown
ASV1114	0.996413	-2.77683	2.92836	-0.948253	0.343	0.783184	Bacteria	Fusobacteria	Fusobacteriia	Fusobacteriales	Leptotrichiaceae	Leptotrichia	unclassified_Leptotrichia	Leptotrichia_sp._oral_taxon_847	Leptotrichia_sp._oral_taxon_847_unknown	Leptotrichia_sp._oral_taxon_847_unknown	Leptotrichia_sp._oral_taxon_847_unknown
ASV1493	0.8758	2.72525	2.93333	0.929063	0.352856	0.79903	Bacteria	Terrabacteria_group	Firmicutes	Erysipelotrichia	Erysipelotrichales	Erysipelotrichaceae	Bulleidia	Bulleidia_extructa	Bulleidia_extructa_W1219	Bulleidia_extructa_W1219_unknown	Bulleidia_extructa_W1219_unknown
ASV531	0.555368	-2.70086	2.93294	-0.920873	0.357117	0.80102	Bacteria	Terrabacteria_group	Actinobacteria	Actinomycetia	Corynebacteriales	Corynebacteriaceae	Corynebacterium	unclassified_Corynebacterium	Corynebacterium_sp._HMSC05E07	Corynebacterium_sp._HMSC05E07_unknown	Corynebacterium_sp._HMSC05E07_unknown
ASV101	32.4427	1.53564	1.67617	0.916162	0.359582	0.80102	Bacteria	Proteobacteria	Gammaproteobacteria	Pasteurellales	Pasteurellaceae	Haemophilus	Haemophilus_paraphrohaemolyticus	Haemophilus_paraphrohaemolyticus_HK411	Haemophilus_paraphrohaemolyticus_HK411_unknown	Haemophilus_paraphrohaemolyticus_HK411_unknown	Haemophilus_paraphrohaemolyticus_HK411_unknown
ASV132	37.0814	-1.08588	1.23231	-0.88117	0.378226	0.835757	Bacteria	Terrabacteria_group	Firmicutes	Clostridia	Eubacteriales	Eubacteriaceae	Eubacterium	Eubacterium_callanderi	Eubacterium_callanderi_unknown	Eubacterium_callanderi_unknown	Eubacterium_callanderi_unknown
ASV1169	1.29788	2.0341	2.36465	0.860215	0.38967	0.840011	Bacteria	Proteobacteria	Gammaproteobacteria	Pasteurellales	Pasteurellaceae	Aggregatibacter	Aggregatibacter_actinomycetemcomitans	Aggregatibacter_actinomycetemcomitans_RhAA1	Aggregatibacter_actinomycetemcomitans_RhAA1_unknown	Aggregatibacter_actinomycetemcomitans_RhAA1_unknown	Aggregatibacter_actinomycetemcomitans_RhAA1_unknown
ASV1185	0.496181	-2.5391	2.93397	-0.865413	0.386812	0.840011	Bacteria	Fusobacteria	Fusobacteriia	Fusobacteriales	Fusobacteriaceae	Fusobacterium	unclassified_Fusobacterium	Fusobacterium_sp._HMSC065F01	Fusobacterium_sp._HMSC065F01_unknown	Fusobacterium_sp._HMSC065F01_unknown	Fusobacterium_sp._HMSC065F01_unknown
ASV471	10.0896	1.42654	1.64097	0.869325	0.384669	0.840011	Bacteria	Fusobacteria	Fusobacteriia	Fusobacteriales	Leptotrichiaceae	Leptotrichia	unclassified_Leptotrichia	Leptotrichia_sp._oral_taxon_215	Leptotrichia_sp._oral_taxon_215_str._W9775	Leptotrichia_sp._oral_taxon_215_str._W9775_unknown	Leptotrichia_sp._oral_taxon_215_str._W9775_unknown
ASV408	11.5739	1.27422	1.48988	0.855248	0.392414	0.840011	Bacteria	Terrabacteria_group	Firmicutes	Bacilli	Bacillales	Bacillales_incertae_sedis	Bacillales_Family_XI._Incertae_Sedis	Gemella	Gemella_sanguinis	Gemella_sanguinis_M325	Gemella_sanguinis_M325_unknown
ASV643	4.78648	2.03253	2.39373	0.849107	0.395822	0.840738	Bacteria	Terrabacteria_group	Firmicutes	Bacilli	Lactobacillales	Streptococcaceae	Streptococcus	Streptococcus_anginosus_group	Streptococcus_constellatus	Streptococcus_constellatus_subsp._pharyngis	Streptococcus_constellatus_subsp._pharyngis_unknown
ASV228	23.2194	1.2724	1.51188	0.841601	0.400011	0.843101	Bacteria	Terrabacteria_group	Firmicutes	Clostridia	Eubacteriales	Eubacteriales_incertae_sedis	Eubacteriales_Family_XIII._Incertae_Sedis	Mogibacterium	Mogibacterium_timidum	Mogibacterium_timidum_ATCC_33093	Mogibacterium_timidum_ATCC_33093_unknown
ASV1226	0.456591	-2.44832	2.93459	-0.834298	0.404113	0.845245	Bacteria	Terrabacteria_group	Actinobacteria	Actinomycetia	Actinomycetales	Actinomycetaceae	Actinomyces	unclassified_Actinomyces	Actinomyces_sp._oral_taxon_848	Actinomyces_sp._oral_taxon_848_str._F0332	Actinomyces_sp._oral_taxon_848_str._F0332_unknown
ASV899	1.13307	-2.37813	2.92667	-0.812572	0.416464	0.864478	Bacteria	Fusobacteria	Fusobacteriia	Fusobacteriales	Leptotrichiaceae	Sneathia	Sneathia_vaginalis	Sneathia_vaginalis_unknown	Sneathia_vaginalis_unknown	Sneathia_vaginalis_unknown	Sneathia_vaginalis_unknown
ASV1409	0.445275	2.33944	2.93874	0.796067	0.425993	0.864608	Bacteria	Proteobacteria	Gammaproteobacteria	Pasteurellales	Pasteurellaceae	Haemophilus	unclassified_Haemophilus	Haemophilus_sp._HMSC061E01	Haemophilus_sp._HMSC061E01_unknown	Haemophilus_sp._HMSC061E01_unknown	Haemophilus_sp._HMSC061E01_unknown
ASV1923	0.455567	2.36852	2.93853	0.806024	0.420229	0.864608	Bacteria	Proteobacteria	Gammaproteobacteria	Pasteurellales	Pasteurellaceae	Haemophilus	Haemophilus_influenzae	Haemophilus_influenzae_F3031	Haemophilus_influenzae_F3031_unknown	Haemophilus_influenzae_F3031_unknown	Haemophilus_influenzae_F3031_unknown
ASV526	11.7204	-1.31083	1.64229	-0.798173	0.42477	0.864608	Bacteria	Fusobacteria	Fusobacteriia	Fusobacteriales	Leptotrichiaceae	Leptotrichia	unclassified_Leptotrichia	Leptotrichia_sp._oral_taxon_498	Leptotrichia_sp._oral_taxon_498_unknown	Leptotrichia_sp._oral_taxon_498_unknown	Leptotrichia_sp._oral_taxon_498_unknown
ASV576	26.3415	0.986384	1.26167	0.781811	0.434326	0.874115	Bacteria	FCB_group	Bacteroidetes/Chlorobi_group	Bacteroidetes	Bacteroidia	Bacteroidales	Porphyromonadaceae	Porphyromonas	Porphyromonas_catoniae	Porphyromonas_catoniae_ATCC_51270	Porphyromonas_catoniae_ATCC_51270_unknown
ASV478	12.7963	1.27855	1.64513	0.777172	0.437057	0.874115	Bacteria	Proteobacteria	Gammaproteobacteria	Pasteurellales	Pasteurellaceae	Aggregatibacter	unclassified_Aggregatibacter	Aggregatibacter_sp._oral_taxon_458	Aggregatibacter_sp._oral_taxon_458_str._W10330	Aggregatibacter_sp._oral_taxon_458_str._W10330_unknown	Aggregatibacter_sp._oral_taxon_458_str._W10330_unknown
ASV1606	0.425182	2.25688	2.93937	0.767812	0.442599	0.878784	Bacteria	Proteobacteria	Betaproteobacteria	Neisseriales	Neisseriaceae	Kingella	Kingella_kingae	Kingella_kingae_PYKK081	Kingella_kingae_PYKK081_unknown	Kingella_kingae_PYKK081_unknown	Kingella_kingae_PYKK081_unknown
ASV1596	0.394712	2.18258	2.93994	0.74239	0.457851	0.902527	Bacteria	Proteobacteria	Betaproteobacteria	Neisseriales	Neisseriaceae	Neisseria	Neisseria_meningitidis	Neisseria_meningitidis_unknown	Neisseria_meningitidis_unknown	Neisseria_meningitidis_unknown	Neisseria_meningitidis_unknown
ASV1133	0.375063	2.11151	2.94048	0.718086	0.472704	0.92515	Bacteria	Proteobacteria	Gammaproteobacteria	Pasteurellales	Pasteurellaceae	Haemophilus	Haemophilus_haemolyticus	Haemophilus_haemolyticus_M19501	Haemophilus_haemolyticus_M19501_unknown	Haemophilus_haemolyticus_M19501_unknown	Haemophilus_haemolyticus_M19501_unknown
ASV185	19.8488	-1.26749	1.82874	-0.693092	0.488252	0.948801	Bacteria	FCB_group	Bacteroidetes/Chlorobi_group	Bacteroidetes	Bacteroidia	Bacteroidales	Prevotellaceae	Prevotella	Prevotella_marshii	Prevotella_marshii_DSM_16973_=_JCM_13450	Prevotella_marshii_DSM_16973_=_JCM_13450_unknown
ASV304	0.346977	2.02115	2.94116	0.687193	0.491961	0.949277	Bacteria	Proteobacteria	Betaproteobacteria	Neisseriales	Neisseriaceae	Neisseria	Neisseria_weaveri	Neisseria_weaveri_unknown	Neisseria_weaveri_unknown	Neisseria_weaveri_unknown	Neisseria_weaveri_unknown
ASV111	34.0769	-0.873791	1.28683	-0.679026	0.497121	0.952526	Bacteria	Terrabacteria_group	Firmicutes	Negativicutes	Veillonellales	Veillonellaceae	Dialister	Dialister_invisus	Dialister_invisus_DSM_15470	Dialister_invisus_DSM_15470_unknown	Dialister_invisus_DSM_15470_unknown
ASV275	29.9889	0.936	1.40582	0.665805	0.505536	0.961923	Bacteria	Fusobacteria	Fusobacteriia	Fusobacteriales	Fusobacteriaceae	Fusobacterium	Fusobacterium_hwasookii	Fusobacterium_hwasookii_unknown	Fusobacterium_hwasookii_unknown	Fusobacterium_hwasookii_unknown	Fusobacterium_hwasookii_unknown
ASV1049	0.29711	1.83898	2.94242	0.624987	0.53198	0.998077	Bacteria	Terrabacteria_group	Firmicutes	Negativicutes	Selenomonadales	Selenomonadaceae	Selenomonas	Selenomonas_infelix	Selenomonas_infelix_ATCC_43532	Selenomonas_infelix_ATCC_43532_unknown	Selenomonas_infelix_ATCC_43532_unknown
ASV3228	0.962494	-1.81447	2.92805	-0.619686	0.535464	0.998077	Bacteria	Terrabacteria_group	Actinobacteria	Actinomycetia	Actinomycetales	Actinomycetaceae	Actinomyces	Actinomyces_graevenitzii	Actinomyces_graevenitzii_C83	Actinomyces_graevenitzii_C83_unknown	Actinomyces_graevenitzii_C83_unknown
ASV734	20.5773	0.864164	1.38921	0.622056	0.533905	0.998077	Bacteria	Terrabacteria_group	Firmicutes	Clostridia	Eubacteriales	Lachnospiraceae	Oribacterium	Oribacterium_sinus	Oribacterium_sinus_F0268	Oribacterium_sinus_F0268_unknown	Oribacterium_sinus_F0268_unknown
ASV552	0.0290984	-0.206819	2.94678	-0.0701847	0.944047	1	Bacteria	Terrabacteria_group	Firmicutes	Negativicutes	Negativicutes_unknown	Negativicutes_unknown	Negativicutes_unknown	Negativicutes_unknown	Negativicutes_unknown	Negativicutes_unknown	Negativicutes_unknown
ASV1235	0	0	0	0	1	1	Bacteria	Terrabacteria_group	Firmicutes	Negativicutes	Selenomonadales	Selenomonadaceae	Selenomonas	unclassified_Selenomonas	Selenomonas_sp._oral_taxon_126	Selenomonas_sp._oral_taxon_126_unknown	Selenomonas_sp._oral_taxon_126_unknown
ASV1127	0	0	0	0	1	1	Bacteria	Terrabacteria_group	Firmicutes	Negativicutes	Selenomonadales	Selenomonadaceae	Selenomonas	Selenomonas_artemidis	Selenomonas_artemidis_F0399	Selenomonas_artemidis_F0399_unknown	Selenomonas_artemidis_F0399_unknown
ASV124	0.0608739	0.708225	2.94693	0.240326	0.810078	1	Bacteria	Terrabacteria_group	Firmicutes	Negativicutes	Selenomonadales	Selenomonadaceae	Selenomonas	unclassified_Selenomonas	Selenomonas_sp._F0473	Selenomonas_sp._F0473_unknown	Selenomonas_sp._F0473_unknown
ASV357	1.74324	1.17398	2.91918	0.402159	0.687567	1	Bacteria	Terrabacteria_group	Firmicutes	Negativicutes	Selenomonadales	Selenomonadaceae	Selenomonas	unclassified_Selenomonas	Selenomonas_sp._oral_taxon_920	Selenomonas_sp._oral_taxon_920_unknown	Selenomonas_sp._oral_taxon_920_unknown
ASV2055	0.111033	0.906852	2.94667	0.307754	0.758269	1	Bacteria	Terrabacteria_group	Firmicutes	Negativicutes	Selenomonadales	Selenomonadaceae	Selenomonas	unclassified_Selenomonas	Selenomonas_sp._oral_taxon_138	Selenomonas_sp._oral_taxon_138_str._F0429	Selenomonas_sp._oral_taxon_138_str._F0429_unknown
ASV554	0.689077	0.330656	2.93106	0.112811	0.91018	1	Bacteria	Terrabacteria_group	Firmicutes	Negativicutes	Selenomonadales	Selenomonadaceae	Selenomonas	unclassified_Selenomonas	Selenomonas_sp._oral_taxon_892	Selenomonas_sp._oral_taxon_892_str._F0426	Selenomonas_sp._oral_taxon_892_str._F0426_unknown
ASV425	17.8414	-0.36815	1.46994	-0.250453	0.802237	1	Bacteria	Spirochaetes	Spirochaetia	Spirochaetales	Treponemataceae	Treponema	Treponema_medium	Treponema_medium_ATCC_700293	Treponema_medium_ATCC_700293_unknown	Treponema_medium_ATCC_700293_unknown	Treponema_medium_ATCC_700293_unknown
ASV3010	0	0	0	0	1	1	Bacteria	Spirochaetes	Spirochaetia	Spirochaetales	Treponemataceae	Treponema	Treponema_unknown	Treponema_unknown	Treponema_unknown	Treponema_unknown	Treponema_unknown
ASV3803	0.0837518	0.516316	2.94712	0.175193	0.860928	1	Bacteria	Proteobacteria	Alphaproteobacteria	Hyphomicrobiales	Phyllobacteriaceae	Mesorhizobium	Mesorhizobium_unknown	Mesorhizobium_unknown	Mesorhizobium_unknown	Mesorhizobium_unknown	Mesorhizobium_unknown
ASV2641	0	0	0	0	1	1	Bacteria	Spirochaetes	Spirochaetia	Spirochaetales	Treponemataceae	Treponema	Treponema_denticola	Treponema_denticola_unknown	Treponema_denticola_unknown	Treponema_denticola_unknown	Treponema_denticola_unknown
ASV3374	0.208998	0.420844	2.94448	0.142926	0.886348	1	Bacteria	Spirochaetes	Spirochaetia	Spirochaetales	Treponemataceae	Treponema	Treponema_lecithinolyticum	Treponema_lecithinolyticum_ATCC_700332	Treponema_lecithinolyticum_ATCC_700332_unknown	Treponema_lecithinolyticum_ATCC_700332_unknown	Treponema_lecithinolyticum_ATCC_700332_unknown
ASV3494	0.143897	-0.29143	2.94414	-0.0989862	0.921149	1	Bacteria	Spirochaetes	Spirochaetia	Spirochaetales	Treponemataceae	Treponema	Treponema_maltophilum	Treponema_maltophilum_ATCC_51939	Treponema_maltophilum_ATCC_51939_unknown	Treponema_maltophilum_ATCC_51939_unknown	Treponema_maltophilum_ATCC_51939_unknown
ASV1115	2.6929	0.787417	2.06036	0.382175	0.702331	1	Bacteria	Spirochaetes	Spirochaetia	Spirochaetales	Treponemataceae	Treponema	Treponema_socranskii	Treponema_socranskii_subsp._paredis	Treponema_socranskii_subsp._paredis_ATCC_35535	Treponema_socranskii_subsp._paredis_ATCC_35535_unknown	Treponema_socranskii_subsp._paredis_ATCC_35535_unknown
ASV3673	0.0515619	0.423369	2.94718	0.143652	0.885775	1	Bacteria	Terrabacteria_group	Firmicutes	Bacilli	Lactobacillales	Streptococcaceae	Streptococcus	Streptococcus_pyogenes	Streptococcus_pyogenes_unknown	Streptococcus_pyogenes_unknown	Streptococcus_pyogenes_unknown
ASV1102	0	0	0	0	1	1	Bacteria	FCB_group	Bacteroidetes/Chlorobi_group	Bacteroidetes	Bacteroidia	Bacteroidales	Bacteroidaceae	Bacteroides	Bacteroides_pyogenes	Bacteroides_pyogenes_F0041	Bacteroides_pyogenes_F0041_unknown
ASV2658	0.0859364	0.612264	2.94703	0.207757	0.835419	1	Bacteria	FCB_group	Bacteroidetes/Chlorobi_group	Bacteroidetes	Flavobacteriia	Flavobacteriales	Flavobacteriaceae	Capnocytophaga	Capnocytophaga_unknown	Capnocytophaga_unknown	Capnocytophaga_unknown
ASV3002	0	0	0	0	1	1	Bacteria	Terrabacteria_group	Firmicutes	Bacilli	Bacillales	Listeriaceae	Listeria	Listeria_monocytogenes	Listeria_monocytogenes_unknown	Listeria_monocytogenes_unknown	Listeria_monocytogenes_unknown
ASV388	1.03786	-1.50258	2.92604	-0.513519	0.607589	1	Bacteria	FCB_group	Bacteroidetes/Chlorobi_group	Bacteroidetes	Bacteroidia	Bacteroidales	Prevotellaceae	Prevotella	Prevotella_fusca	Prevotella_fusca_JCM_17724	Prevotella_fusca_JCM_17724_unknown
ASV556	3.27681	0.923218	2.28605	0.403849	0.686324	1	Bacteria	FCB_group	Bacteroidetes/Chlorobi_group	Bacteroidetes	Bacteroidia	Bacteroidales	Tannerellaceae	Tannerella	Tannerella_forsythia	Tannerella_forsythia_92A2	Tannerella_forsythia_92A2_unknown
ASV2466	0	0	0	0	1	1	Bacteria	FCB_group	Bacteroidetes/Chlorobi_group	Bacteroidetes	Bacteroidia	Bacteroidales	Prevotellaceae	Alloprevotella	Alloprevotella_unknown	Alloprevotella_unknown	Alloprevotella_unknown
ASV1013	0.2214	1.56041	2.94407	0.530018	0.5961	1	Bacteria	FCB_group	Bacteroidetes/Chlorobi_group	Bacteroidetes	Bacteroidia	Bacteroidales	Prevotellaceae	Prevotella	Prevotella_buccalis	Prevotella_buccalis_ATCC_35310	Prevotella_buccalis_ATCC_35310_unknown
ASV560	1.68311	0.263988	2.91697	0.090501	0.927889	1	Bacteria	FCB_group	Bacteroidetes/Chlorobi_group	Bacteroidetes	Bacteroidia	Bacteroidales	Bacteroidales_unknown	Bacteroidales_unknown	Bacteroidales_unknown	Bacteroidales_unknown	Bacteroidales_unknown
ASV1532	0	0	0	0	1	1	Bacteria	FCB_group	Bacteroidetes/Chlorobi_group	Bacteroidetes	Bacteroidia	Bacteroidales	Prevotellaceae	Prevotellaceae_unknown	Prevotellaceae_unknown	Prevotellaceae_unknown	Prevotellaceae_unknown
ASV85	46.8329	0.80341	1.51979	0.528633	0.59706	1	Bacteria	FCB_group	Bacteroidetes/Chlorobi_group	Bacteroidetes	Bacteroidia	Bacteroidales	Prevotellaceae	Prevotella	Prevotella_oralis	Prevotella_oralis_unknown	Prevotella_oralis_unknown
ASV3578	0.162948	-1.33093	2.94193	-0.452401	0.65098	1	Bacteria	FCB_group	Bacteroidetes/Chlorobi_group	Bacteroidetes	Bacteroidia	Bacteroidales	Prevotellaceae	Prevotella	Prevotella_baroniae	Prevotella_baroniae_F0067	Prevotella_baroniae_F0067_unknown
ASV80	8.39555	0.419555	1.37061	0.306108	0.759522	1	Bacteria	FCB_group	Bacteroidetes/Chlorobi_group	Bacteroidetes	Bacteroidia	Bacteroidales	Prevotellaceae	Prevotella	Prevotella_oris	Prevotella_oris_F0302	Prevotella_oris_F0302_unknown
ASV791	0.771559	1.58973	2.66856	0.595725	0.551359	1	Bacteria	FCB_group	Bacteroidetes/Chlorobi_group	Bacteroidetes	Bacteroidia	Bacteroidales	Prevotellaceae	Alloprevotella	Alloprevotella_rava	Alloprevotella_rava_F0323	Alloprevotella_rava_F0323_unknown
ASV622	0.526863	0.475218	2.93501	0.161914	0.871374	1	Bacteria	FCB_group	Bacteroidetes/Chlorobi_group	Bacteroidetes	Bacteroidia	Bacteroidales	Prevotellaceae	Prevotella	Prevotella_enoeca	Prevotella_enoeca_unknown	Prevotella_enoeca_unknown
ASV240	6.27	-0.607309	2.17049	-0.279802	0.779629	1	Bacteria	FCB_group	Bacteroidetes/Chlorobi_group	Bacteroidetes	Bacteroidia	Bacteroidales	Prevotellaceae	Prevotella	Prevotella_buccae	Prevotella_buccae_ATCC_33574	Prevotella_buccae_ATCC_33574_unknown
ASV2693	0.138073	-0.331183	2.94551	-0.112437	0.910477	1	Bacteria	FCB_group	Bacteroidetes/Chlorobi_group	Bacteroidetes	Bacteroidia	Bacteroidales	Prevotellaceae	Prevotella	Prevotella_dentalis	Prevotella_dentalis_DSM_3688	Prevotella_dentalis_DSM_3688_unknown
ASV1525	0	0	0	0	1	1	Bacteria	FCB_group	Bacteroidetes/Chlorobi_group	Bacteroidetes	Bacteroidia	Bacteroidales	Prevotellaceae	Prevotella	Prevotella_bivia	Prevotella_bivia_DNF00188	Prevotella_bivia_DNF00188_unknown
ASV1862	0	0	0	0	1	1	Bacteria	FCB_group	Bacteroidetes/Chlorobi_group	Bacteroidetes	Bacteroidia	Bacteroidales	Prevotellaceae	Prevotella	Prevotella_scopos	Prevotella_scopos_JCM_17725	Prevotella_scopos_JCM_17725_unknown
ASV273	3.6697	-1.43561	2.71931	-0.527931	0.597547	1	Bacteria	FCB_group	Bacteroidetes/Chlorobi_group	Bacteroidetes	Bacteroidia	Bacteroidales	Porphyromonadaceae	Porphyromonas	Porphyromonas_gingivalis	Porphyromonas_gingivalis_unknown	Porphyromonas_gingivalis_unknown
ASV1385	0	0	0	0	1	1	Bacteria	Terrabacteria_group	Firmicutes	Bacilli	Lactobacillales	Streptococcaceae	Streptococcus	Streptococcus_pneumoniae	Streptococcus_pneumoniae_unknown	Streptococcus_pneumoniae_unknown	Streptococcus_pneumoniae_unknown
ASV136	19.8043	-0.0667837	1.59925	-0.0417594	0.966691	1	Bacteria	FCB_group	Bacteroidetes/Chlorobi_group	Bacteroidetes	Bacteroidia	Bacteroidales	Tannerellaceae	Tannerella	unclassified_Tannerella	Tannerella_sp._oral_taxon_HOT-286	Tannerella_sp._oral_taxon_HOT-286_unknown
ASV3670	0.234159	1.42281	2.94475	0.483168	0.628976	1	Bacteria	Terrabacteria_group	Firmicutes	Bacilli	Lactobacillales	Aerococcaceae	Aerococcus	Aerococcus_viridans	Aerococcus_viridans_unknown	Aerococcus_viridans_unknown	Aerococcus_viridans_unknown
ASV939	2.92349	0.223688	2.287	0.0978085	0.922084	1	Bacteria	Terrabacteria_group	Actinobacteria	Coriobacteriia	Eggerthellales	Eggerthellaceae	Cryptobacterium	Cryptobacterium_curtum	Cryptobacterium_curtum_DSM_15641	Cryptobacterium_curtum_DSM_15641_unknown	Cryptobacterium_curtum_DSM_15641_unknown
ASV133	36.8343	0.317534	1.15396	0.275169	0.783187	1	Bacteria	FCB_group	Bacteroidetes/Chlorobi_group	Bacteroidetes	Bacteroidia	Bacteroidales	Prevotellaceae	Prevotella	Prevotella_oulorum	Prevotella_oulorum_F0390	Prevotella_oulorum_F0390_unknown
ASV2567	0	0	0	0	1	1	Bacteria	Proteobacteria	Alphaproteobacteria	Alphaproteobacteria_incertae_sedis	Micavibrio	Micavibrio_aeruginosavorus	Micavibrio_aeruginosavorus_ARL-13	Micavibrio_aeruginosavorus_ARL-13_unknown	Micavibrio_aeruginosavorus_ARL-13_unknown	Micavibrio_aeruginosavorus_ARL-13_unknown	Micavibrio_aeruginosavorus_ARL-13_unknown
ASV2012	0	0	0	0	1	1	Bacteria	Bacteria_incertae_sedis	Bacteria_candidate_phyla	Candidatus_Saccharibacteria	unclassified_Saccharibacteria	candidate_division_TM7_bacterium_JGI_0001002-L20	candidate_division_TM7_bacterium_JGI_0001002-L20_unknown	candidate_division_TM7_bacterium_JGI_0001002-L20_unknown	candidate_division_TM7_bacterium_JGI_0001002-L20_unknown	candidate_division_TM7_bacterium_JGI_0001002-L20_unknown	candidate_division_TM7_bacterium_JGI_0001002-L20_unknown
ASV2366	0.0343746	0.330433	2.94724	0.112116	0.910731	1	Bacteria	Bacteria_incertae_sedis	Bacteria_candidate_phyla	Candidatus_Saccharibacteria	Candidatus_Saccharimonas	Candidatus_Saccharimonas_aalborgensis	Candidatus_Saccharimonas_aalborgensis_unknown	Candidatus_Saccharimonas_aalborgensis_unknown	Candidatus_Saccharimonas_aalborgensis_unknown	Candidatus_Saccharimonas_aalborgensis_unknown	Candidatus_Saccharimonas_aalborgensis_unknown
ASV1384	0.438902	0.65988	2.93922	0.224509	0.822361	1	Bacteria	Terrabacteria_group	Actinobacteria	Actinomycetia	Actinomycetales	Actinomycetaceae	Actinomyces	Actinomyces_naeslundii	Actinomyces_naeslundii_str._Howell_279	Actinomyces_naeslundii_str._Howell_279_unknown	Actinomyces_naeslundii_str._Howell_279_unknown
ASV2872	0	0	0	0	1	1	Bacteria	Terrabacteria_group	Actinobacteria	Actinomycetia	Actinomycetales	Actinomycetaceae	Actinomyces	unclassified_Actinomyces	Actinomyces_sp._oral_taxon_170	Actinomyces_sp._oral_taxon_170_str._F0386	Actinomyces_sp._oral_taxon_170_str._F0386_unknown
ASV2102	0.9561	1.73089	2.92945	0.59086	0.554614	1	Bacteria	Terrabacteria_group	Actinobacteria	Actinomycetia	Actinomycetales	Actinomycetaceae	Actinomyces	Actinomyces_unknown	Actinomyces_unknown	Actinomyces_unknown	Actinomyces_unknown
ASV376	0.882545	1.1317	2.92863	0.386426	0.699181	1	Bacteria	Terrabacteria_group	Actinobacteria	Actinomycetia	Actinomycetales	Actinomycetaceae	Actinomyces	unclassified_Actinomyces	Actinomyces_sp._oral_taxon_448	Actinomyces_sp._oral_taxon_448_str._F0400	Actinomyces_sp._oral_taxon_448_str._F0400_unknown
ASV687	1.25323	0.52373	2.9217	0.179255	0.857737	1	Bacteria	Terrabacteria_group	Actinobacteria	Actinomycetia	Actinomycetales	Actinomycetaceae	Actinomyces	unclassified_Actinomyces	Actinomyces_sp._oral_taxon_414	Actinomyces_sp._oral_taxon_414_unknown	Actinomyces_sp._oral_taxon_414_unknown
ASV1737	3.13443	0.55623	2.17273	0.256006	0.797947	1	Bacteria	Terrabacteria_group	Actinobacteria	Actinomycetia	Actinomycetales	Actinomycetaceae	Schaalia	Schaalia_odontolytica	Schaalia_odontolytica_unknown	Schaalia_odontolytica_unknown	Schaalia_odontolytica_unknown
ASV1389	6.00147	-0.0969952	1.87635	-0.0516935	0.958773	1	Bacteria	Terrabacteria_group	Actinobacteria	Actinomycetia	Actinomycetales	Actinomycetaceae	Actinomyces	unclassified_Actinomyces	Actinomyces_sp._oral_taxon_180	Actinomyces_sp._oral_taxon_180_str._F0310	Actinomyces_sp._oral_taxon_180_str._F0310_unknown
ASV537	1.24472	1.47411	2.92519	0.503935	0.614307	1	Bacteria	Terrabacteria_group	Actinobacteria	Actinomycetia	Actinomycetales	Actinomycetaceae	Actinomyces	unclassified_Actinomyces	unclassified_Actinomyces_unknown	unclassified_Actinomyces_unknown	unclassified_Actinomyces_unknown
ASV2767	0	0	0	0	1	1	Bacteria	Terrabacteria_group	Actinobacteria	Actinomycetia	Actinomycetales	Actinomycetaceae	Schaalia	Schaalia_georgiae	Schaalia_georgiae_F0490	Schaalia_georgiae_F0490_unknown	Schaalia_georgiae_F0490_unknown
ASV3731	0.10469	0.612264	2.94703	0.207757	0.835419	1	Bacteria	Terrabacteria_group	Actinobacteria	Actinomycetia	Corynebacteriales	Corynebacteriaceae	Corynebacterium	unclassified_Corynebacterium	unclassified_Corynebacterium_unknown	unclassified_Corynebacterium_unknown	unclassified_Corynebacterium_unknown
ASV2260	0	0	0	0	1	1	Bacteria	Terrabacteria_group	Actinobacteria	Actinomycetia	Corynebacteriales	Corynebacteriaceae	Corynebacterium	Corynebacterium_diphtheriae	Corynebacterium_diphtheriae_unknown	Corynebacterium_diphtheriae_unknown	Corynebacterium_diphtheriae_unknown
ASV3061	0.0859364	0.612264	2.94703	0.207757	0.835419	1	Bacteria	Terrabacteria_group	Actinobacteria	Actinomycetia	Bifidobacteriales	Bifidobacteriaceae	Alloscardovia	Alloscardovia_omnicolens	Alloscardovia_omnicolens_F0580	Alloscardovia_omnicolens_F0580_unknown	Alloscardovia_omnicolens_F0580_unknown
ASV1498	0.244362	-1.72296	2.93967	-0.586105	0.557805	1	Bacteria	Terrabacteria_group	Actinobacteria	Actinomycetia	Bifidobacteriales	Bifidobacteriaceae	Parascardovia	Parascardovia_denticolens	Parascardovia_denticolens_unknown	Parascardovia_denticolens_unknown	Parascardovia_denticolens_unknown
ASV126	7.27515	1.04118	2.2667	0.459336	0.645993	1	Bacteria	Terrabacteria_group	Actinobacteria	Actinomycetia	Corynebacteriales	Mycobacteriaceae	Mycobacterium	Mycobacterium_tuberculosis_complex	Mycobacterium_tuberculosis	Mycobacterium_tuberculosis_unknown	Mycobacterium_tuberculosis_unknown
ASV140	0	0	0	0	1	1	Bacteria	Terrabacteria_group	Actinobacteria	Actinomycetia	Micrococcales	Kytococcaceae	Kytococcus	Kytococcus_sedentarius	Kytococcus_sedentarius_DSM_20547	Kytococcus_sedentarius_DSM_20547_unknown	Kytococcus_sedentarius_DSM_20547_unknown
ASV1684	0	0	0	0	1	1	Bacteria	Terrabacteria_group	Actinobacteria	Coriobacteriia	Coriobacteriales	Atopobiaceae	Olsenella	Olsenella_uli	Olsenella_uli_unknown	Olsenella_uli_unknown	Olsenella_uli_unknown
ASV1751	0	0	0	0	1	1	Bacteria	Terrabacteria_group	Actinobacteria	Coriobacteriia	Coriobacteriales	Atopobiaceae	Atopobium	unclassified_Atopobium	Atopobium_sp._oral_taxon_810	Atopobium_sp._oral_taxon_810_str._F0209	Atopobium_sp._oral_taxon_810_str._F0209_unknown
ASV411	0	0	0	0	1	1	Bacteria	Terrabacteria_group	Actinobacteria	Actinomycetia	Bifidobacteriales	Bifidobacteriaceae	Bifidobacterium	Bifidobacterium_animalis	Bifidobacterium_animalis_subsp._animalis	Bifidobacterium_animalis_subsp._animalis_ATCC_25527	Bifidobacterium_animalis_subsp._animalis_ATCC_25527_unknown
ASV1069	0.783186	-0.927074	2.93166	-0.316228	0.751829	1	Bacteria	Terrabacteria_group	Actinobacteria	Actinobacteria_unknown	Actinobacteria_unknown	Actinobacteria_unknown	Actinobacteria_unknown	Actinobacteria_unknown	Actinobacteria_unknown	Actinobacteria_unknown	Actinobacteria_unknown
ASV1701	0.0859364	0.612264	2.94703	0.207757	0.835419	1	Bacteria	Terrabacteria_group	Actinobacteria	Coriobacteriia	Coriobacteriales	Atopobiaceae	Atopobium	unclassified_Atopobium	Atopobium_sp._oral_taxon_199	Atopobium_sp._oral_taxon_199_str._F0494	Atopobium_sp._oral_taxon_199_str._F0494_unknown
ASV375	0	0	0	0	1	1	Bacteria	Terrabacteria_group	Firmicutes	Bacilli	Lactobacillales	Lactobacillaceae	Lactiplantibacillus	Lactiplantibacillus_plantarum	Lactiplantibacillus_plantarum_unknown	Lactiplantibacillus_plantarum_unknown	Lactiplantibacillus_plantarum_unknown
ASV152	48.8384	-0.535235	1.09419	-0.48916	0.624728	1	Bacteria	Terrabacteria_group	Firmicutes	Bacilli	Lactobacillales	Streptococcaceae	Streptococcus	Streptococcus_unknown	Streptococcus_unknown	Streptococcus_unknown	Streptococcus_unknown
ASV2167	0.0969946	-0.920523	2.94419	-0.312658	0.754541	1	Bacteria	Proteobacteria	Gammaproteobacteria	Gammaproteobacteria_unknown	Gammaproteobacteria_unknown	Gammaproteobacteria_unknown	Gammaproteobacteria_unknown	Gammaproteobacteria_unknown	Gammaproteobacteria_unknown	Gammaproteobacteria_unknown	Gammaproteobacteria_unknown
ASV857	0.137994	-0.206819	2.94678	-0.0701847	0.944047	1	Bacteria	Proteobacteria	Alphaproteobacteria	Hyphomicrobiales	Bradyrhizobiaceae	Afipia	Afipia_broomeae	Afipia_broomeae_ATCC_49717	Afipia_broomeae_ATCC_49717_unknown	Afipia_broomeae_ATCC_49717_unknown	Afipia_broomeae_ATCC_49717_unknown
ASV3085	0	0	0	0	1	1	Bacteria	Proteobacteria	Proteobacteria_unknown	Proteobacteria_unknown	Proteobacteria_unknown	Proteobacteria_unknown	Proteobacteria_unknown	Proteobacteria_unknown	Proteobacteria_unknown	Proteobacteria_unknown	Proteobacteria_unknown
ASV1250	0	0	0	0	1	1	Bacteria	Proteobacteria	delta/epsilon_subdivisions	Deltaproteobacteria	Desulfovibrionales	Desulfovibrionaceae	Desulfovibrio	Desulfovibrio_fairfieldensis	Desulfovibrio_fairfieldensis_unknown	Desulfovibrio_fairfieldensis_unknown	Desulfovibrio_fairfieldensis_unknown
ASV2866	0	0	0	0	1	1	Bacteria	Proteobacteria	Betaproteobacteria	Burkholderiales	Burkholderiaceae	Ralstonia	Ralstonia_pickettii	Ralstonia_pickettii_12J	Ralstonia_pickettii_12J_unknown	Ralstonia_pickettii_12J_unknown	Ralstonia_pickettii_12J_unknown
ASV1985	0	0	0	0	1	1	Bacteria	Proteobacteria	Betaproteobacteria	Neisseriales	Neisseriaceae	Kingella	Kingella_unknown	Kingella_unknown	Kingella_unknown	Kingella_unknown	Kingella_unknown
ASV787	8.05722	0.183208	1.96817	0.0930852	0.925836	1	Bacteria	Proteobacteria	Betaproteobacteria	Neisseriales	Neisseriaceae	Kingella	Kingella_denitrificans	Kingella_denitrificans_ATCC_33394	Kingella_denitrificans_ATCC_33394_unknown	Kingella_denitrificans_ATCC_33394_unknown	Kingella_denitrificans_ATCC_33394_unknown
ASV2883	0	0	0	0	1	1	Bacteria	Proteobacteria	Betaproteobacteria	Neisseriales	Neisseriaceae	Neisseria	Neisseria_unknown	Neisseria_unknown	Neisseria_unknown	Neisseria_unknown	Neisseria_unknown
ASV1997	0	0	0	0	1	1	Bacteria	Proteobacteria	Betaproteobacteria	Neisseriales	Neisseriaceae	Neisseria	Neisseria_gonorrhoeae	Neisseria_gonorrhoeae_unknown	Neisseria_gonorrhoeae_unknown	Neisseria_gonorrhoeae_unknown	Neisseria_gonorrhoeae_unknown
ASV2268	0	0	0	0	1	1	Bacteria	Proteobacteria	Betaproteobacteria	Neisseriales	Neisseriaceae	Neisseria	Neisseria_bacilliformis	Neisseria_bacilliformis_ATCC_BAA-1200	Neisseria_bacilliformis_ATCC_BAA-1200_unknown	Neisseria_bacilliformis_ATCC_BAA-1200_unknown	Neisseria_bacilliformis_ATCC_BAA-1200_unknown
ASV3581	0.146566	0.804715	2.94684	0.273077	0.784794	1	Bacteria	Proteobacteria	Gammaproteobacteria	Pseudomonadales	Moraxellaceae	Acinetobacter	Acinetobacter_johnsonii	Acinetobacter_johnsonii_XBB1	Acinetobacter_johnsonii_XBB1_unknown	Acinetobacter_johnsonii_XBB1_unknown	Acinetobacter_johnsonii_XBB1_unknown
ASV3703	0.0936257	-0.606221	2.94564	-0.205802	0.836945	1	Bacteria	Proteobacteria	Alphaproteobacteria	Rhodospirillales	Rhodospirillales_incertae_sedis	Enhydrobacter	Enhydrobacter_aerosaccus	Enhydrobacter_aerosaccus_unknown	Enhydrobacter_aerosaccus_unknown	Enhydrobacter_aerosaccus_unknown	Enhydrobacter_aerosaccus_unknown
ASV2639	0	0	0	0	1	1	Bacteria	Proteobacteria	Gammaproteobacteria	Pseudomonadales	Moraxellaceae	Moraxella	Moraxella_osloensis	Moraxella_osloensis_unknown	Moraxella_osloensis_unknown	Moraxella_osloensis_unknown	Moraxella_osloensis_unknown
ASV3254	0.2765	1.77736	2.94283	0.603963	0.545868	1	Bacteria	Proteobacteria	Gammaproteobacteria	Pasteurellales	Pasteurellaceae	Haemophilus	Haemophilus_parahaemolyticus	Haemophilus_parahaemolyticus_HK385	Haemophilus_parahaemolyticus_HK385_unknown	Haemophilus_parahaemolyticus_HK385_unknown	Haemophilus_parahaemolyticus_HK385_unknown
ASV1492	0	0	0	0	1	1	Bacteria	Proteobacteria	Gammaproteobacteria	Pasteurellales	Pasteurellaceae	Haemophilus	Haemophilus_sputorum	Haemophilus_sputorum_HK_2154	Haemophilus_sputorum_HK_2154_unknown	Haemophilus_sputorum_HK_2154_unknown	Haemophilus_sputorum_HK_2154_unknown
ASV1480	0	0	0	0	1	1	Bacteria	Proteobacteria	Gammaproteobacteria	Pasteurellales	Pasteurellaceae	Haemophilus	unclassified_Haemophilus	Haemophilus_sp._CCUG_60358	Haemophilus_sp._CCUG_60358_unknown	Haemophilus_sp._CCUG_60358_unknown	Haemophilus_sp._CCUG_60358_unknown
ASV1589	0.397352	-0.891124	2.93758	-0.303353	0.761621	1	Bacteria	Proteobacteria	Gammaproteobacteria	Pasteurellales	Pasteurellaceae	Haemophilus	Haemophilus_parainfluenzae	Haemophilus_parainfluenzae_ATCC_33392	Haemophilus_parainfluenzae_ATCC_33392_unknown	Haemophilus_parainfluenzae_ATCC_33392_unknown	Haemophilus_parainfluenzae_ATCC_33392_unknown
ASV1830	0	0	0	0	1	1	Bacteria	Proteobacteria	Gammaproteobacteria	Pasteurellales	Pasteurellaceae	Haemophilus	unclassified_Haemophilus	Haemophilus_sp._HMSC71H05	Haemophilus_sp._HMSC71H05_unknown	Haemophilus_sp._HMSC71H05_unknown	Haemophilus_sp._HMSC71H05_unknown
ASV1652	0.0946001	0.906852	2.94667	0.307754	0.758269	1	Bacteria	Proteobacteria	Gammaproteobacteria	Pasteurellales	Pasteurellaceae	Haemophilus	unclassified_Haemophilus	Haemophilus_sp._C1	Haemophilus_sp._C1_unknown	Haemophilus_sp._C1_unknown	Haemophilus_sp._C1_unknown
ASV3203	0	0	0	0	1	1	Bacteria	Proteobacteria	Gammaproteobacteria	Xanthomonadales	Xanthomonadaceae	Stenotrophomonas	Stenotrophomonas_unknown	Stenotrophomonas_unknown	Stenotrophomonas_unknown	Stenotrophomonas_unknown	Stenotrophomonas_unknown
ASV3446	0.198022	-0.736525	2.94372	-0.250202	0.802431	1	Bacteria	Terrabacteria_group	Firmicutes	Clostridia	Eubacteriales	Eubacteriales_incertae_sedis	Eubacteriales_Family_XIII._Incertae_Sedis	Eubacteriales_Family_XIII._Incertae_Sedis_unknown	Eubacteriales_Family_XIII._Incertae_Sedis_unknown	Eubacteriales_Family_XIII._Incertae_Sedis_unknown	Eubacteriales_Family_XIII._Incertae_Sedis_unknown
ASV213	0.0687492	0.516316	2.94712	0.175193	0.860928	1	Bacteria	Terrabacteria_group	Firmicutes	Clostridia	Eubacteriales	Eubacteriales_incertae_sedis	Eubacteriales_Family_XIII._Incertae_Sedis	[Eubacterium]_sulci	Eubacterium_sulci_ATCC_35585	Eubacterium_sulci_ATCC_35585_unknown	Eubacterium_sulci_ATCC_35585_unknown
ASV368	6.99041	0.577383	2.16941	0.266147	0.790126	1	Bacteria	Terrabacteria_group	Firmicutes	Clostridia	Eubacteriales	Eubacteriales_incertae_sedis	Eubacteriales_Family_XIII._Incertae_Sedis	[Eubacterium]_infirmum	Eubacterium_infirmum_F0142	Eubacterium_infirmum_F0142_unknown	Eubacterium_infirmum_F0142_unknown
ASV2663	0	0	0	0	1	1	Bacteria	Terrabacteria_group	Firmicutes	Bacilli	Bacillales	Staphylococcaceae	Staphylococcus	Staphylococcus_unknown	Staphylococcus_unknown	Staphylococcus_unknown	Staphylococcus_unknown
ASV139	9.38491	1.13898	2.36769	0.481052	0.630479	1	Bacteria	Terrabacteria_group	Firmicutes	Clostridia	Eubacteriales	Lachnospiraceae	Lachnospiraceae_unknown	Lachnospiraceae_unknown	Lachnospiraceae_unknown	Lachnospiraceae_unknown	Lachnospiraceae_unknown
ASV329	41.0511	-0.37235	1.03684	-0.359121	0.719504	1	Bacteria	Terrabacteria_group	Firmicutes	Clostridia	Eubacteriales	Lachnospiraceae	Lachnoanaerobaculum	Lachnoanaerobaculum_saburreum	Lachnoanaerobaculum_saburreum_F0468	Lachnoanaerobaculum_saburreum_F0468_unknown	Lachnoanaerobaculum_saburreum_F0468_unknown
ASV669	0.25072	1.27268	2.94545	0.432084	0.66568	1	Bacteria	Terrabacteria_group	Firmicutes	Bacilli	Bacillales	Staphylococcaceae	Staphylococcus	Staphylococcus_lugdunensis	Staphylococcus_lugdunensis_unknown	Staphylococcus_lugdunensis_unknown	Staphylococcus_lugdunensis_unknown
ASV909	6.9182	-0.0949778	1.80139	-0.0527248	0.957951	1	Bacteria	Terrabacteria_group	Firmicutes	Clostridia	Eubacteriales	Eubacteriales_incertae_sedis	Eubacteriales_Family_XIII._Incertae_Sedis	Mogibacterium	Mogibacterium_pumilum	Mogibacterium_pumilum_unknown	Mogibacterium_pumilum_unknown
ASV214	22.727	0.578194	1.47789	0.391228	0.695629	1	Bacteria	Terrabacteria_group	Firmicutes	Clostridia	Eubacteriales	Peptostreptococcaceae	Peptostreptococcus	Peptostreptococcus_stomatis	Peptostreptococcus_stomatis_DSM_17678	Peptostreptococcus_stomatis_DSM_17678_unknown	Peptostreptococcus_stomatis_DSM_17678_unknown
ASV1050	0.75764	0.169054	2.92933	0.0577108	0.953979	1	Bacteria	Terrabacteria_group	Firmicutes	Clostridia	Eubacteriales	Eubacteriales_incertae_sedis	Eubacteriales_Family_XIII._Incertae_Sedis	[Eubacterium]_saphenum	Eubacterium_saphenum_ATCC_49989	Eubacterium_saphenum_ATCC_49989_unknown	Eubacterium_saphenum_ATCC_49989_unknown
ASV3737	0.0856128	0.612264	2.94703	0.207757	0.835419	1	Bacteria	Terrabacteria_group	Firmicutes	Clostridia	Eubacteriales	unclassified_Eubacteriales	Clostridiales_bacterium_oral_taxon_876	Clostridiales_bacterium_oral_taxon_876_str._F0540	Clostridiales_bacterium_oral_taxon_876_str._F0540_unknown	Clostridiales_bacterium_oral_taxon_876_str._F0540_unknown	Clostridiales_bacterium_oral_taxon_876_str._F0540_unknown
ASV2236	0.49921	-1.04282	2.93609	-0.355172	0.722461	1	Bacteria	Terrabacteria_group	Firmicutes	Clostridia	Eubacteriales	Peptostreptococcaceae	Filifactor	Filifactor_alocis	Filifactor_alocis_ATCC_35896	Filifactor_alocis_ATCC_35896_unknown	Filifactor_alocis_ATCC_35896_unknown
ASV1365	0.163061	-1.33353	2.94192	-0.453285	0.650343	1	Bacteria	Terrabacteria_group	Firmicutes	Tissierellia	Tissierellales	Peptoniphilaceae	Finegoldia	Finegoldia_magna	Finegoldia_magna_unknown	Finegoldia_magna_unknown	Finegoldia_magna_unknown
ASV283	50.8936	0.117704	1.10959	0.106079	0.91552	1	Bacteria	Fusobacteria	Fusobacteriia	Fusobacteriales	Fusobacteriaceae	Fusobacterium	Fusobacterium_periodonticum	Fusobacterium_periodonticum_ATCC_33693	Fusobacterium_periodonticum_ATCC_33693_unknown	Fusobacterium_periodonticum_ATCC_33693_unknown	Fusobacterium_periodonticum_ATCC_33693_unknown
ASV292	57.8094	0.483331	0.867091	0.557417	0.577243	1	Bacteria	Fusobacteria	Fusobacteriia	Fusobacteriales	Fusobacteriaceae	Fusobacterium	Fusobacterium_nucleatum	Fusobacterium_nucleatum_subsp._polymorphum	Fusobacterium_nucleatum_subsp._polymorphum_unknown	Fusobacterium_nucleatum_subsp._polymorphum_unknown	Fusobacterium_nucleatum_subsp._polymorphum_unknown
ASV301	6.18832	0.717139	2.39754	0.299114	0.764853	1	Bacteria	Fusobacteria	Fusobacteriia	Fusobacteriales	Fusobacteriaceae	Fusobacterium	unclassified_Fusobacterium	unclassified_Fusobacterium_unknown	unclassified_Fusobacterium_unknown	unclassified_Fusobacterium_unknown	unclassified_Fusobacterium_unknown
ASV962	0	0	0	0	1	1	Bacteria	Fusobacteria	Fusobacteriia	Fusobacteriales	Fusobacteriaceae	Fusobacterium	unclassified_Fusobacterium	Fusobacterium_sp._CM1	Fusobacterium_sp._CM1_unknown	Fusobacterium_sp._CM1_unknown	Fusobacterium_sp._CM1_unknown
ASV662	2.8071	-0.562595	2.29215	-0.245444	0.806113	1	Bacteria	Fusobacteria	Fusobacteriia	Fusobacteriales	Leptotrichiaceae	Pseudoleptotrichia	Pseudoleptotrichia_goodfellowii	Leptotrichia_goodfellowii_F0264	Leptotrichia_goodfellowii_F0264_unknown	Leptotrichia_goodfellowii_F0264_unknown	Leptotrichia_goodfellowii_F0264_unknown
ASV37	27.6813	-0.296017	1.04879	-0.282247	0.777754	1	Bacteria	Fusobacteria	Fusobacteriia	Fusobacteriales	Leptotrichiaceae	Leptotrichia	Leptotrichia_buccalis	Leptotrichia_buccalis_C-1013-b	Leptotrichia_buccalis_C-1013-b_unknown	Leptotrichia_buccalis_C-1013-b_unknown	Leptotrichia_buccalis_C-1013-b_unknown
ASV533	12.0684	0.807467	1.52853	0.528266	0.597315	1	Bacteria	Fusobacteria	Fusobacteriia	Fusobacteriales	Leptotrichiaceae	Leptotrichia	unclassified_Leptotrichia	Leptotrichia_sp._oral_taxon_225	Leptotrichia_sp._oral_taxon_225_str._F0581	Leptotrichia_sp._oral_taxon_225_str._F0581_unknown	Leptotrichia_sp._oral_taxon_225_str._F0581_unknown
ASV778	0	0	0	0	1	1	Bacteria	Terrabacteria_group	Firmicutes	Tissierellia	Tissierellales	Peptoniphilaceae	Parvimonas	Parvimonas_unknown	Parvimonas_unknown	Parvimonas_unknown	Parvimonas_unknown
ASV1415	0.0859364	0.612264	2.94703	0.207757	0.835419	1	Bacteria	Terrabacteria_group	Firmicutes	Tissierellia	Tissierellales	Peptoniphilaceae	Parvimonas	unclassified_Parvimonas	Parvimonas_sp._oral_taxon_393	Parvimonas_sp._oral_taxon_393_str._F0440	Parvimonas_sp._oral_taxon_393_str._F0440_unknown
ASV474	17.1797	0.0478025	1.79873	0.0265756	0.978798	1	Bacteria	Terrabacteria_group	Firmicutes	Tissierellia	Tissierellales	Peptoniphilaceae	Parvimonas	Parvimonas_micra	Parvimonas_micra_ATCC_33270	Parvimonas_micra_ATCC_33270_unknown	Parvimonas_micra_ATCC_33270_unknown
ASV1859	0.1914	-1.49089	2.94098	-0.506938	0.612198	1	Bacteria	Terrabacteria_group	Firmicutes	Bacilli	Lactobacillales	Streptococcaceae	Streptococcus	Streptococcus_downei	Streptococcus_downei_F0415	Streptococcus_downei_F0415_unknown	Streptococcus_downei_F0415_unknown
ASV223	0.241419	1.13962	2.94598	0.386837	0.698877	1	Bacteria	Terrabacteria_group	Firmicutes	Bacilli	Lactobacillales	Streptococcaceae	Streptococcus	Streptococcus_vestibularis	Streptococcus_vestibularis_F0396	Streptococcus_vestibularis_F0396_unknown	Streptococcus_vestibularis_F0396_unknown
ASV15	132.724	0.0286798	1.31496	0.0218105	0.982599	1	Bacteria	Terrabacteria_group	Firmicutes	Bacilli	Lactobacillales	Streptococcaceae	Streptococcus	Streptococcus_anginosus_group	Streptococcus_anginosus	Streptococcus_anginosus_F0211	Streptococcus_anginosus_F0211_unknown
ASV2257	0	0	0	0	1	1	Bacteria	Terrabacteria_group	Firmicutes	Bacilli	Lactobacillales	Streptococcaceae	Streptococcus	unclassified_Streptococcus	Streptococcus_sp._oral_taxon_058	Streptococcus_sp._oral_taxon_058_str._F0407	Streptococcus_sp._oral_taxon_058_str._F0407_unknown
ASV2842	0	0	0	0	1	1	Bacteria	Terrabacteria_group	Firmicutes	Bacilli	Lactobacillales	Streptococcaceae	Streptococcus	unclassified_Streptococcus	unclassified_Streptococcus_unknown	unclassified_Streptococcus_unknown	unclassified_Streptococcus_unknown
ASV1275	0.235415	1.13962	2.94598	0.386837	0.698877	1	Bacteria	Terrabacteria_group	Firmicutes	Bacilli	Lactobacillales	Streptococcaceae	Streptococcus	unclassified_Streptococcus	Streptococcus_sp._oral_taxon_064	Streptococcus_sp._oral_taxon_064_unknown	Streptococcus_sp._oral_taxon_064_unknown
ASV473	0.270491	1.75542	2.94297	0.596479	0.550855	1	Bacteria	Terrabacteria_group	Firmicutes	Bacilli	Lactobacillales	Streptococcaceae	Streptococcus	unclassified_Streptococcus	Streptococcus_sp._oral_taxon_431	Streptococcus_sp._oral_taxon_431_unknown	Streptococcus_sp._oral_taxon_431_unknown
ASV2977	0	0	0	0	1	1	Bacteria	Terrabacteria_group	Firmicutes	Bacilli	Lactobacillales	Streptococcaceae	Streptococcus	unclassified_Streptococcus	Streptococcus_sp._oral_taxon_071	Streptococcus_sp._oral_taxon_071_str._73H25AP	Streptococcus_sp._oral_taxon_071_str._73H25AP_unknown
ASV2676	0.240622	1.63346	2.94367	0.554907	0.578959	1	Bacteria	Terrabacteria_group	Firmicutes	Bacilli	Lactobacillales	Streptococcaceae	Streptococcus	unclassified_Streptococcus	Streptococcus_sp._F0441	Streptococcus_sp._F0441_unknown	Streptococcus_sp._F0441_unknown
ASV803	0.413983	-1.12012	2.94313	-0.380589	0.703508	1	Bacteria	Terrabacteria_group	Firmicutes	Bacilli	Lactobacillales	Lactobacillaceae	Limosilactobacillus	Limosilactobacillus_reuteri	Limosilactobacillus_reuteri_unknown	Limosilactobacillus_reuteri_unknown	Limosilactobacillus_reuteri_unknown
ASV2521	0	0	0	0	1	1	Bacteria	Terrabacteria_group	Firmicutes	Bacilli	Lactobacillales	Lactobacillaceae	Lacticaseibacillus	Lacticaseibacillus_rhamnosus	Lacticaseibacillus_rhamnosus_unknown	Lacticaseibacillus_rhamnosus_unknown	Lacticaseibacillus_rhamnosus_unknown
ASV1462	0	0	0	0	1	1	Bacteria	Terrabacteria_group	Firmicutes	Bacilli	Lactobacillales	Lactobacillaceae	Lacticaseibacillus	Lacticaseibacillus_paracasei	Lacticaseibacillus_paracasei_unknown	Lacticaseibacillus_paracasei_unknown	Lacticaseibacillus_paracasei_unknown
ASV2869	0	0	0	0	1	1	Bacteria	Terrabacteria_group	Firmicutes	Erysipelotrichia	Erysipelotrichales	Coprobacillaceae	Eggerthia	Eggerthia_catenaformis	Eggerthia_catenaformis_OT_569_=_DSM_20559	Eggerthia_catenaformis_OT_569_=_DSM_20559_unknown	Eggerthia_catenaformis_OT_569_=_DSM_20559_unknown
ASV28	33.1854	-0.255919	1.31671	-0.194363	0.845892	1	Bacteria	Terrabacteria_group	Firmicutes	Erysipelotrichia	Erysipelotrichales	Erysipelotrichaceae	Solobacterium	Solobacterium_moorei	Solobacterium_moorei_F0204	Solobacterium_moorei_F0204_unknown	Solobacterium_moorei_F0204_unknown
ASV2914	0.218133	-0.846568	2.94354	-0.287602	0.773651	1	Bacteria	Terrabacteria_group	Firmicutes	Negativicutes	Veillonellales	Veillonellaceae	Dialister	Dialister_pneumosintes	Dialister_pneumosintes_unknown	Dialister_pneumosintes_unknown	Dialister_pneumosintes_unknown
ASV2328	0.148548	-1.25896	2.94238	-0.427871	0.668745	1	Bacteria	Terrabacteria_group	Firmicutes	Negativicutes	Veillonellales	Veillonellaceae	Dialister	Dialister_micraerophilus	Dialister_micraerophilus_DSM_19965	Dialister_micraerophilus_DSM_19965_unknown	Dialister_micraerophilus_DSM_19965_unknown
ASV468	15.3155	-0.247801	1.58539	-0.156302	0.875795	1	Bacteria	Terrabacteria_group	Firmicutes	Negativicutes	Veillonellales	Veillonellaceae	Veillonella	Veillonella_atypica	Veillonella_atypica_ACS-049-V-Sch6	Veillonella_atypica_ACS-049-V-Sch6_unknown	Veillonella_atypica_ACS-049-V-Sch6_unknown
ASV137	4.21446	-1.33892	2.41654	-0.554066	0.579534	1	Bacteria	Terrabacteria_group	Firmicutes	Firmicutes_unknown	Firmicutes_unknown	Firmicutes_unknown	Firmicutes_unknown	Firmicutes_unknown	Firmicutes_unknown	Firmicutes_unknown	Firmicutes_unknown
ASV1390	0	0	0	0	1	1	Bacteria	Terrabacteria_group	Firmicutes	Bacilli	Bacillales	Staphylococcaceae	Staphylococcus	Staphylococcus_aureus	Staphylococcus_aureus_unknown	Staphylococcus_aureus_unknown	Staphylococcus_aureus_unknown
ASV3510	0.122621	0.906852	2.94667	0.307754	0.758269	1	Bacteria	Terrabacteria_group	Firmicutes	Bacilli	Lactobacillales	Streptococcaceae	Streptococcus	Streptococcus_sinensis	Streptococcus_sinensis_unknown	Streptococcus_sinensis_unknown	Streptococcus_sinensis_unknown

## Sheet: ST9 Denovo stats
# S9 Table: denovo assembly statistics
Sample_ID	health_cat	assembly_file	transcript_count	ads_bam_file	total_reads	unique_ads_reads	multimap_ads_reads	total_hits	feature_counts_summary	reads_assigned_CDS	prop_ads_from_total
102PFR	PF	trinity_denovo_102PFR_S21.Trinity.fasta	205561	102PFR_S21.ads_denovoAligned.out.bam	327586004	215322	81750	297072	102PFR_S21.out.summary	168970	0.000515803
106PFR	PF	trinity_denovo_106PFR_S20.Trinity.fasta	277489	106PFR_S20.ads_denovoAligned.out.bam	250741844	463241	270294	733535	106PFR_S20.out.summary	458650	0.00182917		average_transcript_count	364811
10PD	PD	trinity_denovo_10PD_S8.Trinity.fasta	477667	10PD_S8.ads_denovoAligned.out.bam	387062951	1063978	698238	1762216	10PD_S8.out.summary	2013256	0.00520137		SD	159936
115PD	PD	trinity_denovo_115PD_S36.Trinity.fasta	320232	115PD_S36.ads_denovoAligned.out.bam	296254139	440633	698536	1139169	115PD_S36.out.summary	1245919	0.00420557
12PD	PD	trinity_denovo_12PD_S9.Trinity.fasta	462163	12PD_S9.ads_denovoAligned.out.bam	184361509	442220	237571	679791	12PD_S9.out.summary	800762	0.00434343		average_reads_assigned_ADS	1.14685e+06
13PF	PF	trinity_denovo_13PF_S20.Trinity.fasta	218525	13PF_S20.ads_denovoAligned.out.bam	262059609	685969	660160	1346129	13PF_S20.out.summary	2371106	0.00904796		SD	754712
14PF	PF	trinity_denovo_14PF_S15.Trinity.fasta	328965	14PF_S15.ads_denovoAligned.out.bam	593978404	1333181	766219	2099400	14PF_S15.out.summary	2069663	0.00348441		average_proportion	0.00417878
15PD	PD	trinity_denovo_15PD_S10.Trinity.fasta	332838	15PD_S10.ads_denovoAligned.out.bam	281113022	881267	331123	1212390	15PD_S10.out.summary	504939	0.00179621
17PF	PF	trinity_denovo_17PF_S29.Trinity.fasta	237911	17PF_S29.ads_denovoAligned.out.bam	205003309	700062	416720	1116782	17PF_S29.out.summary	1238304	0.00604041
20PD	PD	trinity_denovo_20PD_S6.Trinity.fasta	158046	20PD_S6.ads_denovoAligned.out.bam	148747284	261320	302170	563490	20PD_S6.out.summary	697214	0.00468724
21PD	PD	trinity_denovo_21PD_S7.Trinity.fasta	205402	21PD_S7.ads_denovoAligned.out.bam	303855830	711539	278146	989685	21PD_S7.out.summary	728091	0.00239617
22PF	PF	trinity_denovo_22PF_S26.Trinity.fasta	470065	22PF_S26.ads_denovoAligned.out.bam	359319251	288221	663163	951384	22PF_S26.out.summary	2467286	0.00686656
23PF	PF	trinity_denovo_23PF_S25.Trinity.fasta	422219	23PF_S25.ads_denovoAligned.out.bam	303872043	403721	422790	826511	23PF_S25.out.summary	1379284	0.00453903
24PF	PF	trinity_denovo_24PF_S31.Trinity.fasta	272217	24PF_S31.ads_denovoAligned.out.bam	323607273	344362	622306	966668	24PF_S31.out.summary	532723	0.0016462
25PD	PD	trinity_denovo_25PD_S8.Trinity.fasta	326982	25PD_S8.ads_denovoAligned.out.bam	311773170	855852	358234	1214086	25PD_S8.out.summary	314409	0.00100845
26PD	PD	trinity_denovo_26PD_S9.Trinity.fasta	539176	26PD_S9.ads_denovoAligned.out.bam	209126119	249654	153966	403620	26PD_S9.out.summary	157881	0.000754956
26PF	PF	trinity_denovo_26PF_S22.Trinity.fasta	625563	26PF_S22.ads_denovoAligned.out.bam	361309534	528533	578975	1107508	26PF_S22.out.summary	1016764	0.00281411
27PF	PF	trinity_denovo_27PF_S23.Trinity.fasta	196340	27PF_S23.ads_denovoAligned.out.bam	248780854	246221	333090	579311	27PF_S23.out.summary	395394	0.00158933
30PF	PF	trinity_denovo_30PF_S28.Trinity.fasta	299191	30PF_S28.ads_denovoAligned.out.bam	104657603	100149	103235	203384	30PF_S28.out.summary	411361	0.00393054
31PFR	PF	trinity_denovo_31PFR_S24.Trinity.fasta	393566	31PFR_S24.ads_denovoAligned.out.bam	249511832	365696	412090	777786	31PFR_S24.out.summary	705959	0.00282936
32PF	PF	trinity_denovo_32PF_S25.Trinity.fasta	328438	32PF_S25.ads_denovoAligned.out.bam	194053639	391638	337507	729145	32PF_S25.out.summary	458025	0.0023603
33PF	PF	trinity_denovo_33PF_S34.Trinity.fasta	199204	33PF_S34.ads_denovoAligned.out.bam	166326095	481055	224955	706010	33PF_S34.out.summary	399516	0.002402
35PFR	PF	trinity_denovo_35PFR_S19.Trinity.fasta	308659	35PFR_S19.ads_denovoAligned.out.bam	364504888	607458	670627	1278085	35PFR_S19.out.summary	1402486	0.00384765
36PF	PF	trinity_denovo_36PF_S19.Trinity.fasta	472233	36PF_S19.ads_denovoAligned.out.bam	339392539	488475	452299	940774	36PF_S19.out.summary	600057	0.00176803
39PD	PD	trinity_denovo_39PD_S10.Trinity.fasta	223291	39PD_S10.ads_denovoAligned.out.bam	265202535	1202304	310887	1513191	39PD_S10.out.summary	529754	0.00199755
40PFR	PF	trinity_denovo_40PFR_S35.Trinity.fasta	352386	40PFR_S35.ads_denovoAligned.out.bam	177315156	587221	568688	1155909	40PFR_S35.out.summary	1208286	0.00681434
42PD	PD	trinity_denovo_42PD_S11.Trinity.fasta	270352	42PD_S11.ads_denovoAligned.out.bam	295628365	788916	516775	1305691	42PD_S11.out.summary	1289435	0.00436168
43PD	PD	trinity_denovo_43PD_S12.Trinity.fasta	696754	43PD_S12.ads_denovoAligned.out.bam	241650924	380111	194009	574120	43PD_S12.out.summary	540405	0.0022363
44PD	PD	trinity_denovo_44PD_S13.Trinity.fasta	240061	44PD_S13.ads_denovoAligned.out.bam	302542495	1156899	364684	1521583	44PD_S13.out.summary	1128072	0.00372864
46PD	PD	trinity_denovo_46PD_S14.Trinity.fasta	134912	46PD_S14.ads_denovoAligned.out.bam	172513181	376767	219276	596043	46PD_S14.out.summary	773971	0.00448645
47PD	PD	trinity_denovo_47PD_S5.Trinity.fasta	307884	47PD_S5.ads_denovoAligned.out.bam	255646529	320422	529701	850123	47PD_S5.out.summary	1749364	0.0068429
48PF	PF	trinity_denovo_48PF_S26.Trinity.fasta	399967	48PF_S26.ads_denovoAligned.out.bam	360060142	522823	709811	1232634	48PF_S26.out.summary	929005	0.00258014
49PD	PD	trinity_denovo_49PD_S13.Trinity.fasta	426155	49PD_S13.ads_denovoAligned.out.bam	389686486	282567	290771	573338	49PD_S13.out.summary	952676	0.00244472
49PDR	PD	trinity_denovo_49PDR_S32.Trinity.fasta	350540	49PDR_S32.ads_denovoAligned.out.bam	272755165	292022	519872	811894	49PDR_S32.out.summary	1915106	0.00702134
49PFR	PF	trinity_denovo_49PFR_S27.Trinity.fasta	482575	49PFR_S27.ads_denovoAligned.out.bam	214371057	466182	424113	890295	49PFR_S27.out.summary	1063325	0.00496021
51PD	PD	trinity_denovo_51PD_S6.Trinity.fasta	297031	51PD_S6.ads_denovoAligned.out.bam	220193864	376954	569351	946305	51PD_S6.out.summary	2295668	0.0104257
52PD	PD	trinity_denovo_52PD_S4.Trinity.fasta	523346	52PD_S4.ads_denovoAligned.out.bam	313448956	613707	246757	860464	52PD_S4.out.summary	600553	0.00191595
52PDR	PD	trinity_denovo_52PDR_S35.Trinity.fasta	286690	52PDR_S35.ads_denovoAligned.out.bam	255238983	322050	414706	736756	52PDR_S35.out.summary	1240809	0.00486136
53PD	PD	trinity_denovo_53PD_S15.Trinity.fasta	501500	53PD_S15.ads_denovoAligned.out.bam	246911853	237787	322854	560641	53PD_S15.out.summary	585780	0.00237243
53PDR	PD	trinity_denovo_53PDR_S34.Trinity.fasta	392800	53PDR_S34.ads_denovoAligned.out.bam	227035645	467379	437369	904748	53PDR_S34.out.summary	1244153	0.00547999
53PFR	PF	trinity_denovo_53PFR_S28.Trinity.fasta	407297	53PFR_S28.ads_denovoAligned.out.bam	244575045	341250	457324	798574	53PFR_S28.out.summary	1421639	0.00581269
54PD	PD	trinity_denovo_54PD_S16.Trinity.fasta	308750	54PD_S16.ads_denovoAligned.out.bam	380717330	366349	919004	1285353	54PD_S16.out.summary	3135086	0.00823468
55PF	PF	trinity_denovo_55PF_S27.Trinity.fasta	296186	55PF_S27.ads_denovoAligned.out.bam	254908910	407318	1427350	1834668	55PF_S27.out.summary	4463127	0.0175087
56PFR	PF	trinity_denovo_56PFR_S30.Trinity.fasta	446963	56PFR_S30.ads_denovoAligned.out.bam	438603919	772050	652695	1424745	56PFR_S30.out.summary	651413	0.0014852
58PD	PD	trinity_denovo_58PD_S12.Trinity.fasta	1067180	58PD_S12.ads_denovoAligned.out.bam	210561967	347894	592219	940113	58PD_S12.out.summary	2116759	0.0100529
59PD	PD	trinity_denovo_59PD_S17.Trinity.fasta	268046	59PD_S17.ads_denovoAligned.out.bam	173339989	531662	435216	966878	59PD_S17.out.summary	1421156	0.00819866
60PFR	PF	trinity_denovo_60PFR_S33.Trinity.fasta	293081	60PFR_S33.ads_denovoAligned.out.bam	246026310	828519	348078	1176597	60PFR_S33.out.summary	768494	0.00312363
61PFR	PF	trinity_denovo_61PFR_S23.Trinity.fasta	292032	61PFR_S23.ads_denovoAligned.out.bam	303277574	1239429	513797	1753226	61PFR_S23.out.summary	1137975	0.00375226
64PFR	PF	trinity_denovo_64PFR_S18.Trinity.fasta	168849	64PFR_S18.ads_denovoAligned.out.bam	362762269	709112	672945	1382057	64PFR_S18.out.summary	923715	0.00254634
67PDR	PD	trinity_denovo_67PDR_S11.Trinity.fasta	438216	67PDR_S11.ads_denovoAligned.out.bam	407065265	704766	357174	1061940	67PDR_S11.out.summary	1110685	0.00272852
68PD	PD	trinity_denovo_68PD_S33.Trinity.fasta	441510	68PD_S33.ads_denovoAligned.out.bam	350230858	400320	332248	732568	68PD_S33.out.summary	614920	0.00175576
69PD	PD	trinity_denovo_69PD_S14.Trinity.fasta	347357	69PD_S14.ads_denovoAligned.out.bam	203034426	417026	359035	776061	69PD_S14.out.summary	1073758	0.00528855
6PF	PF	trinity_denovo_6PF_S16.Trinity.fasta	194977	6PF_S16.ads_denovoAligned.out.bam	285305191	307782	253312	561094	6PF_S16.out.summary	933469	0.00327183
70PF	PF	trinity_denovo_70PF_S22.Trinity.fasta	259980	70PF_S22.ads_denovoAligned.out.bam	202208092	349932	245444	595376	70PF_S22.out.summary	746667	0.00369257
73PF	PF	trinity_denovo_73PF_S24.Trinity.fasta	341285	73PF_S24.ads_denovoAligned.out.bam	425190079	937154	388328	1325482	73PF_S24.out.summary	975120	0.00229337
76PDR	PD	trinity_denovo_76PDR_S18.Trinity.fasta	454215	76PDR_S18.ads_denovoAligned.out.bam	348782942	640300	638120	1278420	76PDR_S18.out.summary	1981265	0.00568051
77PF	PF	trinity_denovo_77PF_S31.Trinity.fasta	279793	77PF_S31.ads_denovoAligned.out.bam	270583925	857994	271428	1129422	77PF_S31.out.summary	585635	0.00216434
79PF	PF	trinity_denovo_79PF_S29.Trinity.fasta	474956	79PF_S29.ads_denovoAligned.out.bam	243640959	283392	381093	664485	79PF_S29.out.summary	1269859	0.00521201
7PF	PF	trinity_denovo_7PF_S17.Trinity.fasta	849947	7PF_S17.ads_denovoAligned.out.bam	380406848	408897	540375	949272	7PF_S17.out.summary	1100009	0.00289166
82PFR	PF	trinity_denovo_82PFR_S32.Trinity.fasta	379471	82PFR_S32.ads_denovoAligned.out.bam	402635474	589982	933782	1523764	82PFR_S32.out.summary	747373	0.0018562
87PFR	PF	trinity_denovo_87PFR_S21.Trinity.fasta	213028	87PFR_S21.ads_denovoAligned.out.bam	377577463	1052453	819422	1871875	87PFR_S21.out.summary	1864179	0.00493721
8PF	PF	trinity_denovo_8PF_S30.Trinity.fasta	430239	8PF_S30.ads_denovoAligned.out.bam	355058351	372753	479034	851787	8PF_S30.out.summary	1477942	0.00416253

## Sheet: ST10 Denovo ADS genes
# S10 Table: differential abundance of arcABC genes in denovo assembly data
transcript_ID	taxonomy	tax_ID	locus_tag	mean	lfc	padj	sig	coord_X	coord_Y	strand	eC_number	gene_name	all_three_arc_genes
UniqTranscript_12827645	Actinobacteria	201174	NMIOEEEK_07678	1.52348	-3.93743	0.000282711	Down: 2969	62	1057	+	2.1.3.3	arcB	N
UniqTranscript_12827645	Actinobacteria	201174	NMIOEEEK_07679	3.37137	-3.1226	0.00708017	Down: 2969	1065	2003	+	2.1.2.2	arcC	N
UniqTranscript_14132412	Actinobacteria	201174	NMIOEEEK_08622	2.623	-4.84958	2.82392519977833e-07	Down: 2969	1790	2785	-	2.1.3.3	arcB	N
UniqTranscript_14132412	Actinobacteria	201174	NMIOEEEK_08621	2.59375	-3.88251	0.000469841	Down: 2969	844	1782	-	2.1.2.2	arcC	N
UniqTranscript_14132420	Actinobacteria	201174	NMIOEEEK_08624	2.623	-4.84958	2.82392519977833e-07	Down: 2969	1790	2785	-	2.1.3.3	arcB	N
UniqTranscript_14132420	Actinobacteria	201174	NMIOEEEK_08623	2.65592	-3.40207	0.0025657	Down: 2969	844	1782	-	2.1.2.2	arcC	N
UniqTranscript_20861226	Actinobacteria	201174	NMIOEEEK_12596	3.99668	-2.27184	0.0412417	Down: 2969	2859	3854	-	2.1.3.3	arcB	N
UniqTranscript_20861226	Actinobacteria	201174	NMIOEEEK_12595	3.1547	-3.22282	0.019274	Down: 2969	1843	2784	-	2.1.2.2	arcC	N
UniqTranscript_20861335	Actinobacteria	201174	NMIOEEEK_12614	2.12746	-2.87859	0.00562215	Down: 2969	2859	3638	-	2.1.3.3	arcB	N
UniqTranscript_20861335	Actinobacteria	201174	NMIOEEEK_12613	3.1547	-3.22282	0.019274	Down: 2969	1843	2784	-	2.1.2.2	arcC	N
UniqTranscript_20938104	Actinobacteria	201174	NMIOEEEK_12619	2.21885	-3.0921	0.00707933	Down: 2969	36	731	+	2.1.3.3	arcB	N
UniqTranscript_20938104	Actinobacteria	201174	NMIOEEEK_12620	2.77783	-5.34525	3.34143945154686e-05	Down: 2969	806	1747	+	2.1.2.2	arcC	N
UniqTranscript_9744260	Actinobacteria	201174	NMIOEEEK_06391	1.42913	-3.03956	0.0375285	Down: 2969	1029	1382	-	2.1.3.3	arcB	N
UniqTranscript_9744260	Actinobacteria	201174	NMIOEEEK_06390	2.48304	-3.07992	0.030333	Down: 2969	13	954	-	2.1.2.2	arcC	N
UniqTranscript_11819585	Actinomyces	1654	NMIOEEEK_07273	4.15143	-2.7377	0.0159732	Down: 2969	2215	2667	-	3.5.3.6	arcA	N
UniqTranscript_16050496	Actinomyces	1654	NMIOEEEK_09951	4.06407	-2.8986	0.0243234	Down: 2969	2864	3874	+	2.1.3.3	arcB	N
UniqTranscript_17169744	Actinomyces	1654	NMIOEEEK_10740	4.33413	-2.6332	0.0157378	Down: 2969	2552	2821	+	2.1.3.3	arcB	N
UniqTranscript_17169756	Actinomyces	1654	NMIOEEEK_10743	4.33413	-2.6332	0.0157378	Down: 2969	2552	2821	+	2.1.3.3	arcB	N
UniqTranscript_18133160	Actinomyces	1654	NMIOEEEK_11230	6.02945	-2.23143	0.0174763	Down: 2969	6597	7565	-	2.1.2.2	arcC	N
UniqTranscript_18133162	Actinomyces	1654	NMIOEEEK_11237	6.07464	-2.27663	0.0154572	Down: 2969	6597	7565	-	2.1.2.2	arcC	N
UniqTranscript_3749124	Actinomyces	1654	NMIOEEEK_02844	1.81406	-4.82061	1.18499619326759e-06	Down: 2969	512	1735	+	3.5.3.6	arcA	N
UniqTranscript_3749124	Actinomyces	1654	NMIOEEEK_02845	1.839	-4.81572	5.22141446274483e-10	Down: 2969	1904	2905	+	2.1.3.3	arcB	N
UniqTranscript_498230	Actinomyces	1654	NMIOEEEK_00249	1.67603	-4.41805	0.011967	Down: 2969	16	213	+	2.1.3.3	arcB	N
UniqTranscript_15000349	Actinomyces_howellii	52771	NMIOEEEK_09098	6.07807	-2.247	0.0215027	Down: 2969	497	1507	-	2.1.3.3	arcB	N
UniqTranscript_15000351	Actinomyces_howellii	52771	NMIOEEEK_09100	6.10253	-2.24347	0.0216125	Down: 2969	551	1561	-	2.1.3.3	arcB	N
UniqTranscript_18043038	Actinomyces_naeslundii	1655	NMIOEEEK_11195	4.47498	-2.61894	0.0044129	Down: 2969	160	1134	-	2.1.2.2	arcC	N
UniqTranscript_18739891	Actinomyces_naeslundii	1655	NMIOEEEK_11363	2.84906	-2.49188	0.0301737	Down: 2969	1389	1688	-	2.1.3.3	arcB	N
UniqTranscript_21329121	Actinomyces_naeslundii	1655	NMIOEEEK_12971	2.60828	-2.99099	0.00120152	Down: 2969	604	1584	+	2.1.2.2	arcC	N
UniqTranscript_20821041	Actinomyces_oris	544580	NMIOEEEK_12585	3.89205	-4.42552	1.55604911325891e-08	Down: 2969	410	1390	-	2.1.2.2	arcC	N
UniqTranscript_21329078	Actinomyces_oris	544580	NMIOEEEK_12967	3.44394	-2.73358	0.00058218	Down: 2969	675	1655	+	2.1.2.2	arcC	N
UniqTranscript_21329094	Actinomyces_oris	544580	NMIOEEEK_12969	3.47927	-2.76629	0.000655991	Down: 2969	675	1655	+	2.1.2.2	arcC	N
UniqTranscript_2819707	Actinomyces_oris	544580	NMIOEEEK_02271	8.41706	-9.62623	1.0098791109165e-37	Down: 2969	1638	2645	+	2.1.3.3	arcB	N
UniqTranscript_2819707	Actinomyces_oris	544580	NMIOEEEK_02272	3.26724	-2.9726	0.00200596	Down: 2969	2649	3629	+	2.1.2.2	arcC	N
UniqTranscript_2819720	Actinomyces_oris	544580	NMIOEEEK_02286	8.41706	-9.62623	1.0098791109165e-37	Down: 2969	1638	2645	+	2.1.3.3	arcB	N
UniqTranscript_2819720	Actinomyces_oris	544580	NMIOEEEK_02287	3.26724	-2.9726	0.00200596	Down: 2969	2649	3629	+	2.1.2.2	arcC	N
UniqTranscript_2819723	Actinomyces_oris	544580	NMIOEEEK_02301	8.41683	-9.6971	2.95697319402618e-37	Down: 2969	1526	2533	+	2.1.3.3	arcB	N
UniqTranscript_2819723	Actinomyces_oris	544580	NMIOEEEK_02302	3.26724	-2.9726	0.00200596	Down: 2969	2537	3517	+	2.1.2.2	arcC	N
UniqTranscript_2819758	Actinomyces_oris	544580	NMIOEEEK_02316	8.41706	-9.62623	1.0098791109165e-37	Down: 2969	1638	2645	+	2.1.3.3	arcB	N
UniqTranscript_2819758	Actinomyces_oris	544580	NMIOEEEK_02317	3.26724	-2.9726	0.00200596	Down: 2969	2649	3629	+	2.1.2.2	arcC	N
UniqTranscript_2819788	Actinomyces_oris	544580	NMIOEEEK_02331	8.41683	-9.6971	2.95697319402618e-37	Down: 2969	1526	2533	+	2.1.3.3	arcB	N
UniqTranscript_2819788	Actinomyces_oris	544580	NMIOEEEK_02332	3.26724	-2.9726	0.00200596	Down: 2969	2537	3517	+	2.1.2.2	arcC	N
UniqTranscript_2819795	Actinomyces_oris	544580	NMIOEEEK_02346	8.41683	-9.6971	2.95697319402618e-37	Down: 2969	1526	2533	+	2.1.3.3	arcB	N
UniqTranscript_2819795	Actinomyces_oris	544580	NMIOEEEK_02347	3.26724	-2.9726	0.00200596	Down: 2969	2537	3517	+	2.1.2.2	arcC	N
UniqTranscript_6530861	Actinomyces_oris	544580	NMIOEEEK_04184	5.39829	-3.63718	4.65414800083238e-08	Down: 2969	7240	8220	-	2.1.2.2	arcC	N
UniqTranscript_6530975	Actinomyces_oris	544580	NMIOEEEK_04191	5.39829	-3.63718	4.65414800083238e-08	Down: 2969	7554	8534	-	2.1.2.2	arcC	N
UniqTranscript_9525661	Actinomyces_qiguomingii	2057800	NMIOEEEK_06303	2.14462	-3.96665	0.00425349	Down: 2969	1335	1550	-	2.1.3.3	arcB	N
UniqTranscript_11819590	Actinomyces_sp._MAS-1	2755559	NMIOEEEK_07276	4.15143	-2.7377	0.0159732	Down: 2969	2138	2590	-	3.5.3.6	arcA	N
UniqTranscript_12508865	Actinomyces_sp._MAS-1	2755559	NMIOEEEK_07538	2.86871	-2.39084	0.0288423	Down: 2969	979	1338	-	2.1.3.3	arcB	N
UniqTranscript_13408065	Actinomyces_sp._oral_taxon_169	712116	NMIOEEEK_08215	2.48886	-2.48854	0.00263336	Down: 2969	20	613	+	2.1.3.3	arcB	N
UniqTranscript_5926012	Actinomyces_sp._oral_taxon_169	712116	NMIOEEEK_04018	2.24012	-2.87829	0.000167253	Down: 2969	1174	1767	-	2.1.3.3	arcB	N
UniqTranscript_5926071	Actinomyces_sp._oral_taxon_169	712116	NMIOEEEK_04020	2.24012	-2.87829	0.000167253	Down: 2969	1174	1767	-	2.1.3.3	arcB	N
UniqTranscript_5926071	Actinomyces_sp._oral_taxon_169	712116	NMIOEEEK_04019	4.44398	-2.60851	2.57452985503478e-05	Down: 2969	190	1170	-	2.1.2.2	arcC	N
UniqTranscript_8482798	Actinomyces_sp._oral_taxon_169	712116	NMIOEEEK_05104	3.12254	-3.47109	7.24029692105417e-05	Down: 2969	2469	2681	-	3.5.3.6	arcA	Y
UniqTranscript_11313170	Actinomyces_sp._oral_taxon_171_str._F0337	706439	NMIOEEEK_07104	4.05553	-2.03665	0.000969768	Down: 2969	285	1265	+	2.1.2.2	arcC	N
UniqTranscript_11313342	Actinomyces_sp._oral_taxon_171_str._F0337	706439	NMIOEEEK_07106	4.17606	-4.00707	3.7556507923769e-09	Down: 2969	285	1265	+	2.1.2.2	arcC	N
UniqTranscript_13185816	Actinomyces_sp._oral_taxon_414	712122	NMIOEEEK_07990	7.14035	-2.01701	0.00344439	Down: 2969	4521	5561	+	2.1.3.3	arcB	N
UniqTranscript_13185958	Actinomyces_sp._oral_taxon_414	712122	NMIOEEEK_08016	7.14063	-2.01711	0.00344379	Down: 2969	4527	5567	+	2.1.3.3	arcB	N
UniqTranscript_13186023	Actinomyces_sp._oral_taxon_414	712122	NMIOEEEK_08042	7.14063	-2.01711	0.00344379	Down: 2969	4527	5567	+	2.1.3.3	arcB	N
UniqTranscript_13186058	Actinomyces_sp._oral_taxon_414	712122	NMIOEEEK_08069	7.14063	-2.01711	0.00344379	Down: 2969	4527	5567	+	2.1.3.3	arcB	N
UniqTranscript_15399080	Actinomyces_sp._oral_taxon_414	712122	NMIOEEEK_09521	2.40779	-3.24425	0.0106189	Down: 2969	8	235	+	2.1.3.3	arcB	N
UniqTranscript_15399080	Actinomyces_sp._oral_taxon_414	712122	NMIOEEEK_09522	6.66665	-5.38856	1.14978653581802e-10	Down: 2969	232	1140	+	2.1.2.2	arcC	N
UniqTranscript_16865676	Actinomyces_sp._oral_taxon_414	712122	NMIOEEEK_10655	5.5981	-2.60852	0.000502398	Down: 2969	1823	2347	-	2.1.2.2	arcC	N
UniqTranscript_16865676	Actinomyces_sp._oral_taxon_414	712122	NMIOEEEK_10652	6.15074	-2.56001	0.000740244	Down: 2969	94	618	+	2.1.2.2	arcC	N
UniqTranscript_19559199	Actinomyces_sp._oral_taxon_414	712122	NMIOEEEK_12048	8.02636	-2.85182	1.39316530391047e-05	Down: 2969	1270	2307	-	2.1.3.3	arcB	N
UniqTranscript_18043158	Actinomyces_viscosus	1656	NMIOEEEK_11201	4.47209	-2.62801	0.0096839	Down: 2969	160	1134	-	2.1.2.2	arcC	N
UniqTranscript_17708753	Actinomyces_wuliandei	2057743	NMIOEEEK_11037	2.41934	-3.40975	0.0278595	Down: 2969	36	287	-	2.1.2.2	arcC	N
UniqTranscript_20861292	Actinomycetia	1760	NMIOEEEK_12601	3.1547	-3.22282	0.019274	Down: 2969	1843	2784	-	2.1.2.2	arcC	N
UniqTranscript_20861320	Actinomycetia	1760	NMIOEEEK_12607	3.1547	-3.22282	0.019274	Down: 2969	1843	2784	-	2.1.2.2	arcC	N
UniqTranscript_3730730	Actinomycetia	1760	NMIOEEEK_02815	2.16813	-5.27225	0.00026104	Down: 2969	4722	5669	+	2.1.2.2	arcC	N
UniqTranscript_3730753	Actinomycetia	1760	NMIOEEEK_02822	2.16813	-5.27225	0.00026104	Down: 2969	4234	5181	+	2.1.2.2	arcC	N
UniqTranscript_3730846	Actinomycetia	1760	NMIOEEEK_02829	2.16813	-5.27225	0.00026104	Down: 2969	4722	5669	+	2.1.2.2	arcC	N
UniqTranscript_14986093	Aggregatibacter_sp._2125159857	2820817	NMIOEEEK_09053	2.63913	-2.50421	0.0420289	Down: 2969	85	1089	+	2.1.3.3	arcB	N
UniqTranscript_11733020	Bacteria	2	NMIOEEEK_07230	5.65293	-4.6199	1.94331476282273e-06	Down: 2969	1423	2649	-	3.5.3.6	arcA	N
UniqTranscript_11733020	Bacteria	2	NMIOEEEK_07229	2.74013	-3.45479	0.000648107	Down: 2969	397	1389	-	2.1.3.3	arcB	N
UniqTranscript_12155196	Bacteria	2	NMIOEEEK_07490	5.12334	-3.69996	3.38288796960841e-07	Down: 2969	2840	3772	-	2.1.3.3	arcB	N
UniqTranscript_12155196	Bacteria	2	NMIOEEEK_07489	2.60358	-3.22745	0.0227141	Down: 2969	1824	2765	-	2.1.2.2	arcC	N
UniqTranscript_14132464	Bacteria	2	NMIOEEEK_08627	2.91268	-3.51154	0.000618958	Down: 2969	1302	2528	-	3.5.3.6	arcA	N
UniqTranscript_14132464	Bacteria	2	NMIOEEEK_08626	2.54266	-4.73903	6.60422825618799e-06	Down: 2969	276	1268	-	2.1.3.3	arcB	N
UniqTranscript_14132468	Bacteria	2	NMIOEEEK_08629	2.9823	-3.97955	7.45556224472528e-05	Down: 2969	1302	2528	-	3.5.3.6	arcA	N
UniqTranscript_14132468	Bacteria	2	NMIOEEEK_08628	2.54266	-4.73903	6.60422825618799e-06	Down: 2969	276	1268	-	2.1.3.3	arcB	N
UniqTranscript_14732680	Bacteria	2	NMIOEEEK_08975	1.55522	-3.54206	0.000612964	Down: 2969	305	514	+	2.1.3.3	arcB	N
UniqTranscript_15345399	Bacteria	2	NMIOEEEK_09496	2.60287	-6.00286	2.8973007331245e-05	Down: 2969	26	988	+	2.1.3.3	arcB	N
UniqTranscript_15345399	Bacteria	2	NMIOEEEK_09497	3.26132	-6.16108	2.11058298956294e-08	Down: 2969	998	1936	+	2.1.2.2	arcC	N
UniqTranscript_15345430	Bacteria	2	NMIOEEEK_09498	2.60287	-6.00286	2.8973007331245e-05	Down: 2969	26	988	+	2.1.3.3	arcB	N
UniqTranscript_15345430	Bacteria	2	NMIOEEEK_09499	4.20295	-7.41208	2.20667382153661e-07	Down: 2969	998	1936	+	2.1.2.2	arcC	N
UniqTranscript_15359906	Bacteria	2	NMIOEEEK_09503	5.87439	-6.22845	7.44297239793453e-13	Down: 2969	156	1382	+	3.5.3.6	arcA	N
UniqTranscript_15359906	Bacteria	2	NMIOEEEK_09504	3.97335	-6.00507	4.35849768299517e-11	Down: 2969	1416	2408	+	2.1.3.3	arcB	N
UniqTranscript_16029093	Bacteria	2	NMIOEEEK_09942	2.26684	-4.90151	8.32463655721563e-07	Down: 2969	2968	3963	-	2.1.3.3	arcB	N
UniqTranscript_16029093	Bacteria	2	NMIOEEEK_09941	3.11229	-3.46974	0.00262262	Down: 2969	2022	2960	-	2.1.2.2	arcC	N
UniqTranscript_16029140	Bacteria	2	NMIOEEEK_09947	2.26684	-4.90151	8.32463655721563e-07	Down: 2969	2968	3963	-	2.1.3.3	arcB	N
UniqTranscript_16029140	Bacteria	2	NMIOEEEK_09946	3.11229	-3.46974	0.00262262	Down: 2969	2022	2960	-	2.1.2.2	arcC	N
UniqTranscript_16100772	Bacteria	2	NMIOEEEK_09962	5.70198	-4.38783	6.61671827082729e-06	Down: 2969	157	1383	+	3.5.3.6	arcA	N
UniqTranscript_16100772	Bacteria	2	NMIOEEEK_09963	3.0908	-4.53662	5.6197427526688e-06	Down: 2969	1417	2409	+	2.1.3.3	arcB	N
UniqTranscript_16128952	Bacteria	2	NMIOEEEK_09989	5.46926	-6.55633	1.46864695198069e-10	Down: 2969	1262	2488	-	3.5.3.6	arcA	N
UniqTranscript_16128952	Bacteria	2	NMIOEEEK_09988	4.51034	-6.28659	1.28201470132035e-10	Down: 2969	236	1228	-	2.1.3.3	arcB	N
UniqTranscript_16843287	Bacteria	2	NMIOEEEK_10650	2.57598	-2.34895	0.0311963	Down: 2969	552	1490	+	2.1.2.2	arcC	N
UniqTranscript_17230334	Bacteria	2	NMIOEEEK_10807	3.87598	-5.15098	1.08393897558318e-06	Down: 2969	127	1356	+	3.5.3.6	arcA	Y
UniqTranscript_17230334	Bacteria	2	NMIOEEEK_10808	1.32388	-3.89768	0.0200405	Down: 2969	1555	2547	+	2.1.3.3	arcB	Y
UniqTranscript_17230334	Bacteria	2	NMIOEEEK_10809	4.12685	-7.41191	1.96610189819072e-07	Down: 2969	2557	3495	+	2.1.2.2	arcC	Y
UniqTranscript_18053919	Bacteria	2	NMIOEEEK_11212	3.12029	-4.71939	2.83472498274483e-05	Down: 2969	1343	2569	-	3.5.3.6	arcA	N
UniqTranscript_18053919	Bacteria	2	NMIOEEEK_11211	2.14868	-4.85106	2.7474494898654e-07	Down: 2969	317	1309	-	2.1.3.3	arcB	N
UniqTranscript_21027982	Bacteria	2	NMIOEEEK_12676	3.03683	-3.71435	4.55479806813577e-07	Down: 2969	53	490	+	2.1.3.3	arcB	N
UniqTranscript_21027982	Bacteria	2	NMIOEEEK_12677	3.6454	-3.64407	5.91743134357221e-06	Down: 2969	809	1261	+	2.1.3.3	arcB	N
UniqTranscript_401639	Bacteria	2	NMIOEEEK_00220	3.15476	-3.71598	0.0142662	Down: 2969	38	1039	-	2.1.3.3	arcB	N
UniqTranscript_401639	Bacteria	2	NMIOEEEK_00221	2.90771	-4.1516	0.0119894	Down: 2969	1302	2249	-	2.1.2.2	arcC	N
UniqTranscript_6196419	Bacteria	2	NMIOEEEK_04156	3.1387	-3.74315	0.0171398	Down: 2969	7617	8618	+	2.1.3.3	arcB	N
UniqTranscript_6196419	Bacteria	2	NMIOEEEK_04155	2.81616	-4.36872	0.0040723	Down: 2969	6407	7354	+	2.1.2.2	arcC	N
UniqTranscript_10261996	Bulleidia_sp._zg-1006	2806552	NMIOEEEK_06736	3.03565	-3.13745	0.0358367	Down: 2969	1307	2299	+	2.1.3.3	arcB	Y
UniqTranscript_12972140	Bulleidia_sp._zg-1006	2806552	NMIOEEEK_07838	1.21175	-2.79622	0.00441785	Down: 2969	3	773	+	3.5.3.6	arcA	Y
UniqTranscript_12972140	Bulleidia_sp._zg-1006	2806552	NMIOEEEK_07839	2.207	-2.21681	0.0328278	Down: 2969	824	1816	+	2.1.3.3	arcB	Y
UniqTranscript_12972140	Bulleidia_sp._zg-1006	2806552	NMIOEEEK_07840	3.07461	-2.51095	0.000963886	Down: 2969	1821	2759	+	2.1.2.2	arcC	Y
UniqTranscript_12972143	Bulleidia_sp._zg-1006	2806552	NMIOEEEK_07841	2.24894	-2.82202	0.00359841	Down: 2969	59	1288	+	3.5.3.6	arcA	Y
UniqTranscript_12972143	Bulleidia_sp._zg-1006	2806552	NMIOEEEK_07842	2.20399	-2.24111	0.0363249	Down: 2969	1339	2331	+	2.1.3.3	arcB	Y
UniqTranscript_12972143	Bulleidia_sp._zg-1006	2806552	NMIOEEEK_07843	3.22703	-2.71781	0.000399048	Down: 2969	2336	3274	+	2.1.2.2	arcC	Y
UniqTranscript_13650310	Bulleidia_sp._zg-1006	2806552	NMIOEEEK_08298	3.04357	-3.12495	0.0440514	Down: 2969	1170	2162	+	2.1.3.3	arcB	Y
UniqTranscript_22066802	Bulleidia_sp._zg-1006	2806552	NMIOEEEK_13386	2.73274	-2.08626	0.0101802	Down: 2969	63	1079	+	3.5.3.6	arcA	N
UniqTranscript_8568191	Bulleidia_sp._zg-1006	2806552	NMIOEEEK_05152	3.47569	-2.70587	0.00197615	Down: 2969	3550	4779	-	3.5.3.6	arcA	Y
UniqTranscript_9075840	Bulleidia_sp._zg-1006	2806552	NMIOEEEK_05906	3.24567	-2.12839	0.0178617	Down: 2969	87	1316	+	3.5.3.6	arcA	N
UniqTranscript_9568528	Bulleidia_sp._zg-1006	2806552	NMIOEEEK_06332	1.97449	-3.17968	0.0247163	Down: 2969	108	680	+	3.5.3.6	arcA	N
UniqTranscript_9568620	Bulleidia_sp._zg-1006	2806552	NMIOEEEK_06334	1.97449	-3.17968	0.0247163	Down: 2969	108	680	+	3.5.3.6	arcA	Y
UniqTranscript_9568792	Bulleidia_sp._zg-1006	2806552	NMIOEEEK_06339	2.01798	-2.63426	0.0470849	Down: 2969	1488	2480	+	2.1.3.3	arcB	Y
UniqTranscript_13774486	Candidatus_Nanosynbacter_lyticus	2093824	NMIOEEEK_08484	1.54305	-3.20878	0.0321877	Down: 2969	2137	3087	-	2.1.2.2	arcC	Y
UniqTranscript_21282630	Candidatus_Nanosynbacter_lyticus	2093824	NMIOEEEK_12913	3.57394	-2.63755	0.0158142	Down: 2969	10687	13056	-	3.5.3.6	arcA	N
UniqTranscript_21282695	Candidatus_Nanosynbacter_lyticus	2093824	NMIOEEEK_12924	3.42363	-2.61376	0.0119462	Down: 2969	10687	13056	-	3.5.3.6	arcA	N
UniqTranscript_21282724	Candidatus_Nanosynbacter_lyticus	2093824	NMIOEEEK_12935	3.57394	-2.63755	0.0158142	Down: 2969	10686	13055	-	3.5.3.6	arcA	N
UniqTranscript_9015151	Candidatus_Nanosynbacter_lyticus	2093824	NMIOEEEK_05503	3.50807	-3.27565	0.00270104	Down: 2969	59653	62022	+	3.5.3.6	arcA	N
UniqTranscript_9015236	Candidatus_Nanosynbacter_lyticus	2093824	NMIOEEEK_05578	3.50807	-3.27565	0.00270104	Down: 2969	60238	62607	+	3.5.3.6	arcA	N
UniqTranscript_9015256	Candidatus_Nanosynbacter_lyticus	2093824	NMIOEEEK_05652	3.50807	-3.27565	0.00270104	Down: 2969	59644	62013	+	3.5.3.6	arcA	N
UniqTranscript_9015279	Candidatus_Nanosynbacter_lyticus	2093824	NMIOEEEK_05727	3.50807	-3.27565	0.00270104	Down: 2969	60229	62598	+	3.5.3.6	arcA	N
UniqTranscript_9015295	Candidatus_Nanosynbacter_lyticus	2093824	NMIOEEEK_05801	3.50807	-3.27565	0.00270104	Down: 2969	59653	62022	+	3.5.3.6	arcA	N
UniqTranscript_21589595	Coriobacteriales	84999	NMIOEEEK_13057	3.80704	-25.4783	5.39028330429187e-17	Down: 2969	6423	7391	+	2.1.2.2	arcC	N
UniqTranscript_6531014	Corynebacterium_matruchotii	43768	NMIOEEEK_04203	5.39829	-3.63718	4.65414800083238e-08	Down: 2969	12549	13529	-	2.1.2.2	arcC	N
UniqTranscript_10129000	Cryptobacterium_curtum_DSM_15641	469378	NMIOEEEK_06478	1.20726	-4.0554	0.0257089	Down: 2969	860	1477	+	2.1.3.3	arcB	N
UniqTranscript_10129008	Cryptobacterium_curtum_DSM_15641	469378	NMIOEEEK_06481	0.952067	-3.68831	0.00729755	Down: 2969	1514	1780	-	3.5.3.6	arcA	N
UniqTranscript_10129008	Cryptobacterium_curtum_DSM_15641	469378	NMIOEEEK_06479	1.25153	-4.13143	0.00815414	Down: 2969	344	961	-	2.1.3.3	arcB	N
UniqTranscript_10129008	Cryptobacterium_curtum_DSM_15641	469378	NMIOEEEK_06480	1.35103	-3.91758	0.0348362	Down: 2969	958	1338	-	2.1.3.3	arcB	N
UniqTranscript_11085521	Cryptobacterium_curtum_DSM_15641	469378	NMIOEEEK_07069	4.05046	-7.17512	2.50429697440853e-13	Down: 2969	425	1648	+	3.5.3.6	arcA	N
UniqTranscript_11085521	Cryptobacterium_curtum_DSM_15641	469378	NMIOEEEK_07070	1.87049	-4.44731	0.0037458	Down: 2969	1824	2819	+	2.1.3.3	arcB	N
UniqTranscript_11189648	Cryptobacterium_curtum_DSM_15641	469378	NMIOEEEK_07075	4.48413	-8.01524	8.45289291242754e-15	Down: 2969	155	1378	+	3.5.3.6	arcA	Y
UniqTranscript_11189648	Cryptobacterium_curtum_DSM_15641	469378	NMIOEEEK_07076	4.72409	-8.59671	2.90280308865778e-08	Down: 2969	1554	2549	+	2.1.3.3	arcB	Y
UniqTranscript_11189648	Cryptobacterium_curtum_DSM_15641	469378	NMIOEEEK_07077	3.85783	-7.35214	2.37867985501125e-09	Down: 2969	2747	3706	+	2.1.2.2	arcC	Y
UniqTranscript_14600869	Cryptobacterium_curtum_DSM_15641	469378	NMIOEEEK_08949	3.66547	-6.3312	5.41654688177913e-09	Down: 2969	199	1422	+	3.5.3.6	arcA	N
UniqTranscript_14600869	Cryptobacterium_curtum_DSM_15641	469378	NMIOEEEK_08950	4.35981	-7.04454	1.59417686515136e-05	Down: 2969	1598	2593	+	2.1.3.3	arcB	N
UniqTranscript_17866073	Cryptobacterium_curtum_DSM_15641	469378	NMIOEEEK_11098	4.55422	-7.95528	2.36996919464627e-13	Down: 2969	74	1297	+	3.5.3.6	arcA	Y
UniqTranscript_17866073	Cryptobacterium_curtum_DSM_15641	469378	NMIOEEEK_11099	4.72409	-8.59671	2.90280308865778e-08	Down: 2969	1473	2468	+	2.1.3.3	arcB	Y
UniqTranscript_17866073	Cryptobacterium_curtum_DSM_15641	469378	NMIOEEEK_11100	3.85855	-7.35286	2.21284057720581e-09	Down: 2969	2666	3625	+	2.1.2.2	arcC	Y
UniqTranscript_20222109	Cryptobacterium_curtum_DSM_15641	469378	NMIOEEEK_12371	3.86422	-6.88482	6.44511074765794e-09	Down: 2969	2302	3525	-	3.5.3.6	arcA	N
UniqTranscript_20222109	Cryptobacterium_curtum_DSM_15641	469378	NMIOEEEK_12370	4.70702	-7.71427	1.86313044932227e-07	Down: 2969	1131	2126	-	2.1.3.3	arcB	N
UniqTranscript_20222216	Cryptobacterium_curtum_DSM_15641	469378	NMIOEEEK_12374	3.70985	-6.89539	5.30445500453976e-09	Down: 2969	2302	3525	-	3.5.3.6	arcA	N
UniqTranscript_20222216	Cryptobacterium_curtum_DSM_15641	469378	NMIOEEEK_12373	4.70702	-7.71427	1.86313044932227e-07	Down: 2969	1131	2126	-	2.1.3.3	arcB	N
UniqTranscript_21363531	Cryptobacterium_curtum_DSM_15641	469378	NMIOEEEK_12976	5.25166	-7.95118	1.22623952586392e-13	Down: 2969	2295	3518	-	3.5.3.6	arcA	N
UniqTranscript_21363531	Cryptobacterium_curtum_DSM_15641	469378	NMIOEEEK_12975	4.70667	-7.7141	2.0262131355812e-07	Down: 2969	1124	2119	-	2.1.3.3	arcB	N
UniqTranscript_21363556	Cryptobacterium_curtum_DSM_15641	469378	NMIOEEEK_12979	5.31901	-7.85187	7.32138224498558e-13	Down: 2969	2295	3518	-	3.5.3.6	arcA	N
UniqTranscript_21363556	Cryptobacterium_curtum_DSM_15641	469378	NMIOEEEK_12978	4.70667	-7.7141	2.0262131355812e-07	Down: 2969	1124	2119	-	2.1.3.3	arcB	N
UniqTranscript_5296879	Cryptobacterium_curtum_DSM_15641	469378	NMIOEEEK_03826	4.6836	-8.66006	2.24655341907667e-08	Down: 2969	16	1011	+	2.1.3.3	arcB	N
UniqTranscript_5296879	Cryptobacterium_curtum_DSM_15641	469378	NMIOEEEK_03827	2.64815	-6.07502	2.69522142419142e-07	Down: 2969	1209	2168	+	2.1.2.2	arcC	N
UniqTranscript_7871130	Cryptobacterium_curtum_DSM_15641	469378	NMIOEEEK_04700	5.18042	-8.4671	3.9439639456705e-15	Down: 2969	183	1406	+	3.5.3.6	arcA	Y
UniqTranscript_7871130	Cryptobacterium_curtum_DSM_15641	469378	NMIOEEEK_04701	4.34005	-7.03731	1.6277147358548e-05	Down: 2969	1582	2577	+	2.1.3.3	arcB	Y
UniqTranscript_7871130	Cryptobacterium_curtum_DSM_15641	469378	NMIOEEEK_04702	3.62702	-6.9475	4.45147774822142e-09	Down: 2969	2775	3734	+	2.1.2.2	arcC	Y
UniqTranscript_7871131	Cryptobacterium_curtum_DSM_15641	469378	NMIOEEEK_04703	5.2406	-8.33015	2.6454872675315e-14	Down: 2969	278	1501	+	3.5.3.6	arcA	Y
UniqTranscript_7871131	Cryptobacterium_curtum_DSM_15641	469378	NMIOEEEK_04704	4.34005	-7.03731	1.6277147358548e-05	Down: 2969	1677	2672	+	2.1.3.3	arcB	Y
UniqTranscript_7871131	Cryptobacterium_curtum_DSM_15641	469378	NMIOEEEK_04705	3.62702	-6.9475	4.45147774822142e-09	Down: 2969	2870	3829	+	2.1.2.2	arcC	Y
UniqTranscript_9069088	Cryptobacterium_curtum_DSM_15641	469378	NMIOEEEK_05905	4.05955	-7.18477	2.3290156157399e-13	Down: 2969	1198	2421	-	3.5.3.6	arcA	N
UniqTranscript_9069088	Cryptobacterium_curtum_DSM_15641	469378	NMIOEEEK_05904	1.92121	-4.52176	0.000914245	Down: 2969	27	1022	-	2.1.3.3	arcB	N
UniqTranscript_15896026	Cutibacterium_acnes	1747	NMIOEEEK_09779	1.3019	-2.21191	0.000414005	Down: 2969	26	1030	+	2.1.3.3	arcB	N
UniqTranscript_15896026	Cutibacterium_acnes	1747	NMIOEEEK_09780	0.828293	-2.42126	0.000608755	Down: 2969	1051	1467	+	2.1.2.2	arcC	N
UniqTranscript_13708469	Eggerthellaceae	1643826	NMIOEEEK_08307	2.32412	-3.96976	0.0486208	Down: 2969	606	1553	-	2.1.2.2	arcC	N
UniqTranscript_19263692	Eggerthellaceae	1643826	NMIOEEEK_11806	1.94221	-5.24338	0.000392843	Down: 2969	95	1042	-	2.1.2.2	arcC	N
UniqTranscript_19263693	Eggerthellaceae	1643826	NMIOEEEK_11809	2.16626	-5.2224	0.000142303	Down: 2969	687	1634	-	2.1.2.2	arcC	N
UniqTranscript_13345128	Erysipelotrichaceae	128827	NMIOEEEK_08199	2.90796	-2.3488	0.00493951	Down: 2969	61	1290	+	3.5.3.6	arcA	Y
UniqTranscript_13650047	Erysipelotrichaceae	128827	NMIOEEEK_08296	3.28696	-2.13731	0.0145135	Down: 2969	3768	4997	-	3.5.3.6	arcA	Y
UniqTranscript_20861450	Erysipelotrichaceae	128827	NMIOEEEK_12615	3.71795	-2.39115	0.00655592	Down: 2969	61	1290	+	3.5.3.6	arcA	Y
UniqTranscript_22021018	Erysipelotrichaceae	128827	NMIOEEEK_13338	2.16146	-2.34088	0.0361738	Down: 2969	1524	2462	+	2.1.2.2	arcC	Y
UniqTranscript_10682061	Eubacteriales	186802	NMIOEEEK_06859	2.29	-4.0573	0.0378929	Down: 2969	572	1513	+	2.1.2.2	arcC	N
UniqTranscript_13650016	Firmicutes	1239	NMIOEEEK_08291	2.16146	-2.34088	0.0361738	Down: 2969	2368	3306	+	2.1.2.2	arcC	N
UniqTranscript_9155443	Firmicutes	1239	NMIOEEEK_05946	1.43243	-3.25045	0.00712376	Down: 2969	2	421	+	3.5.3.6	arcA	Y
UniqTranscript_19095226	Fretibacterium_fastidiosum	651822	NMIOEEEK_11533	2.39731	-3.9586	0.0498448	Down: 2969	945	1892	+	2.1.2.2	arcC	N
UniqTranscript_17065944	Kingella_oralis	505	NMIOEEEK_10729	5.22229	-2.61173	0.00253465	Down: 2969	4956	5966	+	2.1.3.3	arcB	Y
UniqTranscript_19966043	Kingella_oralis	505	NMIOEEEK_12264	5.23534	-2.59883	0.00195384	Down: 2969	1162	2172	-	2.1.3.3	arcB	Y
UniqTranscript_4265126	Lactobacillus_crispatus	47770	NMIOEEEK_03042	1.66257	-4.5923	5.08666446049261e-05	Down: 2969	1868	2746	-	3.5.3.6	arcA	N
UniqTranscript_4265126	Lactobacillus_crispatus	47770	NMIOEEEK_03040	1.2043	-4.16366	0.0112425	Down: 2969	563	1465	-	2.1.3.3	arcB	N
UniqTranscript_11320177	Lactobacillus_ultunensis	227945	NMIOEEEK_07109	5.3035	-11.2041	1.34003501831285e-11	Down: 2969	27	1256	+	3.5.3.6	arcA	Y
UniqTranscript_11320177	Lactobacillus_ultunensis	227945	NMIOEEEK_07110	4.86112	-26.5368	7.39031498881834e-42	Down: 2969	1269	2309	+	2.1.3.3	arcB	Y
UniqTranscript_11320177	Lactobacillus_ultunensis	227945	NMIOEEEK_07111	6.58048	-12.2314	0.000132563	Down: 2969	2311	3243	+	2.1.2.2	arcC	Y
UniqTranscript_11320341	Lactobacillus_ultunensis	227945	NMIOEEEK_07115	3.71316	-25.3876	7.02802675284741e-17	Down: 2969	3328	4557	+	3.5.3.6	arcA	Y
UniqTranscript_11320341	Lactobacillus_ultunensis	227945	NMIOEEEK_07116	4.86112	-26.5368	7.39031498881834e-42	Down: 2969	4570	5610	+	2.1.3.3	arcB	Y
UniqTranscript_11320341	Lactobacillus_ultunensis	227945	NMIOEEEK_07117	6.58048	-12.2314	0.000132563	Down: 2969	5612	6544	+	2.1.2.2	arcC	Y
UniqTranscript_11320379	Lactobacillus_ultunensis	227945	NMIOEEEK_07119	5.58813	-11.2722	1.2457876051377e-09	Down: 2969	27	1256	+	3.5.3.6	arcA	Y
UniqTranscript_11320379	Lactobacillus_ultunensis	227945	NMIOEEEK_07120	5.20339	-11.593	1.0643712843005e-11	Down: 2969	1268	2308	+	2.1.3.3	arcB	Y
UniqTranscript_11320379	Lactobacillus_ultunensis	227945	NMIOEEEK_07121	3.08495	-24.6696	5.43993879694692e-48	Down: 2969	2310	3242	+	2.1.2.2	arcC	Y
UniqTranscript_16303452	Lactobacillus_ultunensis	227945	NMIOEEEK_10120	5.61191	-11.29	1.32584599355944e-09	Down: 2969	12909	14138	-	3.5.3.6	arcA	Y
UniqTranscript_16303452	Lactobacillus_ultunensis	227945	NMIOEEEK_10119	5.19832	-11.5879	1.07397800233033e-11	Down: 2969	11857	12897	-	2.1.3.3	arcB	Y
UniqTranscript_16303452	Lactobacillus_ultunensis	227945	NMIOEEEK_10118	3.09817	-24.7271	3.74354933351237e-48	Down: 2969	10923	11855	-	2.1.2.2	arcC	Y
UniqTranscript_17492051	Lactobacillus_ultunensis	227945	NMIOEEEK_10928	2.22192	-23.3247	1.51772446480562e-23	Down: 2969	12429	13658	-	3.5.3.6	arcA	Y
UniqTranscript_17492051	Lactobacillus_ultunensis	227945	NMIOEEEK_10927	2.45256	-7.32157	0.000231108	Down: 2969	11377	12417	-	2.1.3.3	arcB	Y
UniqTranscript_17492113	Lactobacillus_ultunensis	227945	NMIOEEEK_10949	2.22192	-23.3247	1.51772446480562e-23	Down: 2969	12704	13933	-	3.5.3.6	arcA	Y
UniqTranscript_17492113	Lactobacillus_ultunensis	227945	NMIOEEEK_10948	2.45256	-7.32157	0.000231108	Down: 2969	11652	12692	-	2.1.3.3	arcB	Y
UniqTranscript_18015736	Lactobacillus_ultunensis	227945	NMIOEEEK_11182	4.08272	-25.7567	2.32703959254057e-17	Down: 2969	2696	3925	-	3.5.3.6	arcA	Y
UniqTranscript_18015736	Lactobacillus_ultunensis	227945	NMIOEEEK_11181	4.51987	-25.7534	1.89608066755221e-40	Down: 2969	1643	2683	-	2.1.3.3	arcB	Y
UniqTranscript_18015736	Lactobacillus_ultunensis	227945	NMIOEEEK_11180	6.57755	-12.2284	0.000133102	Down: 2969	709	1641	-	2.1.2.2	arcC	Y
UniqTranscript_20375676	Lactobacillus_ultunensis	227945	NMIOEEEK_12387	4.07957	-25.7547	2.3374831381898e-17	Down: 2969	569	1798	+	3.5.3.6	arcA	Y
UniqTranscript_20375676	Lactobacillus_ultunensis	227945	NMIOEEEK_12388	4.86322	-26.534	7.63443233700802e-42	Down: 2969	1811	2851	+	2.1.3.3	arcB	Y
UniqTranscript_20375676	Lactobacillus_ultunensis	227945	NMIOEEEK_12389	6.70641	-12.3586	0.000111642	Down: 2969	2853	3785	+	2.1.2.2	arcC	Y
UniqTranscript_5824344	Lactobacillus_ultunensis	227945	NMIOEEEK_03973	5.60115	-11.285	1.2030879994492e-09	Down: 2969	3324	4553	+	3.5.3.6	arcA	Y
UniqTranscript_5824344	Lactobacillus_ultunensis	227945	NMIOEEEK_03974	5.20339	-11.593	1.0643712843005e-11	Down: 2969	4565	5605	+	2.1.3.3	arcB	Y
UniqTranscript_5824344	Lactobacillus_ultunensis	227945	NMIOEEEK_03975	3.08495	-24.6696	5.43993879694692e-48	Down: 2969	5607	6539	+	2.1.2.2	arcC	Y
UniqTranscript_8763042	Lactobacillus_ultunensis	227945	NMIOEEEK_05182	1.53963	-4.64623	0.049431	Down: 2969	2598	3266	-	3.5.3.6	arcA	Y
UniqTranscript_8763042	Lactobacillus_ultunensis	227945	NMIOEEEK_05181	5.19832	-11.5879	1.07397800233033e-11	Down: 2969	1546	2586	-	2.1.3.3	arcB	Y
UniqTranscript_8763042	Lactobacillus_ultunensis	227945	NMIOEEEK_05180	3.20624	-24.4972	5.87882652847347e-47	Down: 2969	612	1544	-	2.1.2.2	arcC	Y
UniqTranscript_8985733	Lactobacillus_ultunensis	227945	NMIOEEEK_05433	5.52961	-11.2116	1.57209683592953e-09	Down: 2969	2500	3729	-	3.5.3.6	arcA	Y
UniqTranscript_8985733	Lactobacillus_ultunensis	227945	NMIOEEEK_05432	5.19832	-11.5879	1.07397800233033e-11	Down: 2969	1448	2488	-	2.1.3.3	arcB	Y
UniqTranscript_8985733	Lactobacillus_ultunensis	227945	NMIOEEEK_05431	3.20624	-24.4972	5.87882652847347e-47	Down: 2969	514	1446	-	2.1.2.2	arcC	Y
UniqTranscript_9198216	Lactobacillus_ultunensis	227945	NMIOEEEK_06033	3.86195	-25.3709	7.35998884345131e-17	Down: 2969	3344	4573	+	3.5.3.6	arcA	Y
UniqTranscript_9198216	Lactobacillus_ultunensis	227945	NMIOEEEK_06034	3.08309	-24.7076	1.0157260963822e-30	Down: 2969	4586	5524	+	2.1.3.3	arcB	Y
UniqTranscript_9198216	Lactobacillus_ultunensis	227945	NMIOEEEK_06035	6.61333	-12.2646	0.00012669	Down: 2969	5628	6560	+	2.1.2.2	arcC	Y
UniqTranscript_9198222	Lactobacillus_ultunensis	227945	NMIOEEEK_06039	3.0507	-24.6941	5.40404002918548e-16	Down: 2969	3344	4573	+	3.5.3.6	arcA	Y
UniqTranscript_9198228	Lactobacillus_ultunensis	227945	NMIOEEEK_06044	2.2123	-23.7541	5.7025728507148e-29	Down: 2969	3345	4574	+	3.5.3.6	arcA	Y
UniqTranscript_9198228	Lactobacillus_ultunensis	227945	NMIOEEEK_06045	2.44564	-7.31302	0.000234307	Down: 2969	4586	5626	+	2.1.3.3	arcB	Y
UniqTranscript_21833181	Lancefieldella_parvulum_DSM_20469	521095	NMIOEEEK_13241	4.54524	-4.7488	2.75949677453026e-05	Down: 2969	11716	12942	-	3.5.3.6	arcA	N
UniqTranscript_21833181	Lancefieldella_parvulum_DSM_20469	521095	NMIOEEEK_13240	4.62329	-6.50879	2.98826248556388e-11	Down: 2969	10690	11682	-	2.1.3.3	arcB	N
UniqTranscript_21833315	Lancefieldella_parvulum_DSM_20469	521095	NMIOEEEK_13254	4.54524	-4.7488	2.75949677453026e-05	Down: 2969	11716	12942	-	3.5.3.6	arcA	N
UniqTranscript_21833315	Lancefieldella_parvulum_DSM_20469	521095	NMIOEEEK_13253	2.44141	-4.12374	4.22761708276128e-05	Down: 2969	10690	11682	-	2.1.3.3	arcB	N
UniqTranscript_10845755	Limosilactobacillus_fermentum	1613	NMIOEEEK_06906	4.34253	-8.12319	7.38947751974967e-07	Down: 2969	2995	4218	-	3.5.3.6	arcA	Y
UniqTranscript_10845755	Limosilactobacillus_fermentum	1613	NMIOEEEK_06907	2.40273	-5.96185	0.000237635	Down: 2969	4279	5208	-	2.1.2.2	arcC	Y
UniqTranscript_10845839	Limosilactobacillus_fermentum	1613	NMIOEEEK_06911	4.34253	-8.12319	7.38947751974967e-07	Down: 2969	2995	4218	-	3.5.3.6	arcA	Y
UniqTranscript_10845839	Limosilactobacillus_fermentum	1613	NMIOEEEK_06913	3.06666	-6.73356	1.55255788041216e-06	Down: 2969	5224	6225	-	2.1.3.3	arcB	Y
UniqTranscript_10845839	Limosilactobacillus_fermentum	1613	NMIOEEEK_06912	3.47805	-7.19305	7.00992402974258e-06	Down: 2969	4279	5208	-	2.1.2.2	arcC	Y
UniqTranscript_10845876	Limosilactobacillus_fermentum	1613	NMIOEEEK_06919	4.34253	-8.12319	7.38947751974967e-07	Down: 2969	2995	4218	-	3.5.3.6	arcA	N
UniqTranscript_10845876	Limosilactobacillus_fermentum	1613	NMIOEEEK_06920	3.44817	-7.15977	7.55792818188035e-06	Down: 2969	4279	5037	-	2.1.2.2	arcC	N
UniqTranscript_10845929	Limosilactobacillus_fermentum	1613	NMIOEEEK_06921	4.38609	-25.9246	5.70243778116211e-63	Down: 2969	405	1628	-	3.5.3.6	arcA	Y
UniqTranscript_10845929	Limosilactobacillus_fermentum	1613	NMIOEEEK_06923	2.57342	-6.16637	3.6400458750136e-06	Down: 2969	2634	3635	-	2.1.3.3	arcB	Y
UniqTranscript_10845929	Limosilactobacillus_fermentum	1613	NMIOEEEK_06922	3.47805	-7.19305	7.00992402974258e-06	Down: 2969	1689	2618	-	2.1.2.2	arcC	Y
UniqTranscript_11322615	Limosilactobacillus_fermentum	1613	NMIOEEEK_07123	3.32578	-7.02843	0.000112787	Down: 2969	321	1544	-	3.5.3.6	arcA	Y
UniqTranscript_11322615	Limosilactobacillus_fermentum	1613	NMIOEEEK_07125	2.75558	-6.28234	4.6297399093912e-05	Down: 2969	2550	3551	-	2.1.3.3	arcB	Y
UniqTranscript_11322615	Limosilactobacillus_fermentum	1613	NMIOEEEK_07124	3.58454	-7.31064	5.25324854138767e-06	Down: 2969	1605	2534	-	2.1.2.2	arcC	Y
UniqTranscript_13221592	Limosilactobacillus_fermentum	1613	NMIOEEEK_08128	3.11628	-6.80099	1.43288877246584e-05	Down: 2969	460	1683	+	3.5.3.6	arcA	N
UniqTranscript_13221592	Limosilactobacillus_fermentum	1613	NMIOEEEK_08127	1.76172	-5.12201	0.0031663	Down: 2969	40	399	+	2.1.2.2	arcC	N
UniqTranscript_15457253	Limosilactobacillus_fermentum	1613	NMIOEEEK_09540	2.88651	-6.53982	2.52372585069222e-05	Down: 2969	6869	8092	-	3.5.3.6	arcA	Y
UniqTranscript_15457253	Limosilactobacillus_fermentum	1613	NMIOEEEK_09542	3.19535	-6.89036	6.55208196477297e-06	Down: 2969	9098	10099	-	2.1.3.3	arcB	Y
UniqTranscript_15457253	Limosilactobacillus_fermentum	1613	NMIOEEEK_09541	2.48024	-6.05977	7.33986276032664e-05	Down: 2969	8153	9082	-	2.1.2.2	arcC	Y
UniqTranscript_1940874	Limosilactobacillus_fermentum	1613	NMIOEEEK_01968	3.23444	-6.93496	2.67839084873487e-06	Down: 2969	2271	3494	+	3.5.3.6	arcA	Y
UniqTranscript_1940874	Limosilactobacillus_fermentum	1613	NMIOEEEK_01966	3.72797	-25.3892	3.14101847121743e-70	Down: 2969	264	1265	+	2.1.3.3	arcB	Y
UniqTranscript_1940874	Limosilactobacillus_fermentum	1613	NMIOEEEK_01967	2.82789	-6.47146	2.48365218129642e-05	Down: 2969	1281	2210	+	2.1.2.2	arcC	Y
UniqTranscript_4940370	Limosilactobacillus_fermentum	1613	NMIOEEEK_03396	1.74883	-5.10541	0.00137541	Down: 2969	21065	22288	+	3.5.3.6	arcA	Y
UniqTranscript_4940370	Limosilactobacillus_fermentum	1613	NMIOEEEK_03394	2.18504	-5.69051	0.0002061	Down: 2969	19058	20059	+	2.1.3.3	arcB	Y
UniqTranscript_4940408	Limosilactobacillus_fermentum	1613	NMIOEEEK_03426	1.74883	-5.10541	0.00137541	Down: 2969	21056	22279	+	3.5.3.6	arcA	Y
UniqTranscript_4940408	Limosilactobacillus_fermentum	1613	NMIOEEEK_03424	2.18504	-5.69051	0.0002061	Down: 2969	19049	20050	+	2.1.3.3	arcB	Y
UniqTranscript_4940427	Limosilactobacillus_fermentum	1613	NMIOEEEK_03456	1.74883	-5.10541	0.00137541	Down: 2969	21055	22278	+	3.5.3.6	arcA	Y
UniqTranscript_4940427	Limosilactobacillus_fermentum	1613	NMIOEEEK_03454	2.18504	-5.69051	0.0002061	Down: 2969	19048	20049	+	2.1.3.3	arcB	Y
UniqTranscript_9197874	Limosilactobacillus_fermentum	1613	NMIOEEEK_06025	3.30835	-7.00899	0.000116793	Down: 2969	6801	8024	-	3.5.3.6	arcA	Y
UniqTranscript_9197874	Limosilactobacillus_fermentum	1613	NMIOEEEK_06027	2.76767	-6.29663	4.48666152220561e-05	Down: 2969	9030	10031	-	2.1.3.3	arcB	Y
UniqTranscript_9197874	Limosilactobacillus_fermentum	1613	NMIOEEEK_06026	3.58454	-7.31064	5.25324854138767e-06	Down: 2969	8085	9014	-	2.1.2.2	arcC	Y
UniqTranscript_14733157	Limosilactobacillus_frumenti	104955	NMIOEEEK_08976	5.42386	-11.5639	2.87029028309849e-08	Down: 2969	20	1027	+	2.1.3.3	arcB	N
UniqTranscript_14733157	Limosilactobacillus_frumenti	104955	NMIOEEEK_08977	5.07476	-26.7409	5.59195356718076e-43	Down: 2969	1041	1973	+	2.1.2.2	arcC	N
UniqTranscript_18394133	Limosilactobacillus_frumenti	104955	NMIOEEEK_11263	2.25158	-5.75656	0.00646908	Down: 2969	82	198	+	2.1.3.3	arcB	N
UniqTranscript_18394133	Limosilactobacillus_frumenti	104955	NMIOEEEK_11264	5.02456	-25.1154	4.09336143683974e-38	Down: 2969	212	1144	+	2.1.2.2	arcC	N
UniqTranscript_19122648	Limosilactobacillus_frumenti	104955	NMIOEEEK_11538	5.35327	-27.0043	7.52257544899405e-43	Down: 2969	1643	2650	-	2.1.3.3	arcB	N
UniqTranscript_19122648	Limosilactobacillus_frumenti	104955	NMIOEEEK_11537	5.08739	-26.573	1.98790578295199e-42	Down: 2969	697	1629	-	2.1.2.2	arcC	N
UniqTranscript_1940730	Limosilactobacillus_frumenti	104955	NMIOEEEK_01964	5.42991	-11.5701	2.8375249830912e-08	Down: 2969	120	1127	+	2.1.3.3	arcB	N
UniqTranscript_1940730	Limosilactobacillus_frumenti	104955	NMIOEEEK_01965	5.07662	-26.7459	5.44598275974921e-43	Down: 2969	1141	2073	+	2.1.2.2	arcC	N
UniqTranscript_11834408	Limosilactobacillus_vaginalis	1633	NMIOEEEK_07281	2.57816	-6.07217	0.000294802	Down: 2969	3027	4034	-	2.1.3.3	arcB	N
UniqTranscript_11834408	Limosilactobacillus_vaginalis	1633	NMIOEEEK_07280	1.44659	-4.66933	0.0263248	Down: 2969	2080	3012	-	2.1.2.2	arcC	N
UniqTranscript_11834427	Limosilactobacillus_vaginalis	1633	NMIOEEEK_07283	2.57409	-6.06726	0.00029753	Down: 2969	1121	2128	-	2.1.3.3	arcB	N
UniqTranscript_11834438	Limosilactobacillus_vaginalis	1633	NMIOEEEK_07288	2.57816	-6.07217	0.000294802	Down: 2969	3019	4026	-	2.1.3.3	arcB	N
UniqTranscript_11834438	Limosilactobacillus_vaginalis	1633	NMIOEEEK_07287	1.44659	-4.66933	0.0263248	Down: 2969	2072	3004	-	2.1.2.2	arcC	N
UniqTranscript_11834443	Limosilactobacillus_vaginalis	1633	NMIOEEEK_07293	2.57816	-6.07217	0.000294802	Down: 2969	3211	4218	-	2.1.3.3	arcB	N
UniqTranscript_11834443	Limosilactobacillus_vaginalis	1633	NMIOEEEK_07292	1.44659	-4.66933	0.0263248	Down: 2969	2264	3196	-	2.1.2.2	arcC	N
UniqTranscript_17745079	Limosilactobacillus_vaginalis	1633	NMIOEEEK_11047	2.22453	-5.73582	0.000495794	Down: 2969	1843	2850	+	2.1.3.3	arcB	N
UniqTranscript_17745079	Limosilactobacillus_vaginalis	1633	NMIOEEEK_11048	1.08871	-3.95879	0.0144002	Down: 2969	2864	3796	+	2.1.2.2	arcC	N
UniqTranscript_20629952	Limosilactobacillus_vaginalis	1633	NMIOEEEK_12495	3.39038	-6.10979	0.00121842	Down: 2969	140	1147	+	2.1.3.3	arcB	N
UniqTranscript_20629952	Limosilactobacillus_vaginalis	1633	NMIOEEEK_12496	2.25484	-5.45746	0.0125425	Down: 2969	1162	2094	+	2.1.2.2	arcC	N
UniqTranscript_6229574	Limosilactobacillus_vaginalis	1633	NMIOEEEK_04159	4.12107	-7.24294	0.00030151	Down: 2969	965	1972	-	2.1.3.3	arcB	N
UniqTranscript_6229574	Limosilactobacillus_vaginalis	1633	NMIOEEEK_04158	4.20463	-8.9425	3.74214807814721e-06	Down: 2969	18	950	-	2.1.2.2	arcC	N
UniqTranscript_6458345	Limosilactobacillus_vaginalis	1633	NMIOEEEK_04172	2.40164	-5.86174	0.00301046	Down: 2969	108	1040	-	2.1.2.2	arcC	N
UniqTranscript_7354208	Limosilactobacillus_vaginalis	1633	NMIOEEEK_04457	4.66292	-7.4818	4.43994890642085e-05	Down: 2969	965	1972	-	2.1.3.3	arcB	N
UniqTranscript_7354208	Limosilactobacillus_vaginalis	1633	NMIOEEEK_04456	2.34868	-5.45945	0.0130797	Down: 2969	18	950	-	2.1.2.2	arcC	N
UniqTranscript_8509846	Limosilactobacillus_vaginalis	1633	NMIOEEEK_05144	1.29935	-4.44303	0.00263222	Down: 2969	174	1181	+	2.1.3.3	arcB	N
UniqTranscript_8509846	Limosilactobacillus_vaginalis	1633	NMIOEEEK_05145	2.23692	-5.43108	0.00069595	Down: 2969	1195	2127	+	2.1.2.2	arcC	N
UniqTranscript_8509938	Limosilactobacillus_vaginalis	1633	NMIOEEEK_05146	1.29935	-4.44303	0.00263222	Down: 2969	174	1181	+	2.1.3.3	arcB	N
UniqTranscript_8509938	Limosilactobacillus_vaginalis	1633	NMIOEEEK_05147	4.76043	-11.7006	2.84273332512176e-12	Down: 2969	1195	2127	+	2.1.2.2	arcC	N
UniqTranscript_8880141	Limosilactobacillus_vaginalis	1633	NMIOEEEK_05383	1.13496	-3.60587	0.0492891	Down: 2969	41	1048	+	2.1.3.3	arcB	N
UniqTranscript_8880141	Limosilactobacillus_vaginalis	1633	NMIOEEEK_05384	2.4717	-5.61049	0.00255276	Down: 2969	1063	1995	+	2.1.2.2	arcC	N
UniqTranscript_7218831	Mycoplasma_hyosynoviae	29559	NMIOEEEK_04443	1.89258	-3.62637	0.0360304	Down: 2969	781	1386	-	3.5.3.6	arcA	N
UniqTranscript_5033176	Olsenella	133925	NMIOEEEK_03590	4.06693	-25.7431	8.10195744078615e-21	Down: 2969	10003	10971	-	2.1.2.2	arcC	N
UniqTranscript_5033176	Olsenella	133925	NMIOEEEK_03589	3.89267	-24.8333	1.80284885218488e-19	Down: 2969	9018	9986	-	2.1.2.2	arcC	N
UniqTranscript_14660676	Olsenella_sp._oral_taxon_807	712411	NMIOEEEK_08967	2.07471	-4.2817	0.000756844	Down: 2969	22	1017	-	2.1.3.3	arcB	N
UniqTranscript_1577265	Olsenella_sp._oral_taxon_807	712411	NMIOEEEK_01745	4.76014	-5.02884	2.66498768199999e-06	Down: 2969	80	1330	+	3.5.3.6	arcA	N
UniqTranscript_1577265	Olsenella_sp._oral_taxon_807	712411	NMIOEEEK_01746	3.91878	-2.71883	0.0297851	Down: 2969	1427	2422	+	2.1.3.3	arcB	N
UniqTranscript_16128682	Olsenella_sp._oral_taxon_807	712411	NMIOEEEK_09978	4.04614	-4.00551	0.00033153	Down: 2969	291	1286	+	2.1.3.3	arcB	N
UniqTranscript_19708548	Olsenella_sp._oral_taxon_807	712411	NMIOEEEK_12185	3.38698	-3.1979	0.00337843	Down: 2969	1475	2470	+	2.1.3.3	arcB	N
UniqTranscript_2100895	Olsenella_sp._oral_taxon_807	712411	NMIOEEEK_02007	4.11278	-4.05273	7.39887138576797e-05	Down: 2969	2368	3363	-	2.1.3.3	arcB	N
UniqTranscript_21060025	Olsenella_sp._oral_taxon_807	712411	NMIOEEEK_12686	3.52715	-4.11971	8.27436212943804e-06	Down: 2969	1410	2660	-	3.5.3.6	arcA	N
UniqTranscript_21060025	Olsenella_sp._oral_taxon_807	712411	NMIOEEEK_12685	4.93786	-5.14604	2.43326405146928e-08	Down: 2969	318	1313	-	2.1.3.3	arcB	N
UniqTranscript_22047561	Olsenella_sp._oral_taxon_807	712411	NMIOEEEK_13371	3.51817	-4.66093	4.73408191766911e-06	Down: 2969	3510	4760	-	3.5.3.6	arcA	N
UniqTranscript_22047650	Olsenella_sp._oral_taxon_807	712411	NMIOEEEK_13374	3.51817	-4.66093	4.73408191766911e-06	Down: 2969	3630	4880	-	3.5.3.6	arcA	N
UniqTranscript_1791743	Olsenella_uli_DSM_7084	633147	NMIOEEEK_01794	4.07243	-25.7515	1.0329389678912e-20	Down: 2969	9811	10779	-	2.1.2.2	arcC	N
UniqTranscript_1791743	Olsenella_uli_DSM_7084	633147	NMIOEEEK_01792	3.89267	-24.8333	1.80284885218488e-19	Down: 2969	7841	8809	-	2.1.2.2	arcC	N
UniqTranscript_1791743	Olsenella_uli_DSM_7084	633147	NMIOEEEK_01793	3.76324	-7.50468	0.0016735	Down: 2969	8826	9794	-	2.1.2.2	arcC	N
UniqTranscript_1791758	Olsenella_uli_DSM_7084	633147	NMIOEEEK_01813	4.07243	-25.7515	1.0329389678912e-20	Down: 2969	9811	10779	-	2.1.2.2	arcC	N
UniqTranscript_1791758	Olsenella_uli_DSM_7084	633147	NMIOEEEK_01811	3.89267	-24.8333	1.80284885218488e-19	Down: 2969	7841	8809	-	2.1.2.2	arcC	N
UniqTranscript_1791758	Olsenella_uli_DSM_7084	633147	NMIOEEEK_01812	3.76324	-7.50468	0.0016735	Down: 2969	8826	9794	-	2.1.2.2	arcC	N
UniqTranscript_22609579	Olsenella_uli_DSM_7084	633147	NMIOEEEK_13642	3.51919	-4.21665	0.000845269	Down: 2969	82	1332	+	3.5.3.6	arcA	N
UniqTranscript_17171470	Parascardovia_denticolens_DSM_10105_=_JCM_12538	864564	NMIOEEEK_10762	3.51138	-7.23115	4.32174972238171e-08	Down: 2969	18035	19477	-	3.5.3.6	arcA	N
UniqTranscript_17171470	Parascardovia_denticolens_DSM_10105_=_JCM_12538	864564	NMIOEEEK_10761	2.95042	-6.49521	2.76176381787536e-06	Down: 2969	16770	17963	-	2.1.3.3	arcB	N
UniqTranscript_17171545	Parascardovia_denticolens_DSM_10105_=_JCM_12538	864564	NMIOEEEK_10781	3.51138	-7.23115	4.32174972238171e-08	Down: 2969	17326	18768	-	3.5.3.6	arcA	N
UniqTranscript_17171545	Parascardovia_denticolens_DSM_10105_=_JCM_12538	864564	NMIOEEEK_10780	2.95042	-6.49521	2.76176381787536e-06	Down: 2969	16061	17254	-	2.1.3.3	arcB	N
UniqTranscript_17171549	Parascardovia_denticolens_DSM_10105_=_JCM_12538	864564	NMIOEEEK_10801	3.51138	-7.23115	4.32174972238171e-08	Down: 2969	18194	19636	-	3.5.3.6	arcA	N
UniqTranscript_17171549	Parascardovia_denticolens_DSM_10105_=_JCM_12538	864564	NMIOEEEK_10800	2.95042	-6.49521	2.76176381787536e-06	Down: 2969	16929	18122	-	2.1.3.3	arcB	N
UniqTranscript_17541566	Parascardovia_denticolens_DSM_10105_=_JCM_12538	864564	NMIOEEEK_10979	2.85907	-6.50187	5.27412504967882e-06	Down: 2969	4111	5553	+	3.5.3.6	arcA	N
UniqTranscript_17541566	Parascardovia_denticolens_DSM_10105_=_JCM_12538	864564	NMIOEEEK_10980	3.23994	-6.9337	8.04631195018708e-07	Down: 2969	5625	6818	+	2.1.3.3	arcB	N
UniqTranscript_19317967	Parascardovia_denticolens_DSM_10105_=_JCM_12538	864564	NMIOEEEK_11879	3.16808	-6.85794	1.33493833048946e-05	Down: 2969	28347	29669	+	3.5.3.6	arcA	N
UniqTranscript_19502667	Parascardovia_denticolens_DSM_10105_=_JCM_12538	864564	NMIOEEEK_12045	3.43189	-7.1472	4.51447999902339e-07	Down: 2969	467	1660	+	2.1.3.3	arcB	N
UniqTranscript_21064754	Parascardovia_denticolens_DSM_10105_=_JCM_12538	864564	NMIOEEEK_12702	4.08988	-7.86093	4.86011551622206e-10	Down: 2969	16730	18172	-	3.5.3.6	arcA	N
UniqTranscript_21064754	Parascardovia_denticolens_DSM_10105_=_JCM_12538	864564	NMIOEEEK_12701	3.4334	-7.14901	4.19088998498036e-07	Down: 2969	15465	16658	-	2.1.3.3	arcB	N
UniqTranscript_781052	Parascardovia_denticolens_DSM_10105_=_JCM_12538	864564	NMIOEEEK_01554	3.78658	-7.53765	2.09337514732191e-10	Down: 2969	4111	5553	+	3.5.3.6	arcA	N
UniqTranscript_781052	Parascardovia_denticolens_DSM_10105_=_JCM_12538	864564	NMIOEEEK_01555	2.95677	-6.50361	2.7833444886237e-06	Down: 2969	5625	6818	+	2.1.3.3	arcB	N
UniqTranscript_781053	Parascardovia_denticolens_DSM_10105_=_JCM_12538	864564	NMIOEEEK_01559	3.78658	-7.53765	2.09337514732191e-10	Down: 2969	4111	5553	+	3.5.3.6	arcA	N
UniqTranscript_781053	Parascardovia_denticolens_DSM_10105_=_JCM_12538	864564	NMIOEEEK_01560	2.97637	-6.52648	2.58195447232243e-06	Down: 2969	5625	6818	+	2.1.3.3	arcB	N
UniqTranscript_7854124	Parascardovia_denticolens_DSM_10105_=_JCM_12538	864564	NMIOEEEK_04669	3.51138	-7.23115	4.32174972238171e-08	Down: 2969	22351	23793	-	3.5.3.6	arcA	N
UniqTranscript_7854124	Parascardovia_denticolens_DSM_10105_=_JCM_12538	864564	NMIOEEEK_04668	2.95042	-6.49521	2.76176381787536e-06	Down: 2969	21086	22279	-	2.1.3.3	arcB	N
UniqTranscript_7854132	Parascardovia_denticolens_DSM_10105_=_JCM_12538	864564	NMIOEEEK_04696	3.51138	-7.23115	4.32174972238171e-08	Down: 2969	22194	23636	-	3.5.3.6	arcA	N
UniqTranscript_7854132	Parascardovia_denticolens_DSM_10105_=_JCM_12538	864564	NMIOEEEK_04695	2.95042	-6.49521	2.76176381787536e-06	Down: 2969	20929	22122	-	2.1.3.3	arcB	N
UniqTranscript_8390063	Parascardovia_denticolens_DSM_10105_=_JCM_12538	864564	NMIOEEEK_04907	3.08547	-6.7629	5.64477794626359e-07	Down: 2969	4111	5553	+	3.5.3.6	arcA	N
UniqTranscript_8390063	Parascardovia_denticolens_DSM_10105_=_JCM_12538	864564	NMIOEEEK_04908	3.01142	-6.56599	1.49550275876393e-05	Down: 2969	5625	6818	+	2.1.3.3	arcB	N
UniqTranscript_8390075	Parascardovia_denticolens_DSM_10105_=_JCM_12538	864564	NMIOEEEK_04927	3.09259	-6.77099	5.56204018200499e-07	Down: 2969	4111	5553	+	3.5.3.6	arcA	N
UniqTranscript_21653815	Parvimonas_micra	33033	NMIOEEEK_13201	1.98511	-4.25069	0.00645995	Down: 2969	877	1812	-	2.1.2.2	arcC	N
UniqTranscript_16165596	Propionibacterium_acidifaciens	556499	NMIOEEEK_10006	7.4428	-5.04887	1.69916285714878e-08	Down: 2969	8712	10052	+	3.5.3.6	arcA	N
UniqTranscript_16165694	Propionibacterium_acidifaciens	556499	NMIOEEEK_10025	7.4428	-5.04887	1.69916285714878e-08	Down: 2969	8712	10052	+	3.5.3.6	arcA	N
UniqTranscript_10371850	Scardovia_inopinata_JCM_12537	1150468	NMIOEEEK_06822	3.99386	-25.3791	1.48254819934312e-54	Down: 2969	7919	9241	-	3.5.3.6	arcA	N
UniqTranscript_10371850	Scardovia_inopinata_JCM_12537	1150468	NMIOEEEK_06821	2.52492	-6.11263	0.000221986	Down: 2969	6885	7922	-	2.1.3.3	arcB	N
UniqTranscript_19317964	Scardovia_inopinata_JCM_12537	1150468	NMIOEEEK_11845	3.16808	-6.85794	1.33493833048946e-05	Down: 2969	28347	29669	+	3.5.3.6	arcA	N
UniqTranscript_19317969	Scardovia_inopinata_JCM_12537	1150468	NMIOEEEK_11914	3.16808	-6.85794	1.33493833048946e-05	Down: 2969	21913	23235	+	3.5.3.6	arcA	N
UniqTranscript_19317970	Scardovia_inopinata_JCM_12537	1150468	NMIOEEEK_11942	3.16808	-6.85794	1.33493833048946e-05	Down: 2969	21913	23235	+	3.5.3.6	arcA	N
UniqTranscript_6856820	Scardovia_inopinata_JCM_12537	1150468	NMIOEEEK_04350	3.6904	-7.42866	1.20109696928843e-05	Down: 2969	3883	5205	+	3.5.3.6	arcA	N
UniqTranscript_6856820	Scardovia_inopinata_JCM_12537	1150468	NMIOEEEK_04351	2.05734	-5.51951	0.0016777	Down: 2969	5202	6239	+	2.1.3.3	arcB	N
UniqTranscript_6856836	Scardovia_inopinata_JCM_12537	1150468	NMIOEEEK_04361	3.6904	-7.42866	1.20109696928843e-05	Down: 2969	3883	5205	+	3.5.3.6	arcA	N
UniqTranscript_6856836	Scardovia_inopinata_JCM_12537	1150468	NMIOEEEK_04362	2.05734	-5.51951	0.0016777	Down: 2969	5202	6239	+	2.1.3.3	arcB	N
UniqTranscript_6856862	Scardovia_inopinata_JCM_12537	1150468	NMIOEEEK_04372	3.6904	-7.42866	1.20109696928843e-05	Down: 2969	3883	5205	+	3.5.3.6	arcA	N
UniqTranscript_6856862	Scardovia_inopinata_JCM_12537	1150468	NMIOEEEK_04373	2.05734	-5.51951	0.0016777	Down: 2969	5202	6239	+	2.1.3.3	arcB	N
UniqTranscript_8859394	Scardovia_inopinata_JCM_12537	1150468	NMIOEEEK_05281	3.08134	-6.75509	5.85319488662833e-05	Down: 2969	5636	6958	+	3.5.3.6	arcA	N
UniqTranscript_8859394	Scardovia_inopinata_JCM_12537	1150468	NMIOEEEK_05282	1.69838	-5.01514	0.00824641	Down: 2969	6955	7992	+	2.1.3.3	arcB	N
UniqTranscript_8859395	Scardovia_inopinata_JCM_12537	1150468	NMIOEEEK_05316	3.08134	-6.75509	5.85319488662833e-05	Down: 2969	5636	6958	+	3.5.3.6	arcA	N
UniqTranscript_8859395	Scardovia_inopinata_JCM_12537	1150468	NMIOEEEK_05317	1.69838	-5.01514	0.00824641	Down: 2969	6955	7992	+	2.1.3.3	arcB	N
UniqTranscript_8859396	Scardovia_inopinata_JCM_12537	1150468	NMIOEEEK_05351	3.08134	-6.75509	5.85319488662833e-05	Down: 2969	5636	6958	+	3.5.3.6	arcA	N
UniqTranscript_8859396	Scardovia_inopinata_JCM_12537	1150468	NMIOEEEK_05352	1.69838	-5.01514	0.00824641	Down: 2969	6955	7992	+	2.1.3.3	arcB	N
UniqTranscript_15340525	Streptococcus_anginosus	1328	NMIOEEEK_09490	4.52574	-2.13415	0.0427309	Down: 2969	3270	4217	-	2.1.2.2	arcC	N
UniqTranscript_7732970	Streptococcus_anginosus	1328	NMIOEEEK_04588	5.56768	-3.40876	8.39225754710321e-06	Down: 2969	6898	7611	-	2.1.3.3	arcB	N
UniqTranscript_7732970	Streptococcus_anginosus	1328	NMIOEEEK_04587	4.20539	-3.67947	2.78000105334922e-05	Down: 2969	5661	6608	-	2.1.2.2	arcC	N
UniqTranscript_7733155	Streptococcus_anginosus	1328	NMIOEEEK_04600	5.99765	-3.66122	1.19227112475793e-07	Down: 2969	8367	9596	-	3.5.3.6	arcA	Y
UniqTranscript_7733155	Streptococcus_anginosus	1328	NMIOEEEK_04599	5.77458	-2.82755	1.00504818784464e-06	Down: 2969	7327	8343	-	2.1.3.3	arcB	Y
UniqTranscript_7733155	Streptococcus_anginosus	1328	NMIOEEEK_04598	4.20539	-3.67947	2.78000105334922e-05	Down: 2969	6090	7037	-	2.1.2.2	arcC	Y
UniqTranscript_7733181	Streptococcus_anginosus	1328	NMIOEEEK_04607	5.99765	-3.66122	1.19227112475793e-07	Down: 2969	8505	9734	-	3.5.3.6	arcA	Y
UniqTranscript_7733181	Streptococcus_anginosus	1328	NMIOEEEK_04606	5.77458	-2.82755	1.00504818784464e-06	Down: 2969	7465	8481	-	2.1.3.3	arcB	Y
UniqTranscript_7733181	Streptococcus_anginosus	1328	NMIOEEEK_04605	4.20539	-3.67947	2.78000105334922e-05	Down: 2969	6228	7175	-	2.1.2.2	arcC	Y
UniqTranscript_15340467	Streptococcus_anginosus_group	671232	NMIOEEEK_09482	4.37066	-2.0799	0.0470362	Down: 2969	3270	4217	-	2.1.2.2	arcC	N
UniqTranscript_15340808	Streptococcus_anginosus_group	671232	NMIOEEEK_09494	4.37066	-2.0799	0.0470362	Down: 2969	3270	4217	-	2.1.2.2	arcC	N
UniqTranscript_13012669	Streptococcus_cristatus_ATCC_51100	889201	NMIOEEEK_07863	6.58021	-3.84982	1.11748963079763e-07	Down: 2969	1544	2560	+	2.1.3.3	arcB	Y
UniqTranscript_19757467	Streptococcus_cristatus_ATCC_51100	889201	NMIOEEEK_12196	5.14048	-2.02496	0.0140147	Down: 2969	1301	2317	+	2.1.3.3	arcB	Y
UniqTranscript_19757668	Streptococcus_cristatus_ATCC_51100	889201	NMIOEEEK_12199	5.14048	-2.02496	0.0140147	Down: 2969	2076	3092	+	2.1.3.3	arcB	Y
UniqTranscript_4308526	Streptococcus_cristatus_ATCC_51100	889201	NMIOEEEK_03065	2.85601	-4.68129	6.33759325844089e-08	Down: 2969	1321	1527	-	2.1.3.3	arcB	N
UniqTranscript_4308526	Streptococcus_cristatus_ATCC_51100	889201	NMIOEEEK_03064	5.06944	-2.0186	0.00315052	Down: 2969	291	1235	-	2.1.2.2	arcC	N
UniqTranscript_1100736	Streptococcus_gordonii	1302	NMIOEEEK_01570	6.33053	-3.14269	4.55988533461538e-07	Down: 2969	38	1267	+	3.5.3.6	arcA	Y
UniqTranscript_1100736	Streptococcus_gordonii	1302	NMIOEEEK_01571	6.61726	-3.57629	0.000111465	Down: 2969	1291	2307	+	2.1.3.3	arcB	Y
UniqTranscript_1100834	Streptococcus_gordonii	1302	NMIOEEEK_01582	4.11414	-2.1953	0.000233776	Down: 2969	38	1267	+	3.5.3.6	arcA	Y
UniqTranscript_1100834	Streptococcus_gordonii	1302	NMIOEEEK_01584	3.45481	-5.27298	6.09874156142195e-06	Down: 2969	2488	3435	+	2.1.2.2	arcC	Y
UniqTranscript_1100963	Streptococcus_gordonii	1302	NMIOEEEK_01598	1.73439	-3.31707	0.0150088	Down: 2969	2506	3453	+	2.1.2.2	arcC	Y
UniqTranscript_12632980	Streptococcus_gordonii	1302	NMIOEEEK_07552	8.4547	-3.54465	1.95280029815962e-07	Down: 2969	4336	5565	+	3.5.3.6	arcA	Y
UniqTranscript_12632980	Streptococcus_gordonii	1302	NMIOEEEK_07553	4.91692	-3.21418	7.40068816300179e-06	Down: 2969	5650	6666	+	2.1.3.3	arcB	Y
UniqTranscript_12632980	Streptococcus_gordonii	1302	NMIOEEEK_07554	4.51195	-4.82019	2.29640910912171e-08	Down: 2969	6842	7789	+	2.1.2.2	arcC	Y
UniqTranscript_12633012	Streptococcus_gordonii	1302	NMIOEEEK_07563	6.32133	-4.70595	7.40068816300179e-06	Down: 2969	4333	5562	+	3.5.3.6	arcA	Y
UniqTranscript_12633041	Streptococcus_gordonii	1302	NMIOEEEK_07574	8.4547	-3.54465	1.95280029815962e-07	Down: 2969	4336	5565	+	3.5.3.6	arcA	Y
UniqTranscript_12633041	Streptococcus_gordonii	1302	NMIOEEEK_07575	4.91692	-3.21418	7.40068816300179e-06	Down: 2969	5650	6666	+	2.1.3.3	arcB	Y
UniqTranscript_12633052	Streptococcus_gordonii	1302	NMIOEEEK_07585	8.54851	-4.72594	2.70642213600875e-08	Down: 2969	4333	5562	+	3.5.3.6	arcA	Y
UniqTranscript_12633052	Streptococcus_gordonii	1302	NMIOEEEK_07586	4.91692	-3.21418	7.40068816300179e-06	Down: 2969	5647	6663	+	2.1.3.3	arcB	Y
UniqTranscript_12633052	Streptococcus_gordonii	1302	NMIOEEEK_07587	4.51195	-4.82019	2.29640910912171e-08	Down: 2969	6839	7786	+	2.1.2.2	arcC	Y
UniqTranscript_12633056	Streptococcus_gordonii	1302	NMIOEEEK_07596	8.54851	-4.72594	2.70642213600875e-08	Down: 2969	4333	5562	+	3.5.3.6	arcA	Y
UniqTranscript_12633056	Streptococcus_gordonii	1302	NMIOEEEK_07597	4.91692	-3.21418	7.40068816300179e-06	Down: 2969	5647	6663	+	2.1.3.3	arcB	Y
UniqTranscript_12633082	Streptococcus_gordonii	1302	NMIOEEEK_07607	6.32133	-4.70595	7.40068816300179e-06	Down: 2969	4333	5562	+	3.5.3.6	arcA	Y
UniqTranscript_12633082	Streptococcus_gordonii	1302	NMIOEEEK_07609	4.51195	-4.82019	2.29640910912171e-08	Down: 2969	6805	7752	+	2.1.2.2	arcC	Y
UniqTranscript_12633100	Streptococcus_gordonii	1302	NMIOEEEK_07620	4.51195	-4.82019	2.29640910912171e-08	Down: 2969	6808	7755	+	2.1.2.2	arcC	Y
UniqTranscript_12633171	Streptococcus_gordonii	1302	NMIOEEEK_07637	3.61824	-5.10141	1.6915361759036e-05	Down: 2969	4333	5562	+	3.5.3.6	arcA	N
UniqTranscript_12633249	Streptococcus_gordonii	1302	NMIOEEEK_07656	8.4547	-3.54465	1.95280029815962e-07	Down: 2969	4336	5565	+	3.5.3.6	arcA	Y
UniqTranscript_12633249	Streptococcus_gordonii	1302	NMIOEEEK_07657	4.91692	-3.21418	7.40068816300179e-06	Down: 2969	5650	6666	+	2.1.3.3	arcB	Y
UniqTranscript_12936724	Streptococcus_gordonii	1302	NMIOEEEK_07803	6.36231	-5.18964	2.39731350625556e-10	Down: 2969	4167	5183	-	2.1.3.3	arcB	Y
UniqTranscript_12936724	Streptococcus_gordonii	1302	NMIOEEEK_07802	5.17426	-4.91903	3.21929086980848e-11	Down: 2969	3137	4081	-	2.1.2.2	arcC	Y
UniqTranscript_13763004	Streptococcus_gordonii	1302	NMIOEEEK_08387	3.85247	-2.25514	0.00111786	Down: 2969	1322	2338	+	2.1.3.3	arcB	Y
UniqTranscript_13763004	Streptococcus_gordonii	1302	NMIOEEEK_08388	3.44048	-5.25676	6.44758207968506e-06	Down: 2969	2492	3439	+	2.1.2.2	arcC	Y
UniqTranscript_13763055	Streptococcus_gordonii	1302	NMIOEEEK_08402	6.22007	-2.16733	0.000157084	Down: 2969	215	1444	+	3.5.3.6	arcA	Y
UniqTranscript_13763055	Streptococcus_gordonii	1302	NMIOEEEK_08403	6.4873	-3.06246	0.000208349	Down: 2969	1468	2484	+	2.1.3.3	arcB	Y
UniqTranscript_13763068	Streptococcus_gordonii	1302	NMIOEEEK_08413	3.80872	-2.20204	0.00173385	Down: 2969	1322	2338	+	2.1.3.3	arcB	Y
UniqTranscript_13763102	Streptococcus_gordonii	1302	NMIOEEEK_08423	6.29049	-3.28349	0.000349251	Down: 2969	815	1831	+	2.1.3.3	arcB	N
UniqTranscript_13763113	Streptococcus_gordonii	1302	NMIOEEEK_08431	3.80872	-2.20204	0.00173385	Down: 2969	1322	2338	+	2.1.3.3	arcB	Y
UniqTranscript_13763113	Streptococcus_gordonii	1302	NMIOEEEK_08432	1.7063	-3.27401	0.0163196	Down: 2969	2510	3457	+	2.1.2.2	arcC	Y
UniqTranscript_13763118	Streptococcus_gordonii	1302	NMIOEEEK_08441	3.80872	-2.20204	0.00173385	Down: 2969	1322	2338	+	2.1.3.3	arcB	Y
UniqTranscript_13763173	Streptococcus_gordonii	1302	NMIOEEEK_08451	3.80872	-2.20204	0.00173385	Down: 2969	815	1831	+	2.1.3.3	arcB	Y
UniqTranscript_19695825	Streptococcus_gordonii	1302	NMIOEEEK_12165	6.76929	-4.12076	9.65445524732629e-07	Down: 2969	5237	6466	-	3.5.3.6	arcA	Y
UniqTranscript_19695988	Streptococcus_gordonii	1302	NMIOEEEK_12170	7.09512	-5.29866	2.43561914297466e-13	Down: 2969	5272	6501	-	3.5.3.6	arcA	Y
UniqTranscript_19757711	Streptococcus_gordonii	1302	NMIOEEEK_12206	5.13487	-2.03485	0.00934313	Down: 2969	1301	2317	+	2.1.3.3	arcB	Y
UniqTranscript_21115889	Streptococcus_gordonii	1302	NMIOEEEK_12725	8.24308	-4.57469	5.54356707657536e-09	Down: 2969	7014	8243	-	3.5.3.6	arcA	Y
UniqTranscript_22326315	Streptococcus_gordonii	1302	NMIOEEEK_13436	4.49188	-2.21826	0.000203071	Down: 2969	37	1266	+	3.5.3.6	arcA	N
UniqTranscript_3597177	Streptococcus_gordonii	1302	NMIOEEEK_02752	3.76777	-4.10888	1.1612012734036e-08	Down: 2969	471	1418	+	2.1.2.2	arcC	N
UniqTranscript_3597409	Streptococcus_gordonii	1302	NMIOEEEK_02770	7.2541	-5.19997	2.47393293059597e-10	Down: 2969	292	1521	+	3.5.3.6	arcA	Y
UniqTranscript_3597409	Streptococcus_gordonii	1302	NMIOEEEK_02771	5.7985	-2.9377	8.92706920191228e-06	Down: 2969	1572	2588	+	2.1.3.3	arcB	Y
UniqTranscript_3597409	Streptococcus_gordonii	1302	NMIOEEEK_02772	3.78342	-4.09522	1.25661441016704e-08	Down: 2969	2764	3711	+	2.1.2.2	arcC	Y
UniqTranscript_7264157	Streptococcus_gordonii	1302	NMIOEEEK_04448	5.01619	-2.26622	0.00517192	Down: 2969	201	1148	-	2.1.2.2	arcC	N
UniqTranscript_8264812	Streptococcus_gordonii	1302	NMIOEEEK_04864	7.40206	-4.89109	2.76357650079173e-09	Down: 2969	198	1427	+	3.5.3.6	arcA	N
UniqTranscript_8264830	Streptococcus_gordonii	1302	NMIOEEEK_04869	4.57571	-2.62163	0.0231525	Down: 2969	53	1066	+	3.5.3.6	arcA	Y
UniqTranscript_8264834	Streptococcus_gordonii	1302	NMIOEEEK_04872	4.57571	-2.62163	0.0231525	Down: 2969	53	1066	+	3.5.3.6	arcA	Y
UniqTranscript_8264862	Streptococcus_gordonii	1302	NMIOEEEK_04875	4.57571	-2.62163	0.0231525	Down: 2969	53	1066	+	3.5.3.6	arcA	Y
UniqTranscript_8960622	Streptococcus_gordonii	1302	NMIOEEEK_05396	5.30055	-3.72676	5.83512407291024e-06	Down: 2969	5261	5824	-	3.5.3.6	arcA	Y
UniqTranscript_8960622	Streptococcus_gordonii	1302	NMIOEEEK_05395	6.90969	-2.29908	0.0274549	Down: 2969	4194	5210	-	2.1.3.3	arcB	Y
UniqTranscript_8960622	Streptococcus_gordonii	1302	NMIOEEEK_05394	3.94114	-6.62923	2.98002884239044e-12	Down: 2969	3164	4108	-	2.1.2.2	arcC	Y
UniqTranscript_8960623	Streptococcus_gordonii	1302	NMIOEEEK_05399	3.94114	-6.62923	2.98002884239044e-12	Down: 2969	3164	4108	-	2.1.2.2	arcC	Y
UniqTranscript_9009718	Streptococcus_gordonii	1302	NMIOEEEK_05434	5.10892	-2.52411	3.95358253332397e-05	Down: 2969	1636	2580	-	2.1.2.2	arcC	Y
UniqTranscript_9009755	Streptococcus_gordonii	1302	NMIOEEEK_05439	6.4802	-2.07391	0.0040723	Down: 2969	3793	5022	-	3.5.3.6	arcA	Y
UniqTranscript_9009755	Streptococcus_gordonii	1302	NMIOEEEK_05437	5.10892	-2.52411	3.95358253332397e-05	Down: 2969	1651	2595	-	2.1.2.2	arcC	Y
UniqTranscript_9009787	Streptococcus_gordonii	1302	NMIOEEEK_05440	5.10892	-2.52411	3.95358253332397e-05	Down: 2969	1630	2574	-	2.1.2.2	arcC	Y
UniqTranscript_9009801	Streptococcus_gordonii	1302	NMIOEEEK_05445	6.4802	-2.07391	0.0040723	Down: 2969	3796	5025	-	3.5.3.6	arcA	Y
UniqTranscript_9009801	Streptococcus_gordonii	1302	NMIOEEEK_05443	5.10967	-2.52199	3.98590992083965e-05	Down: 2969	1654	2598	-	2.1.2.2	arcC	Y
UniqTranscript_9009932	Streptococcus_gordonii	1302	NMIOEEEK_05446	5.10892	-2.52411	3.95358253332397e-05	Down: 2969	1636	2580	-	2.1.2.2	arcC	Y
UniqTranscript_9009960	Streptococcus_gordonii	1302	NMIOEEEK_05449	5.10967	-2.52199	3.98590992083965e-05	Down: 2969	1654	2598	-	2.1.2.2	arcC	Y
UniqTranscript_9009992	Streptococcus_gordonii	1302	NMIOEEEK_05452	5.10892	-2.52411	3.95358253332397e-05	Down: 2969	1630	2574	-	2.1.2.2	arcC	Y
UniqTranscript_18002568	Streptococcus_mutans	1309	NMIOEEEK_11130	6.77823	-3.77102	1.30643587853185e-05	Down: 2969	26566	27795	-	3.5.3.6	arcA	Y
UniqTranscript_14549149	Streptococcus_oralis	1303	NMIOEEEK_08868	4.16549	-2.72929	0.0240599	Down: 2969	2597	3544	+	2.1.2.2	arcC	Y
UniqTranscript_14549161	Streptococcus_oralis	1303	NMIOEEEK_08873	6.42412	-2.3537	0.00290319	Down: 2969	42	1271	+	3.5.3.6	arcA	Y
UniqTranscript_14549161	Streptococcus_oralis	1303	NMIOEEEK_08874	6.42906	-3.59446	1.31500159208945e-08	Down: 2969	1295	2311	+	2.1.3.3	arcB	Y
UniqTranscript_14549161	Streptococcus_oralis	1303	NMIOEEEK_08875	4.17454	-2.6978	0.0262166	Down: 2969	2601	3548	+	2.1.2.2	arcC	Y
UniqTranscript_19757376	Streptococcus_oralis	1303	NMIOEEEK_12189	5.14048	-2.02496	0.0140147	Down: 2969	2076	3092	+	2.1.3.3	arcB	Y
UniqTranscript_13012615	Streptococcus_oralis_subsp._dentisani	1458253	NMIOEEEK_07858	6.58021	-3.84982	1.11748963079763e-07	Down: 2969	1544	2560	+	2.1.3.3	arcB	Y
UniqTranscript_13012837	Streptococcus_oralis_subsp._dentisani	1458253	NMIOEEEK_07880	6.58021	-3.84982	1.11748963079763e-07	Down: 2969	1544	2560	+	2.1.3.3	arcB	Y
UniqTranscript_14549093	Streptococcus_oralis_subsp._dentisani	1458253	NMIOEEEK_08846	6.42412	-2.3537	0.00290319	Down: 2969	42	1271	+	3.5.3.6	arcA	Y
UniqTranscript_14549096	Streptococcus_oralis_subsp._dentisani	1458253	NMIOEEEK_08854	6.31411	-3.53319	2.42760942214632e-08	Down: 2969	665	1681	+	2.1.3.3	arcB	Y
UniqTranscript_14549096	Streptococcus_oralis_subsp._dentisani	1458253	NMIOEEEK_08855	4.17454	-2.6978	0.0262166	Down: 2969	1971	2918	+	2.1.2.2	arcC	Y
UniqTranscript_14549137	Streptococcus_oralis_subsp._dentisani	1458253	NMIOEEEK_08861	4.16549	-2.72929	0.0240599	Down: 2969	2631	3578	+	2.1.2.2	arcC	Y
UniqTranscript_15802992	Streptococcus_oralis_subsp._dentisani	1458253	NMIOEEEK_09726	6.72587	-4.45143	3.3573193028197e-10	Down: 2969	5538	6767	-	3.5.3.6	arcA	Y
UniqTranscript_15802992	Streptococcus_oralis_subsp._dentisani	1458253	NMIOEEEK_09725	6.2527	-3.69481	8.29441568035425e-08	Down: 2969	4498	5514	-	2.1.3.3	arcB	Y
UniqTranscript_15802992	Streptococcus_oralis_subsp._dentisani	1458253	NMIOEEEK_09724	4.17117	-3.63762	3.30754064851157e-05	Down: 2969	3261	4208	-	2.1.2.2	arcC	Y
UniqTranscript_15803054	Streptococcus_oralis_subsp._dentisani	1458253	NMIOEEEK_09730	5.33257	-4.28778	3.01971304901235e-08	Down: 2969	4498	5358	-	2.1.3.3	arcB	N
UniqTranscript_15803078	Streptococcus_oralis_subsp._dentisani	1458253	NMIOEEEK_09735	6.70986	-4.47473	1.1047229112761e-09	Down: 2969	5538	6767	-	3.5.3.6	arcA	Y
UniqTranscript_15803078	Streptococcus_oralis_subsp._dentisani	1458253	NMIOEEEK_09734	5.89543	-3.41911	1.96012451428316e-06	Down: 2969	4498	5514	-	2.1.3.3	arcB	Y
UniqTranscript_15803144	Streptococcus_oralis_subsp._dentisani	1458253	NMIOEEEK_09740	6.72587	-4.45143	3.3573193028197e-10	Down: 2969	5402	6631	-	3.5.3.6	arcA	Y
UniqTranscript_15803161	Streptococcus_oralis_subsp._dentisani	1458253	NMIOEEEK_09744	5.75998	-4.02518	1.09860067777206e-07	Down: 2969	4362	5222	-	2.1.3.3	arcB	N
UniqTranscript_15803161	Streptococcus_oralis_subsp._dentisani	1458253	NMIOEEEK_09743	4.32633	-4.97153	1.73289650163123e-09	Down: 2969	3261	4208	-	2.1.2.2	arcC	N
UniqTranscript_15803180	Streptococcus_oralis_subsp._dentisani	1458253	NMIOEEEK_09749	6.32523	-4.29948	1.49636620098063e-09	Down: 2969	5402	6631	-	3.5.3.6	arcA	Y
UniqTranscript_15803197	Streptococcus_oralis_subsp._dentisani	1458253	NMIOEEEK_09754	3.52198	-3.70743	2.59443982352976e-08	Down: 2969	5402	5896	-	3.5.3.6	arcA	Y
UniqTranscript_15803207	Streptococcus_oralis_subsp._dentisani	1458253	NMIOEEEK_09758	5.13578	-2.49217	0.000308791	Down: 2969	4362	5222	-	2.1.3.3	arcB	N
UniqTranscript_15803207	Streptococcus_oralis_subsp._dentisani	1458253	NMIOEEEK_09757	4.83288	-4.96173	3.4794675731082e-10	Down: 2969	3261	4208	-	2.1.2.2	arcC	N
UniqTranscript_18629241	Streptococcus_oralis_subsp._dentisani	1458253	NMIOEEEK_11299	3.55797	-3.00325	0.00844313	Down: 2969	602	1549	+	2.1.2.2	arcC	N
UniqTranscript_19318462	Streptococcus_oralis_subsp._dentisani	1458253	NMIOEEEK_11963	3.70214	-3.7128	0.0072553	Down: 2969	4869	5816	-	2.1.2.2	arcC	Y
UniqTranscript_19318661	Streptococcus_oralis_subsp._dentisani	1458253	NMIOEEEK_11976	6.80761	-2.72912	0.000502037	Down: 2969	6110	7126	-	2.1.3.3	arcB	N
UniqTranscript_19318661	Streptococcus_oralis_subsp._dentisani	1458253	NMIOEEEK_11975	3.70214	-3.7128	0.0072553	Down: 2969	4869	5816	-	2.1.2.2	arcC	N
UniqTranscript_290593	Streptococcus_oralis_subsp._dentisani	1458253	NMIOEEEK_00061	3.70214	-3.7128	0.0072553	Down: 2969	3085	4032	-	2.1.2.2	arcC	N
UniqTranscript_290641	Streptococcus_oralis_subsp._dentisani	1458253	NMIOEEEK_00074	3.70214	-3.7128	0.0072553	Down: 2969	2416	3363	-	2.1.2.2	arcC	N
UniqTranscript_7733025	Streptococcus_oralis_subsp._dentisani	1458253	NMIOEEEK_04593	5.99765	-3.66122	1.19227112475793e-07	Down: 2969	5275	6504	-	3.5.3.6	arcA	N
UniqTranscript_7733025	Streptococcus_oralis_subsp._dentisani	1458253	NMIOEEEK_04592	5.21186	-2.32546	5.95555918669262e-05	Down: 2969	4235	5251	-	2.1.3.3	arcB	N
UniqTranscript_8960624	Streptococcus_parasanguinis	1318	NMIOEEEK_05406	6.91458	-2.63321	0.000548384	Down: 2969	5295	6101	-	3.5.3.6	arcA	Y
UniqTranscript_8960624	Streptococcus_parasanguinis	1318	NMIOEEEK_05405	7.35422	-2.23429	0.0407633	Down: 2969	4194	5210	-	2.1.3.3	arcB	Y
UniqTranscript_8960624	Streptococcus_parasanguinis	1318	NMIOEEEK_05404	3.94114	-6.62923	2.98002884239044e-12	Down: 2969	3164	4108	-	2.1.2.2	arcC	Y
UniqTranscript_8960637	Streptococcus_parasanguinis	1318	NMIOEEEK_05418	6.22051	-2.55257	0.000463891	Down: 2969	5261	6067	-	3.5.3.6	arcA	Y
UniqTranscript_8960637	Streptococcus_parasanguinis	1318	NMIOEEEK_05416	3.94114	-6.62923	2.98002884239044e-12	Down: 2969	3164	4108	-	2.1.2.2	arcC	Y
UniqTranscript_8960638	Streptococcus_parasanguinis	1318	NMIOEEEK_05423	7.02023	-3.53949	8.67284795076855e-07	Down: 2969	5234	6040	-	3.5.3.6	arcA	Y
UniqTranscript_8960638	Streptococcus_parasanguinis	1318	NMIOEEEK_05422	6.86334	-2.46578	0.0428008	Down: 2969	4194	5210	-	2.1.3.3	arcB	Y
UniqTranscript_8960638	Streptococcus_parasanguinis	1318	NMIOEEEK_05421	3.94114	-6.62923	2.98002884239044e-12	Down: 2969	3164	4108	-	2.1.2.2	arcC	Y
UniqTranscript_12936535	Streptococcus_sanguinis	1305	NMIOEEEK_07742	6.36231	-5.18964	2.39731350625556e-10	Down: 2969	4251	5267	-	2.1.3.3	arcB	Y
UniqTranscript_12936535	Streptococcus_sanguinis	1305	NMIOEEEK_07741	3.01402	-5.47151	7.02305294120388e-06	Down: 2969	3221	4165	-	2.1.2.2	arcC	Y
UniqTranscript_12936611	Streptococcus_sanguinis	1305	NMIOEEEK_07767	5.17426	-4.91903	3.21929086980848e-11	Down: 2969	3137	4081	-	2.1.2.2	arcC	Y
UniqTranscript_12936698	Streptococcus_sanguinis	1305	NMIOEEEK_07799	0.750322	-2.00294	0.0463256	Down: 2969	5352	5846	-	3.5.3.6	arcA	Y
UniqTranscript_12936698	Streptococcus_sanguinis	1305	NMIOEEEK_07798	6.0691	-4.31774	1.2177492869756e-08	Down: 2969	4251	5267	-	2.1.3.3	arcB	Y
UniqTranscript_12936698	Streptococcus_sanguinis	1305	NMIOEEEK_07797	3.01402	-5.47151	7.02305294120388e-06	Down: 2969	3221	4165	-	2.1.2.2	arcC	Y
UniqTranscript_12936566	Streptococcus_sanguinis_SK36	388919	NMIOEEEK_07751	0.750322	-2.00294	0.0463256	Down: 2969	7169	7663	-	3.5.3.6	arcA	Y
UniqTranscript_12936566	Streptococcus_sanguinis_SK36	388919	NMIOEEEK_07750	6.0691	-4.31774	1.2177492869756e-08	Down: 2969	6068	7084	-	2.1.3.3	arcB	Y
UniqTranscript_12936566	Streptococcus_sanguinis_SK36	388919	NMIOEEEK_07749	3.01402	-5.47151	7.02305294120388e-06	Down: 2969	5038	5982	-	2.1.2.2	arcC	Y
UniqTranscript_12936585	Streptococcus_sanguinis_SK36	388919	NMIOEEEK_07759	0.750322	-2.00294	0.0463256	Down: 2969	7258	7752	-	3.5.3.6	arcA	Y
UniqTranscript_12936647	Streptococcus_sanguinis_SK36	388919	NMIOEEEK_07779	3.01402	-5.47151	7.02305294120388e-06	Down: 2969	5038	5982	-	2.1.2.2	arcC	Y
UniqTranscript_12936674	Streptococcus_sanguinis_SK36	388919	NMIOEEEK_07784	3.01402	-5.47151	7.02305294120388e-06	Down: 2969	3221	4165	-	2.1.2.2	arcC	Y
UniqTranscript_12936839	Streptococcus_sanguinis_SK36	388919	NMIOEEEK_07818	6.36234	-5.18871	2.36074519721328e-10	Down: 2969	6068	7084	-	2.1.3.3	arcB	Y
UniqTranscript_12936839	Streptococcus_sanguinis_SK36	388919	NMIOEEEK_07817	3.01402	-5.47151	7.02305294120388e-06	Down: 2969	5038	5982	-	2.1.2.2	arcC	Y
UniqTranscript_12936912	Streptococcus_sanguinis_SK36	388919	NMIOEEEK_07837	0.750322	-2.00294	0.0463256	Down: 2969	5441	5935	-	3.5.3.6	arcA	Y
UniqTranscript_14099933	Streptococcus_sp._HSISM1	1316408	NMIOEEEK_08607	2.21941	-2.93722	0.00118832	Down: 2969	4067	4318	-	2.1.2.2	arcC	N
UniqTranscript_1100933	Streptococcus_sp._KS_6	2598457	NMIOEEEK_01590	6.33053	-3.14269	4.55988533461538e-07	Down: 2969	38	1267	+	3.5.3.6	arcA	Y
UniqTranscript_1100933	Streptococcus_sp._KS_6	2598457	NMIOEEEK_01591	6.61726	-3.57629	0.000111465	Down: 2969	1291	2307	+	2.1.3.3	arcB	Y
UniqTranscript_1100933	Streptococcus_sp._KS_6	2598457	NMIOEEEK_01592	3.44048	-5.25676	6.44758207968506e-06	Down: 2969	2461	3408	+	2.1.2.2	arcC	Y
UniqTranscript_13763040	Streptococcus_sp._KS_6	2598457	NMIOEEEK_08397	6.51431	-3.09374	0.000182592	Down: 2969	1295	2311	+	2.1.3.3	arcB	N
UniqTranscript_13763109	Streptococcus_sp._KS_6	2598457	NMIOEEEK_08425	3.85247	-2.25514	0.00111786	Down: 2969	815	1831	+	2.1.3.3	arcB	Y
UniqTranscript_13763109	Streptococcus_sp._KS_6	2598457	NMIOEEEK_08426	3.44048	-5.25676	6.44758207968506e-06	Down: 2969	1985	2932	+	2.1.2.2	arcC	Y
UniqTranscript_13763348	Streptococcus_sp._KS_6	2598457	NMIOEEEK_08465	6.22421	-2.29307	6.22113213142938e-05	Down: 2969	215	1444	+	3.5.3.6	arcA	Y
UniqTranscript_13763348	Streptococcus_sp._KS_6	2598457	NMIOEEEK_08466	6.49443	-3.07072	0.000201024	Down: 2969	1468	2484	+	2.1.3.3	arcB	Y
UniqTranscript_13763348	Streptococcus_sp._KS_6	2598457	NMIOEEEK_08467	3.44048	-5.25676	6.44758207968506e-06	Down: 2969	2638	3585	+	2.1.2.2	arcC	Y
UniqTranscript_19757414	Streptococcus_sp._KS_6	2598457	NMIOEEEK_12194	3.44048	-5.25676	6.44758207968506e-06	Down: 2969	459	1406	+	2.1.2.2	arcC	N
UniqTranscript_12936892	Streptococcus_sp._LPB0220	2610896	NMIOEEEK_07832	0.750322	-2.00294	0.0463256	Down: 2969	5268	5762	-	3.5.3.6	arcA	Y
UniqTranscript_12936892	Streptococcus_sp._LPB0220	2610896	NMIOEEEK_07831	6.0691	-4.31774	1.2177492869756e-08	Down: 2969	4167	5183	-	2.1.3.3	arcB	Y
UniqTranscript_12936892	Streptococcus_sp._LPB0220	2610896	NMIOEEEK_07830	5.17426	-4.91903	3.21929086980848e-11	Down: 2969	3137	4081	-	2.1.2.2	arcC	Y
UniqTranscript_19695703	Streptococcus_sp._LPB0220	2610896	NMIOEEEK_12160	6.73979	-5.33059	2.28185882669077e-12	Down: 2969	5053	6282	-	3.5.3.6	arcA	Y
UniqTranscript_19695703	Streptococcus_sp._LPB0220	2610896	NMIOEEEK_12159	7.87169	-4.00059	2.73360876435292e-08	Down: 2969	4013	5029	-	2.1.3.3	arcB	Y
UniqTranscript_19695703	Streptococcus_sp._LPB0220	2610896	NMIOEEEK_12158	4.77773	-4.58639	6.19594004213075e-11	Down: 2969	2983	3927	-	2.1.2.2	arcC	Y
UniqTranscript_19696012	Streptococcus_sp._LPB0220	2610896	NMIOEEEK_12172	6.73979	-5.33059	2.28185882669077e-12	Down: 2969	1528	2757	-	3.5.3.6	arcA	N
UniqTranscript_19696012	Streptococcus_sp._LPB0220	2610896	NMIOEEEK_12171	7.73265	-3.42995	8.22439837490068e-06	Down: 2969	488	1504	-	2.1.3.3	arcB	N
UniqTranscript_3597457	Streptococcus_sp._LPB0220	2610896	NMIOEEEK_02782	7.94002	-4.70992	7.20399768626469e-09	Down: 2969	292	1521	+	3.5.3.6	arcA	Y
UniqTranscript_3597457	Streptococcus_sp._LPB0220	2610896	NMIOEEEK_02783	7.69906	-4.42754	1.86589419268743e-10	Down: 2969	1606	2622	+	2.1.3.3	arcB	Y
UniqTranscript_3597457	Streptococcus_sp._LPB0220	2610896	NMIOEEEK_02784	5.32639	-3.27158	9.89411633743879e-08	Down: 2969	2708	3652	+	2.1.2.2	arcC	Y
UniqTranscript_3597536	Streptococcus_sp._LPB0220	2610896	NMIOEEEK_02787	7.2541	-5.19997	2.47393293059597e-10	Down: 2969	292	1521	+	3.5.3.6	arcA	Y
UniqTranscript_3597536	Streptococcus_sp._LPB0220	2610896	NMIOEEEK_02788	6.34336	-3.4387	2.76392544115746e-07	Down: 2969	1572	2588	+	2.1.3.3	arcB	Y
UniqTranscript_3597536	Streptococcus_sp._LPB0220	2610896	NMIOEEEK_02789	5.32639	-3.27158	9.89411633743879e-08	Down: 2969	2674	3618	+	2.1.2.2	arcC	Y
UniqTranscript_4615327	Streptococcus_sp._LPB0220	2610896	NMIOEEEK_03245	8.73147	-3.36718	2.70669681072718e-07	Down: 2969	4221	5450	+	3.5.3.6	arcA	Y
UniqTranscript_4615327	Streptococcus_sp._LPB0220	2610896	NMIOEEEK_03246	7.93348	-3.1389	0.000162073	Down: 2969	5535	6551	+	2.1.3.3	arcB	Y
UniqTranscript_4615327	Streptococcus_sp._LPB0220	2610896	NMIOEEEK_03247	4.01212	-6.13208	1.98905315240657e-14	Down: 2969	6637	7581	+	2.1.2.2	arcC	Y
UniqTranscript_4615331	Streptococcus_sp._LPB0220	2610896	NMIOEEEK_03250	5.94122	-2.37956	0.0415436	Down: 2969	135	608	+	2.1.3.3	arcB	N
UniqTranscript_4615331	Streptococcus_sp._LPB0220	2610896	NMIOEEEK_03251	4.01212	-6.13208	1.98905315240657e-14	Down: 2969	694	1638	+	2.1.2.2	arcC	N
UniqTranscript_8960245	Streptococcus_sp._LPB0220	2610896	NMIOEEEK_05389	4.01212	-6.13208	1.98905315240657e-14	Down: 2969	4474	5418	+	2.1.2.2	arcC	Y
UniqTranscript_8960636	Streptococcus_sp._LPB0220	2610896	NMIOEEEK_05411	7.51939	-2.61101	0.000305058	Down: 2969	5295	6524	-	3.5.3.6	arcA	Y
UniqTranscript_8960636	Streptococcus_sp._LPB0220	2610896	NMIOEEEK_05410	7.35422	-2.23429	0.0407633	Down: 2969	4194	5210	-	2.1.3.3	arcB	Y
UniqTranscript_8960636	Streptococcus_sp._LPB0220	2610896	NMIOEEEK_05409	3.94114	-6.62923	2.98002884239044e-12	Down: 2969	3164	4108	-	2.1.2.2	arcC	Y
UniqTranscript_8960666	Streptococcus_sp._LPB0220	2610896	NMIOEEEK_05427	6.90851	-2.30503	0.0269776	Down: 2969	4194	5210	-	2.1.3.3	arcB	Y
UniqTranscript_8960666	Streptococcus_sp._LPB0220	2610896	NMIOEEEK_05426	3.94114	-6.62923	2.98002884239044e-12	Down: 2969	3164	4108	-	2.1.2.2	arcC	Y
UniqTranscript_1166798	Terrabacteria_group	1783272	NMIOEEEK_01623	1.47192	-2.99143	0.0404473	Down: 2969	4523	5464	+	2.1.2.2	arcC	N
UniqTranscript_20064637	Terrabacteria_group	1783272	NMIOEEEK_12324	1.97768	-3.77782	0.0107833	Down: 2969	1815	2756	-	2.1.2.2	arcC	N
UniqTranscript_20064639	Terrabacteria_group	1783272	NMIOEEEK_12327	1.97768	-3.77782	0.0107833	Down: 2969	1815	2756	-	2.1.2.2	arcC	N
UniqTranscript_2438251	Terrabacteria_group	1783272	NMIOEEEK_02060	4.06643	-25.7347	1.07015640732966e-20	Down: 2969	6679	7647	+	2.1.2.2	arcC	N
UniqTranscript_2438251	Terrabacteria_group	1783272	NMIOEEEK_02061	3.83261	-25.4814	1.40351170800966e-20	Down: 2969	7664	8632	+	2.1.2.2	arcC	N
UniqTranscript_7776923	Treponema_medium	58231	NMIOEEEK_04612	2.12551	-4.69841	0.0174055	Down: 2969	1608	2552	-	2.1.2.2	arcC	N
UniqTranscript_12263256	Treponema_sp._OMZ_804	120683	NMIOEEEK_07498	1.88788	-4.22742	0.00918074	Down: 2969	50	826	+	2.1.3.3	arcB	N
UniqTranscript_7776932	Treponema_sp._OMZ_804	120683	NMIOEEEK_04615	2.12551	-4.69841	0.0174055	Down: 2969	1608	2552	-	2.1.2.2	arcC	Y
UniqTranscript_7776945	Treponema_sp._OMZ_804	120683	NMIOEEEK_04619	1.93218	-4.42879	0.036676	Down: 2969	1608	2552	-	2.1.2.2	arcC	N
UniqTranscript_10270418	unclassified	0	NMIOEEEK_06740	2.45961	-3.57274	0.00605382	Down: 2969	1819	2760	-	2.1.2.2	arcC	N
UniqTranscript_10409162	unclassified	0	NMIOEEEK_06835	2.51609	-4.65928	0.000166242	Down: 2969	3680	4177	-	3.5.3.6	arcA	Y
UniqTranscript_10409162	unclassified	0	NMIOEEEK_06834	3.41585	-6.46661	8.95734193588572e-06	Down: 2969	2489	3481	-	2.1.3.3	arcB	Y
UniqTranscript_10409162	unclassified	0	NMIOEEEK_06833	4.14937	-7.43649	1.51520732707349e-07	Down: 2969	1541	2479	-	2.1.2.2	arcC	Y
UniqTranscript_11309948	unclassified	0	NMIOEEEK_07080	7.49658	-6.86329	1.0227924979897e-13	Down: 2969	3111	4337	+	3.5.3.6	arcA	N
UniqTranscript_11309948	unclassified	0	NMIOEEEK_07081	4.65235	-7.51361	1.0934317446816e-10	Down: 2969	4371	5363	+	2.1.3.3	arcB	N
UniqTranscript_11690165	unclassified	0	NMIOEEEK_07208	0.823088	-3.23098	0.0135217	Down: 2969	1296	2330	+	2.1.3.3	arcB	N
UniqTranscript_12715790	unclassified	0	NMIOEEEK_07673	5.14676	-5.78023	8.06910725841562e-08	Down: 2969	2714	3940	-	3.5.3.6	arcA	N
UniqTranscript_12715790	unclassified	0	NMIOEEEK_07672	1.84106	-4.56468	1.11541507029586e-07	Down: 2969	1688	2680	-	2.1.3.3	arcB	N
UniqTranscript_13036482	unclassified	0	NMIOEEEK_07890	1.73605	-3.28241	0.0359312	Down: 2969	432	1466	-	2.1.3.3	arcB	N
UniqTranscript_13036493	unclassified	0	NMIOEEEK_07896	1.83451	-3.22436	0.0412417	Down: 2969	1497	2531	-	2.1.3.3	arcB	N
UniqTranscript_13849632	unclassified	0	NMIOEEEK_08525	4.87009	-4.5021	8.07233686099138e-05	Down: 2969	4306	5532	-	3.5.3.6	arcA	N
UniqTranscript_13849632	unclassified	0	NMIOEEEK_08524	5.32247	-6.46903	7.40710493948815e-09	Down: 2969	3280	4272	-	2.1.3.3	arcB	N
UniqTranscript_13849640	unclassified	0	NMIOEEEK_08532	4.87009	-4.5021	8.07233686099138e-05	Down: 2969	4306	5532	-	3.5.3.6	arcA	N
UniqTranscript_13849640	unclassified	0	NMIOEEEK_08531	5.32247	-6.46903	7.40710493948815e-09	Down: 2969	3280	4272	-	2.1.3.3	arcB	N
UniqTranscript_14075080	unclassified	0	NMIOEEEK_08558	1.05305	-3.47894	0.0285413	Down: 2969	107	604	+	3.5.3.6	arcA	N
UniqTranscript_14075080	unclassified	0	NMIOEEEK_08560	2.17268	-5.5535	6.50074993587332e-05	Down: 2969	1217	1795	+	2.1.3.3	arcB	N
UniqTranscript_14075080	unclassified	0	NMIOEEEK_08559	1.15831	-3.03869	0.0242326	Down: 2969	803	1129	+	2.1.3.3	arcB	N
UniqTranscript_14793272	unclassified	0	NMIOEEEK_09016	1.84789	-4.72274	2.355062095731e-06	Down: 2969	1551	2543	-	2.1.3.3	arcB	N
UniqTranscript_14793402	unclassified	0	NMIOEEEK_09020	3.30154	-4.54118	0.000106173	Down: 2969	2577	3803	-	3.5.3.6	arcA	N
UniqTranscript_14793402	unclassified	0	NMIOEEEK_09019	1.84789	-4.72274	2.355062095731e-06	Down: 2969	1551	2543	-	2.1.3.3	arcB	N
UniqTranscript_14793488	unclassified	0	NMIOEEEK_09023	1.52355	-3.45554	0.0339167	Down: 2969	2577	2933	-	3.5.3.6	arcA	N
UniqTranscript_14793488	unclassified	0	NMIOEEEK_09022	3.58332	-6.32295	1.4602299097268e-10	Down: 2969	1551	2543	-	2.1.3.3	arcB	N
UniqTranscript_15359868	unclassified	0	NMIOEEEK_09500	6.10698	-6.92475	3.78181187870821e-12	Down: 2969	156	1382	+	3.5.3.6	arcA	N
UniqTranscript_15359868	unclassified	0	NMIOEEEK_09501	3.43606	-5.97402	4.46080875768945e-10	Down: 2969	1416	2408	+	2.1.3.3	arcB	N
UniqTranscript_15359937	unclassified	0	NMIOEEEK_09505	6.10698	-6.92475	3.78181187870821e-12	Down: 2969	156	1382	+	3.5.3.6	arcA	N
UniqTranscript_15359937	unclassified	0	NMIOEEEK_09506	3.43606	-5.97402	4.46080875768945e-10	Down: 2969	1416	2408	+	2.1.3.3	arcB	N
UniqTranscript_15389949	unclassified	0	NMIOEEEK_09519	1.69602	-4.14297	6.44099470806006e-05	Down: 2969	636	1574	-	2.1.2.2	arcC	N
UniqTranscript_15429634	unclassified	0	NMIOEEEK_09531	6.97942	-7.02753	1.85723808462377e-16	Down: 2969	260	1486	+	3.5.3.6	arcA	N
UniqTranscript_15429634	unclassified	0	NMIOEEEK_09532	4.54397	-6.51322	1.02684014298129e-12	Down: 2969	1520	2512	+	2.1.3.3	arcB	N
UniqTranscript_15643300	unclassified	0	NMIOEEEK_09609	2.65179	-5.33121	9.80535765738244e-05	Down: 2969	1232	2185	-	2.1.3.3	arcB	N
UniqTranscript_15643300	unclassified	0	NMIOEEEK_09608	2.19031	-5.68221	7.02305294120388e-06	Down: 2969	284	1222	-	2.1.2.2	arcC	N
UniqTranscript_15732118	unclassified	0	NMIOEEEK_09625	3.57398	-4.36148	3.44856308618189e-05	Down: 2969	3637	4866	-	3.5.3.6	arcA	Y
UniqTranscript_15732118	unclassified	0	NMIOEEEK_09624	3.38585	-6.43627	3.28024623230569e-06	Down: 2969	2446	3438	-	2.1.3.3	arcB	Y
UniqTranscript_15732118	unclassified	0	NMIOEEEK_09623	4.09172	-7.18703	1.46037024281383e-07	Down: 2969	1498	2436	-	2.1.2.2	arcC	Y
UniqTranscript_15732153	unclassified	0	NMIOEEEK_09630	3.61745	-4.41876	1.544698887699e-05	Down: 2969	3637	4866	-	3.5.3.6	arcA	Y
UniqTranscript_15732153	unclassified	0	NMIOEEEK_09629	3.38585	-6.43627	3.28024623230569e-06	Down: 2969	2446	3438	-	2.1.3.3	arcB	Y
UniqTranscript_15732153	unclassified	0	NMIOEEEK_09628	4.09172	-7.18703	1.46037024281383e-07	Down: 2969	1498	2436	-	2.1.2.2	arcC	Y
UniqTranscript_16128961	unclassified	0	NMIOEEEK_09992	5.46926	-6.55633	1.46864695198069e-10	Down: 2969	2599	3825	-	3.5.3.6	arcA	N
UniqTranscript_16128961	unclassified	0	NMIOEEEK_09991	4.45382	-6.29761	1.01221883937477e-10	Down: 2969	1573	2565	-	2.1.3.3	arcB	N
UniqTranscript_16128966	unclassified	0	NMIOEEEK_09995	5.46926	-6.55633	1.46864695198069e-10	Down: 2969	2599	3825	-	3.5.3.6	arcA	N
UniqTranscript_16128966	unclassified	0	NMIOEEEK_09994	4.45382	-6.29761	1.01221883937477e-10	Down: 2969	1573	2565	-	2.1.3.3	arcB	N
UniqTranscript_18051028	unclassified	0	NMIOEEEK_11203	3.44832	-4.11777	6.90503159284118e-05	Down: 2969	123	1352	+	3.5.3.6	arcA	Y
UniqTranscript_18051028	unclassified	0	NMIOEEEK_11204	3.08213	-5.66685	3.82531954248802e-05	Down: 2969	1551	2543	+	2.1.3.3	arcB	Y
UniqTranscript_18051028	unclassified	0	NMIOEEEK_11205	3.05717	-6.53206	7.73816001042731e-08	Down: 2969	2553	3491	+	2.1.2.2	arcC	Y
UniqTranscript_18051044	unclassified	0	NMIOEEEK_11207	3.44832	-4.11777	6.90503159284118e-05	Down: 2969	123	1352	+	3.5.3.6	arcA	Y
UniqTranscript_18051044	unclassified	0	NMIOEEEK_11208	3.24723	-6.16331	1.11151238165129e-05	Down: 2969	1551	2543	+	2.1.3.3	arcB	Y
UniqTranscript_18051044	unclassified	0	NMIOEEEK_11209	3.06447	-6.54039	7.64167291586451e-08	Down: 2969	2553	3491	+	2.1.2.2	arcC	Y
UniqTranscript_1988114	unclassified	0	NMIOEEEK_01984	1.79458	-4.7994	0.00132957	Down: 2969	19481	20815	+	3.5.3.6	arcA	N
UniqTranscript_1988114	unclassified	0	NMIOEEEK_01985	2.20756	-5.49285	0.000105225	Down: 2969	21064	22098	+	2.1.3.3	arcB	N
UniqTranscript_1988167	unclassified	0	NMIOEEEK_02002	1.79458	-4.7994	0.00132957	Down: 2969	19481	20815	+	3.5.3.6	arcA	N
UniqTranscript_1988167	unclassified	0	NMIOEEEK_02003	2.20756	-5.49285	0.000105225	Down: 2969	21064	22098	+	2.1.3.3	arcB	N
UniqTranscript_21503617	unclassified	0	NMIOEEEK_13018	6.68471	-6.73888	7.60069276364268e-14	Down: 2969	1315	2541	-	3.5.3.6	arcA	N
UniqTranscript_21503617	unclassified	0	NMIOEEEK_13017	4.21218	-5.66936	3.73908648936332e-11	Down: 2969	289	1281	-	2.1.3.3	arcB	N
UniqTranscript_21593722	unclassified	0	NMIOEEEK_13172	5.03467	-3.89033	5.56208031864326e-05	Down: 2969	2961	4187	-	3.5.3.6	arcA	N
UniqTranscript_21593722	unclassified	0	NMIOEEEK_13171	3.11791	-4.48335	1.16575015174163e-06	Down: 2969	1935	2927	-	2.1.3.3	arcB	N
UniqTranscript_21593784	unclassified	0	NMIOEEEK_13176	5.03467	-3.89033	5.56208031864326e-05	Down: 2969	2961	4187	-	3.5.3.6	arcA	N
UniqTranscript_21593784	unclassified	0	NMIOEEEK_13175	4.57071	-6.24897	2.43975468062411e-10	Down: 2969	1935	2927	-	2.1.3.3	arcB	N
UniqTranscript_21593805	unclassified	0	NMIOEEEK_13180	5.03467	-3.89033	5.56208031864326e-05	Down: 2969	2961	4187	-	3.5.3.6	arcA	N
UniqTranscript_21593805	unclassified	0	NMIOEEEK_13179	5.09387	-6.0255	2.28284237839946e-09	Down: 2969	1935	2927	-	2.1.3.3	arcB	N
UniqTranscript_22422231	unclassified	0	NMIOEEEK_13626	7.60805	-6.84072	3.34522677511225e-13	Down: 2969	2605	3831	-	3.5.3.6	arcA	N
UniqTranscript_22422231	unclassified	0	NMIOEEEK_13625	4.65551	-7.51671	1.14428459497911e-10	Down: 2969	1579	2571	-	2.1.3.3	arcB	N
UniqTranscript_3464612	unclassified	0	NMIOEEEK_02696	3.41126	-4.98604	1.41282861106973e-05	Down: 2969	2153	3382	-	3.5.3.6	arcA	Y
UniqTranscript_3464612	unclassified	0	NMIOEEEK_02695	2.55852	-4.8839	6.88405267220437e-06	Down: 2969	961	1953	-	2.1.3.3	arcB	Y
UniqTranscript_3464612	unclassified	0	NMIOEEEK_02694	2.68289	-5.98713	2.25858551477203e-08	Down: 2969	13	951	-	2.1.2.2	arcC	Y
UniqTranscript_3504425	unclassified	0	NMIOEEEK_02708	2.24654	-4.53019	0.00297616	Down: 2969	940	2274	+	3.5.3.6	arcA	N
UniqTranscript_3504425	unclassified	0	NMIOEEEK_02709	2.80691	-4.50926	0.0031994	Down: 2969	2543	3577	+	2.1.3.3	arcB	N
UniqTranscript_3504426	unclassified	0	NMIOEEEK_02718	2.25246	-4.53804	0.00305394	Down: 2969	6504	7838	-	3.5.3.6	arcA	N
UniqTranscript_3504426	unclassified	0	NMIOEEEK_02717	2.80373	-4.49706	0.00330281	Down: 2969	5201	6235	-	2.1.3.3	arcB	N
UniqTranscript_5893526	unclassified	0	NMIOEEEK_04014	1.79458	-4.7994	0.00132957	Down: 2969	44074	45408	+	3.5.3.6	arcA	N
UniqTranscript_5893526	unclassified	0	NMIOEEEK_04015	2.20756	-5.49285	0.000105225	Down: 2969	45657	46691	+	2.1.3.3	arcB	N
UniqTranscript_6196416	unclassified	0	NMIOEEEK_04147	3.1387	-3.74315	0.0171398	Down: 2969	12827	13828	+	2.1.3.3	arcB	N
UniqTranscript_6196416	unclassified	0	NMIOEEEK_04146	2.81616	-4.36872	0.0040723	Down: 2969	11617	12564	+	2.1.2.2	arcC	N
UniqTranscript_6728105	unclassified	0	NMIOEEEK_04335	1.80705	-4.24009	0.0066568	Down: 2969	23125	24459	+	3.5.3.6	arcA	N
UniqTranscript_6728105	unclassified	0	NMIOEEEK_04336	1.8561	-3.25709	0.0391472	Down: 2969	24728	25762	+	2.1.3.3	arcB	N
UniqTranscript_7722792	unclassified	0	NMIOEEEK_04536	5.30112	-5.66116	4.21056123610521e-11	Down: 2969	10113	11339	-	3.5.3.6	arcA	N
UniqTranscript_7722792	unclassified	0	NMIOEEEK_04535	2.7303	-4.59257	1.71648150593736e-06	Down: 2969	9087	10079	-	2.1.3.3	arcB	N
UniqTranscript_781032	unclassified	0	NMIOEEEK_01545	1.23855	-3.81224	0.0185488	Down: 2969	6368	7402	+	2.1.3.3	arcB	N
UniqTranscript_8762923	unclassified	0	NMIOEEEK_05173	2.89743	-4.11298	8.46895626401261e-06	Down: 2969	2652	3881	-	3.5.3.6	arcA	Y
UniqTranscript_8762923	unclassified	0	NMIOEEEK_05172	1.60699	-4.17642	7.59707917214831e-05	Down: 2969	1462	2454	-	2.1.3.3	arcB	Y
UniqTranscript_8762923	unclassified	0	NMIOEEEK_05171	2.96169	-6.12259	2.0811665304869e-11	Down: 2969	514	1452	-	2.1.2.2	arcC	Y
UniqTranscript_9251646	unclassified	0	NMIOEEEK_06053	1.78483	-4.84453	5.11994099016325e-05	Down: 2969	2779	4113	-	3.5.3.6	arcA	N
UniqTranscript_9251646	unclassified	0	NMIOEEEK_06052	2.02415	-4.7486	0.000287115	Down: 2969	1496	2530	-	2.1.3.3	arcB	N
UniqTranscript_9427181	unclassified	0	NMIOEEEK_06296	2.65262	-5.2127	2.76900937341254e-08	Down: 2969	1401	2630	+	3.5.3.6	arcA	Y
UniqTranscript_9427181	unclassified	0	NMIOEEEK_06297	2.81371	-5.49585	8.55798824700002e-05	Down: 2969	2829	3821	+	2.1.3.3	arcB	Y
UniqTranscript_9427181	unclassified	0	NMIOEEEK_06298	3.08101	-6.26136	1.12244537084593e-05	Down: 2969	3831	4769	+	2.1.2.2	arcC	Y
UniqTranscript_9691330	unclassified	0	NMIOEEEK_06378	1.91939	-3.23224	0.0465873	Down: 2969	489	1436	-	2.1.2.2	arcC	N
UniqTranscript_9834195	unclassified	0	NMIOEEEK_06408	2.64948	-5.49358	0.00142352	Down: 2969	1492	2718	-	3.5.3.6	arcA	N
UniqTranscript_9834195	unclassified	0	NMIOEEEK_06407	1.58912	-3.77867	0.0266883	Down: 2969	464	1456	-	2.1.3.3	arcB	N
UniqTranscript_9888275	unclassified	0	NMIOEEEK_06469	6.30618	-7.12779	4.03610702529218e-16	Down: 2969	2538	3668	-	3.5.3.6	arcA	N
UniqTranscript_9888275	unclassified	0	NMIOEEEK_06468	4.81018	-6.66581	2.0372033985413e-11	Down: 2969	1416	2408	-	2.1.3.3	arcB	N
UniqTranscript_10231226	Actinomyces	1654	NMIOEEEK_06693	0.398711	0.950741	NA	NS	2134	3105	+	2.1.2.2	arcC	N
UniqTranscript_13257481	Actinomyces	1654	NMIOEEEK_08156	0.334791	0.34288	NA	NS	1257	1556	-	2.1.3.3	arcB	N
UniqTranscript_13257481	Actinomyces	1654	NMIOEEEK_08155	1.60292	0.718224	0.455156	NS	300	1253	-	2.1.2.2	arcC	N
UniqTranscript_13726536	Actinomyces	1654	NMIOEEEK_08322	0.463216	1.00495	NA	NS	1099	1320	-	2.1.3.3	arcB	N
UniqTranscript_14362489	Actinomyces	1654	NMIOEEEK_08713	3.77585	1.75534	0.0243566	NS	1381	2418	-	2.1.3.3	arcB	N
UniqTranscript_14362489	Actinomyces	1654	NMIOEEEK_08712	1.14966	0.687852	0.515986	NS	413	1384	-	2.1.2.2	arcC	N
UniqTranscript_15415994	Actinomyces	1654	NMIOEEEK_09527	0.558265	1.71522	NA	NS	248	1219	-	2.1.2.2	arcC	N
UniqTranscript_17537233	Actinomyces	1654	NMIOEEEK_10971	4.94408	1.84701	0.0154036	NS	1122	2147	-	2.1.3.3	arcB	N
UniqTranscript_17537233	Actinomyces	1654	NMIOEEEK_10970	0.438765	0.0583543	NA	NS	154	1125	-	2.1.2.2	arcC	N
UniqTranscript_18133160	Actinomyces	1654	NMIOEEEK_11231	2.76735	-2.04085	0.0802864	NS	7688	7987	-	2.1.3.3	arcB	N
UniqTranscript_18133162	Actinomyces	1654	NMIOEEEK_11238	2.83242	-2.14407	0.0660709	NS	7703	8002	-	2.1.3.3	arcB	N
UniqTranscript_1830814	Actinomyces	1654	NMIOEEEK_01832	1.96648	-2.8071	0.275056	NS	2719	3666	+	2.1.2.2	arcC	N
UniqTranscript_19682776	Actinomyces	1654	NMIOEEEK_12155	0.445651	0.182615	NA	NS	379	1350	+	2.1.2.2	arcC	N
UniqTranscript_22041688	Actinomyces	1654	NMIOEEEK_13360	1.03118	1.8931	0.0422149	NS	4060	5031	+	2.1.2.2	arcC	N
UniqTranscript_3365855	Actinomyces	1654	NMIOEEEK_02664	0.308974	1.13764	NA	NS	2141	3112	+	2.1.2.2	arcC	N
UniqTranscript_3365890	Actinomyces	1654	NMIOEEEK_02676	2.99302	1.50114	0.0716393	NS	1119	2156	+	2.1.3.3	arcB	N
UniqTranscript_3365890	Actinomyces	1654	NMIOEEEK_02677	0.38112	1.00879	NA	NS	2153	3124	+	2.1.2.2	arcC	N
UniqTranscript_347812	Actinomyces	1654	NMIOEEEK_00130	2.2682	-2.61243	0.121459	NS	10611	11558	-	2.1.2.2	arcC	N
UniqTranscript_347825	Actinomyces	1654	NMIOEEEK_00196	2.2682	-2.61243	0.121459	NS	10611	11558	-	2.1.2.2	arcC	N
UniqTranscript_3917714	Actinomyces	1654	NMIOEEEK_02862	0.558265	1.71522	NA	NS	1007	1978	-	2.1.2.2	arcC	N
UniqTranscript_3917752	Actinomyces	1654	NMIOEEEK_02870	0.558265	1.71522	NA	NS	1007	1978	-	2.1.2.2	arcC	N
UniqTranscript_574677	Actinomyces	1654	NMIOEEEK_01498	0.915423	1.74852	0.0860937	NS	8509	9480	-	2.1.2.2	arcC	N
UniqTranscript_8374755	Actinomyces	1654	NMIOEEEK_04902	0.418722	1.09952	NA	NS	410	1381	-	2.1.2.2	arcC	N
UniqTranscript_9193272	Actinomyces	1654	NMIOEEEK_05964	0.3015	0.792689	NA	NS	12055	13026	-	2.1.2.2	arcC	N
UniqTranscript_9193279	Actinomyces	1654	NMIOEEEK_05972	4.30111	1.53673	0.060359	NS	1513	2550	-	2.1.3.3	arcB	N
UniqTranscript_9193279	Actinomyces	1654	NMIOEEEK_05971	1.16111	1.5856	0.318561	NS	545	1516	-	2.1.2.2	arcC	N
UniqTranscript_9193314	Actinomyces	1654	NMIOEEEK_05989	1.85024	0.907411	0.471441	NS	13023	13256	-	2.1.3.3	arcB	N
UniqTranscript_9193314	Actinomyces	1654	NMIOEEEK_05988	1.16111	1.5856	0.318561	NS	12055	13026	-	2.1.2.2	arcC	N
UniqTranscript_9193397	Actinomyces	1654	NMIOEEEK_06001	1.85024	0.907411	0.471441	NS	13023	13256	-	2.1.3.3	arcB	N
UniqTranscript_9193397	Actinomyces	1654	NMIOEEEK_06000	1.16111	1.5856	0.318561	NS	12055	13026	-	2.1.2.2	arcC	N
UniqTranscript_9193436	Actinomyces	1654	NMIOEEEK_06013	4.55813	1.67901	0.0347335	NS	13023	14060	-	2.1.3.3	arcB	N
UniqTranscript_9193436	Actinomyces	1654	NMIOEEEK_06012	1.16111	1.5856	0.318561	NS	12055	13026	-	2.1.2.2	arcC	N
UniqTranscript_9902356	Actinomyces	1654	NMIOEEEK_06471	2.59274	-0.356919	0.637146	NS	1282	1449	-	2.1.3.3	arcB	N
UniqTranscript_15000349	Actinomyces_howellii	52771	NMIOEEEK_09099	1.15566	-1.95692	0.0653832	NS	1619	1792	-	3.5.3.6	arcA	N
UniqTranscript_15000351	Actinomyces_howellii	52771	NMIOEEEK_09101	1.15566	-1.95692	0.0653832	NS	1673	1846	-	3.5.3.6	arcA	N
UniqTranscript_10231209	Actinomyces_naeslundii	1655	NMIOEEEK_06684	0.669509	1.89698	0.257779	NS	2125	3096	+	2.1.2.2	arcC	N
UniqTranscript_10231231	Actinomyces_naeslundii	1655	NMIOEEEK_06696	0.602466	1.86704	NA	NS	2125	3096	+	2.1.2.2	arcC	N
UniqTranscript_10231251	Actinomyces_naeslundii	1655	NMIOEEEK_06701	0.669509	1.89698	0.257779	NS	2125	3096	+	2.1.2.2	arcC	N
UniqTranscript_10231303	Actinomyces_naeslundii	1655	NMIOEEEK_06709	0.669509	1.89698	0.257779	NS	2125	3096	+	2.1.2.2	arcC	N
UniqTranscript_10231357	Actinomyces_naeslundii	1655	NMIOEEEK_06717	0.669509	1.89698	0.257779	NS	2112	3083	+	2.1.2.2	arcC	N
UniqTranscript_13257483	Actinomyces_naeslundii	1655	NMIOEEEK_08159	1.60215	0.715816	0.457068	NS	300	1253	-	2.1.2.2	arcC	N
UniqTranscript_13257488	Actinomyces_naeslundii	1655	NMIOEEEK_08162	0.858766	-1.65064	0.187495	NS	1257	1721	-	2.1.3.3	arcB	N
UniqTranscript_13257488	Actinomyces_naeslundii	1655	NMIOEEEK_08161	1.60215	0.715816	0.457068	NS	300	1253	-	2.1.2.2	arcC	N
UniqTranscript_14089364	Actinomyces_naeslundii	1655	NMIOEEEK_08562	4.42832	0.354121	0.705825	NS	1339	2562	-	3.5.3.6	arcA	N
UniqTranscript_14089364	Actinomyces_naeslundii	1655	NMIOEEEK_08561	3.59478	1.11647	0.195292	NS	228	1253	-	2.1.3.3	arcB	N
UniqTranscript_14089369	Actinomyces_naeslundii	1655	NMIOEEEK_08566	4.07306	0.635338	0.256862	NS	1769	2992	-	3.5.3.6	arcA	N
UniqTranscript_14089373	Actinomyces_naeslundii	1655	NMIOEEEK_08575	4.44562	0.382014	0.682351	NS	1339	2562	-	3.5.3.6	arcA	N
UniqTranscript_14089373	Actinomyces_naeslundii	1655	NMIOEEEK_08574	3.27994	1.37061	0.0620758	NS	228	1253	-	2.1.3.3	arcB	N
UniqTranscript_14089377	Actinomyces_naeslundii	1655	NMIOEEEK_08579	4.19196	0.769136	0.135045	NS	1339	2562	-	3.5.3.6	arcA	N
UniqTranscript_14089377	Actinomyces_naeslundii	1655	NMIOEEEK_08578	2.58638	1.39513	0.0383857	NS	228	1253	-	2.1.3.3	arcB	N
UniqTranscript_14089429	Actinomyces_naeslundii	1655	NMIOEEEK_08583	4.08672	0.64009	0.284005	NS	1769	2992	-	3.5.3.6	arcA	N
UniqTranscript_14089481	Actinomyces_naeslundii	1655	NMIOEEEK_08587	4.18077	0.751967	0.143553	NS	1769	2992	-	3.5.3.6	arcA	N
UniqTranscript_14089488	Actinomyces_naeslundii	1655	NMIOEEEK_08592	4.07306	0.635338	0.256862	NS	1769	2992	-	3.5.3.6	arcA	N
UniqTranscript_1577284	Actinomyces_naeslundii	1655	NMIOEEEK_01749	0.767914	1.43136	0.233551	NS	7	360	+	3.5.3.6	arcA	N
UniqTranscript_16123909	Actinomyces_naeslundii	1655	NMIOEEEK_09967	0.481314	-0.0200253	NA	NS	61	1041	-	2.1.2.2	arcC	N
UniqTranscript_16367798	Actinomyces_naeslundii	1655	NMIOEEEK_10215	4.96895	0.956668	0.0718405	NS	13	1008	+	3.5.3.6	arcA	N
UniqTranscript_16367798	Actinomyces_naeslundii	1655	NMIOEEEK_10216	3.46258	1.68772	0.0210579	NS	1092	2099	+	2.1.3.3	arcB	N
UniqTranscript_16367802	Actinomyces_naeslundii	1655	NMIOEEEK_10222	5.77354	1.69907	0.0170398	NS	3456	4679	+	3.5.3.6	arcA	N
UniqTranscript_16367930	Actinomyces_naeslundii	1655	NMIOEEEK_10230	5.77354	1.69907	0.0170398	NS	5451	6674	+	3.5.3.6	arcA	N
UniqTranscript_16471318	Actinomyces_naeslundii	1655	NMIOEEEK_10295	2.32034	1.10241	0.172083	NS	13811	14791	-	2.1.2.2	arcC	Y
UniqTranscript_18043038	Actinomyces_naeslundii	1655	NMIOEEEK_11196	2.71131	1.86012	0.00539175	NS	1138	2145	-	2.1.3.3	arcB	N
UniqTranscript_18739746	Actinomyces_naeslundii	1655	NMIOEEEK_11361	1.63501	-1.31192	0.355451	NS	1396	1623	-	2.1.3.3	arcB	N
UniqTranscript_18739746	Actinomyces_naeslundii	1655	NMIOEEEK_11360	4.77487	0.87509	0.307668	NS	412	1392	-	2.1.2.2	arcC	N
UniqTranscript_18739891	Actinomyces_naeslundii	1655	NMIOEEEK_11362	3.81025	0.843816	0.285493	NS	412	1392	-	2.1.2.2	arcC	N
UniqTranscript_19682396	Actinomyces_naeslundii	1655	NMIOEEEK_12149	2.92967	0.381592	0.729618	NS	232	1212	+	2.1.2.2	arcC	N
UniqTranscript_19682666	Actinomyces_naeslundii	1655	NMIOEEEK_12152	0.610385	-2.21376	0.0771041	NS	23	361	+	2.1.3.3	arcB	N
UniqTranscript_19682666	Actinomyces_naeslundii	1655	NMIOEEEK_12153	4.44075	-1.38118	0.150918	NS	365	1345	+	2.1.2.2	arcC	N
UniqTranscript_21329039	Actinomyces_naeslundii	1655	NMIOEEEK_12964	1.82824	-1.64638	0.0151539	NS	78	671	+	2.1.3.3	arcB	N
UniqTranscript_21329039	Actinomyces_naeslundii	1655	NMIOEEEK_12965	4.95859	-1.34152	0.156751	NS	675	1655	+	2.1.2.2	arcC	N
UniqTranscript_21329121	Actinomyces_naeslundii	1655	NMIOEEEK_12970	2.76837	0.140965	0.898048	NS	7	600	+	2.1.3.3	arcB	N
UniqTranscript_21329132	Actinomyces_naeslundii	1655	NMIOEEEK_12972	3.09985	0.217492	0.83044	NS	7	600	+	2.1.3.3	arcB	N
UniqTranscript_21329132	Actinomyces_naeslundii	1655	NMIOEEEK_12973	3.73107	0.600275	0.525889	NS	604	1584	+	2.1.2.2	arcC	N
UniqTranscript_22041902	Actinomyces_naeslundii	1655	NMIOEEEK_13363	1.03118	1.8931	0.0422149	NS	1959	2930	+	2.1.2.2	arcC	N
UniqTranscript_22042060	Actinomyces_naeslundii	1655	NMIOEEEK_13366	1.03118	1.8931	0.0422149	NS	1956	2927	+	2.1.2.2	arcC	N
UniqTranscript_4741124	Actinomyces_naeslundii	1655	NMIOEEEK_03259	2.04938	0.176797	0.797263	NS	2358	3365	-	2.1.3.3	arcB	Y
UniqTranscript_4741124	Actinomyces_naeslundii	1655	NMIOEEEK_03258	3.44313	1.36945	0.0562854	NS	1374	2354	-	2.1.2.2	arcC	Y
UniqTranscript_4741150	Actinomyces_naeslundii	1655	NMIOEEEK_03276	2.04938	0.176797	0.797263	NS	2358	3365	-	2.1.3.3	arcB	Y
UniqTranscript_4741150	Actinomyces_naeslundii	1655	NMIOEEEK_03275	1.02478	2.81233	0.0764177	NS	1374	2354	-	2.1.2.2	arcC	Y
UniqTranscript_4741159	Actinomyces_naeslundii	1655	NMIOEEEK_03280	1.2695	-0.541374	0.555069	NS	2358	3365	-	2.1.3.3	arcB	Y
UniqTranscript_4741159	Actinomyces_naeslundii	1655	NMIOEEEK_03279	1.02478	2.81233	0.0764177	NS	1374	2354	-	2.1.2.2	arcC	Y
UniqTranscript_4741187	Actinomyces_naeslundii	1655	NMIOEEEK_03284	1.2695	-0.541374	0.555069	NS	2358	3365	-	2.1.3.3	arcB	Y
UniqTranscript_4741187	Actinomyces_naeslundii	1655	NMIOEEEK_03283	3.44313	1.36945	0.0562854	NS	1374	2354	-	2.1.2.2	arcC	Y
UniqTranscript_4741192	Actinomyces_naeslundii	1655	NMIOEEEK_03288	2.04994	0.17818	0.79618	NS	2358	3365	-	2.1.3.3	arcB	Y
UniqTranscript_4741192	Actinomyces_naeslundii	1655	NMIOEEEK_03287	3.43852	1.25814	0.175712	NS	1374	2354	-	2.1.2.2	arcC	Y
UniqTranscript_4741382	Actinomyces_naeslundii	1655	NMIOEEEK_03307	1.27047	-0.536991	0.558454	NS	2358	3365	-	2.1.3.3	arcB	Y
UniqTranscript_4741382	Actinomyces_naeslundii	1655	NMIOEEEK_03306	3.43852	1.25814	0.175712	NS	1374	2354	-	2.1.2.2	arcC	Y
UniqTranscript_6789281	Actinomyces_naeslundii	1655	NMIOEEEK_04338	4.19508	1.98906	0.00562734	NS	657	1637	+	2.1.2.2	arcC	N
UniqTranscript_6789321	Actinomyces_naeslundii	1655	NMIOEEEK_04341	2.82413	0.174049	0.863811	NS	657	1637	+	2.1.2.2	arcC	N
UniqTranscript_8857897	Actinomyces_naeslundii	1655	NMIOEEEK_05223	0.620606	1.74824	0.445174	NS	104	403	+	2.1.3.3	arcB	N
UniqTranscript_8857897	Actinomyces_naeslundii	1655	NMIOEEEK_05224	1.70014	3.05194	0.0615739	NS	407	1387	+	2.1.2.2	arcC	N
UniqTranscript_8857963	Actinomyces_naeslundii	1655	NMIOEEEK_05246	1.46005	1.44909	0.230323	NS	104	403	+	2.1.3.3	arcB	N
UniqTranscript_8857963	Actinomyces_naeslundii	1655	NMIOEEEK_05247	1.68907	3.03485	0.0629812	NS	407	1387	+	2.1.2.2	arcC	N
UniqTranscript_8858026	Actinomyces_naeslundii	1655	NMIOEEEK_05257	0.620606	1.74824	0.445174	NS	104	403	+	2.1.3.3	arcB	N
UniqTranscript_8858026	Actinomyces_naeslundii	1655	NMIOEEEK_05258	1.70014	3.05194	0.0615739	NS	407	1387	+	2.1.2.2	arcC	N
UniqTranscript_8858058	Actinomyces_naeslundii	1655	NMIOEEEK_05269	0.620606	1.74824	0.445174	NS	104	403	+	2.1.3.3	arcB	N
UniqTranscript_8858058	Actinomyces_naeslundii	1655	NMIOEEEK_05270	1.70014	3.05194	0.0615739	NS	407	1387	+	2.1.2.2	arcC	N
UniqTranscript_8858062	Actinomyces_naeslundii	1655	NMIOEEEK_05272	0.620606	1.74824	0.445174	NS	104	403	+	2.1.3.3	arcB	N
UniqTranscript_8858062	Actinomyces_naeslundii	1655	NMIOEEEK_05273	1.70014	3.05194	0.0615739	NS	407	1387	+	2.1.2.2	arcC	N
UniqTranscript_8858124	Actinomyces_naeslundii	1655	NMIOEEEK_05276	0.620606	1.74824	0.445174	NS	104	403	+	2.1.3.3	arcB	N
UniqTranscript_8858124	Actinomyces_naeslundii	1655	NMIOEEEK_05277	1.35124	2.47752	0.12521	NS	407	1387	+	2.1.2.2	arcC	N
UniqTranscript_12009990	Actinomyces_oris	544580	NMIOEEEK_07375	0.177603	-0.816813	NA	NS	919	1899	+	2.1.2.2	arcC	N
UniqTranscript_12074530	Actinomyces_oris	544580	NMIOEEEK_07398	3.38192	0.580781	0.307945	NS	23442	24254	-	2.1.3.3	arcB	N
UniqTranscript_12074530	Actinomyces_oris	544580	NMIOEEEK_07397	3.43443	1.28756	0.0207801	NS	22458	23438	-	2.1.2.2	arcC	N
UniqTranscript_12074541	Actinomyces_oris	544580	NMIOEEEK_07419	3.38192	0.580781	0.307945	NS	23441	24253	-	2.1.3.3	arcB	N
UniqTranscript_12074541	Actinomyces_oris	544580	NMIOEEEK_07418	3.35628	1.27337	0.0309766	NS	22457	23437	-	2.1.2.2	arcC	N
UniqTranscript_12108247	Actinomyces_oris	544580	NMIOEEEK_07424	3.23238	0.88518	0.0603836	NS	1962	2426	-	3.5.3.6	arcA	N
UniqTranscript_13408061	Actinomyces_oris	544580	NMIOEEEK_08213	1.7235	-1.82251	0.0198725	NS	20	613	+	2.1.3.3	arcB	N
UniqTranscript_13408061	Actinomyces_oris	544580	NMIOEEEK_08214	2.59334	-1.62381	0.0309447	NS	617	1597	+	2.1.2.2	arcC	N
UniqTranscript_16632761	Actinomyces_oris	544580	NMIOEEEK_10356	0.258159	-0.650374	NA	NS	42	269	+	2.1.3.3	arcB	N
UniqTranscript_16632761	Actinomyces_oris	544580	NMIOEEEK_10357	1.89548	-1.74789	0.154403	NS	273	1253	+	2.1.2.2	arcC	N
UniqTranscript_16632762	Actinomyces_oris	544580	NMIOEEEK_10360	0.258159	-0.650374	NA	NS	42	269	+	2.1.3.3	arcB	N
UniqTranscript_16632762	Actinomyces_oris	544580	NMIOEEEK_10361	2.61897	-0.750056	0.365949	NS	273	1253	+	2.1.2.2	arcC	N
UniqTranscript_16632773	Actinomyces_oris	544580	NMIOEEEK_10370	0.258159	-0.650374	NA	NS	42	269	+	2.1.3.3	arcB	N
UniqTranscript_16632773	Actinomyces_oris	544580	NMIOEEEK_10371	1.89548	-1.74789	0.154403	NS	273	1253	+	2.1.2.2	arcC	N
UniqTranscript_16632793	Actinomyces_oris	544580	NMIOEEEK_10383	0.258159	-0.650374	NA	NS	42	269	+	2.1.3.3	arcB	N
UniqTranscript_16632793	Actinomyces_oris	544580	NMIOEEEK_10384	1.89548	-1.74789	0.154403	NS	273	1253	+	2.1.2.2	arcC	N
UniqTranscript_16632801	Actinomyces_oris	544580	NMIOEEEK_10396	0.258159	-0.650374	NA	NS	42	269	+	2.1.3.3	arcB	N
UniqTranscript_16632801	Actinomyces_oris	544580	NMIOEEEK_10397	1.89548	-1.74789	0.154403	NS	273	1253	+	2.1.2.2	arcC	N
UniqTranscript_16632804	Actinomyces_oris	544580	NMIOEEEK_10399	0.258159	-0.650374	NA	NS	42	269	+	2.1.3.3	arcB	N
UniqTranscript_16632804	Actinomyces_oris	544580	NMIOEEEK_10400	1.89548	-1.74789	0.154403	NS	273	1253	+	2.1.2.2	arcC	N
UniqTranscript_16632808	Actinomyces_oris	544580	NMIOEEEK_10408	0.258159	-0.650374	NA	NS	42	269	+	2.1.3.3	arcB	N
UniqTranscript_16632808	Actinomyces_oris	544580	NMIOEEEK_10409	1.62058	-2.13675	0.154224	NS	273	1253	+	2.1.2.2	arcC	N
UniqTranscript_1853724	Actinomyces_oris	544580	NMIOEEEK_01902	4.47975	-0.610518	0.360242	NS	3573	4619	+	2.1.3.3	arcB	N
UniqTranscript_1853724	Actinomyces_oris	544580	NMIOEEEK_01903	0.66121	-1.20005	0.313007	NS	4623	5603	+	2.1.2.2	arcC	N
UniqTranscript_1853809	Actinomyces_oris	544580	NMIOEEEK_01924	4.47975	-0.610518	0.360242	NS	3573	4619	+	2.1.3.3	arcB	N
UniqTranscript_1853809	Actinomyces_oris	544580	NMIOEEEK_01925	0.66121	-1.20005	0.313007	NS	4623	5603	+	2.1.2.2	arcC	N
UniqTranscript_1853854	Actinomyces_oris	544580	NMIOEEEK_01945	4.47975	-0.610518	0.360242	NS	636	1682	+	2.1.3.3	arcB	N
UniqTranscript_1853854	Actinomyces_oris	544580	NMIOEEEK_01946	0.66121	-1.20005	0.313007	NS	1686	2666	+	2.1.2.2	arcC	N
UniqTranscript_20821041	Actinomyces_oris	544580	NMIOEEEK_12586	0.538087	-0.51285	NA	NS	1394	1624	-	2.1.3.3	arcB	N
UniqTranscript_20821043	Actinomyces_oris	544580	NMIOEEEK_12588	0.538087	-0.51285	NA	NS	1394	1624	-	2.1.3.3	arcB	N
UniqTranscript_20821043	Actinomyces_oris	544580	NMIOEEEK_12587	1.03972	-0.779773	0.440561	NS	410	1390	-	2.1.2.2	arcC	N
UniqTranscript_21329078	Actinomyces_oris	544580	NMIOEEEK_12966	1.69196	0.522975	0.453605	NS	78	671	+	2.1.3.3	arcB	N
UniqTranscript_21329094	Actinomyces_oris	544580	NMIOEEEK_12968	2.1771	-1.86459	0.0155686	NS	78	671	+	2.1.3.3	arcB	N
UniqTranscript_3473212	Actinomyces_oris	544580	NMIOEEEK_02701	1.54275	-0.176315	0.848011	NS	102	401	+	2.1.3.3	arcB	N
UniqTranscript_3473212	Actinomyces_oris	544580	NMIOEEEK_02702	4.51122	-0.192273	0.817528	NS	405	1385	+	2.1.2.2	arcC	N
UniqTranscript_3473283	Actinomyces_oris	544580	NMIOEEEK_02703	1.20433	0.0188723	0.98551	NS	102	401	+	2.1.3.3	arcB	N
UniqTranscript_3473283	Actinomyces_oris	544580	NMIOEEEK_02704	3.79244	-0.0485962	0.952187	NS	405	1385	+	2.1.2.2	arcC	N
UniqTranscript_3473316	Actinomyces_oris	544580	NMIOEEEK_02705	1.20433	0.0188723	0.98551	NS	102	401	+	2.1.3.3	arcB	N
UniqTranscript_3473316	Actinomyces_oris	544580	NMIOEEEK_02706	1.93892	-0.0917719	0.901589	NS	405	1385	+	2.1.2.2	arcC	N
UniqTranscript_4592782	Actinomyces_oris	544580	NMIOEEEK_03235	2.79959	0.92468	0.0922901	NS	7702	8709	-	2.1.3.3	arcB	N
UniqTranscript_4592782	Actinomyces_oris	544580	NMIOEEEK_03234	0.736042	0.067979	0.947903	NS	6718	7698	-	2.1.2.2	arcC	N
UniqTranscript_4592787	Actinomyces_oris	544580	NMIOEEEK_03239	2.75325	0.961819	0.0760578	NS	3977	4984	-	2.1.3.3	arcB	N
UniqTranscript_4592787	Actinomyces_oris	544580	NMIOEEEK_03238	0.734634	0.060973	0.952902	NS	2993	3973	-	2.1.2.2	arcC	N
UniqTranscript_6578989	Actinomyces_oris	544580	NMIOEEEK_04211	3.52848	0.715394	0.109337	NS	1973	3196	+	3.5.3.6	arcA	N
UniqTranscript_19277960	Actinomyces_sp._HMT_175	2789425	NMIOEEEK_11813	1.27304	1.34941	0.13349	NS	99	686	+	3.5.3.6	arcA	N
UniqTranscript_3365825	Actinomyces_sp._HMT_175	2789425	NMIOEEEK_02652	0.329305	1.09901	NA	NS	2141	3112	+	2.1.2.2	arcC	N
UniqTranscript_3365880	Actinomyces_sp._HMT_175	2789425	NMIOEEEK_02668	3.3748	1.21377	0.171162	NS	1119	2144	+	2.1.3.3	arcB	N
UniqTranscript_3365880	Actinomyces_sp._HMT_175	2789425	NMIOEEEK_02669	0.329305	1.09901	NA	NS	2141	3112	+	2.1.2.2	arcC	N
UniqTranscript_4592764	Actinomyces_sp._HMT_175	2789425	NMIOEEEK_03227	2.7529	0.96116	0.0762798	NS	9189	10196	-	2.1.3.3	arcB	N
UniqTranscript_4592764	Actinomyces_sp._HMT_175	2789425	NMIOEEEK_03226	0.734634	0.060973	0.952902	NS	8205	9185	-	2.1.2.2	arcC	N
UniqTranscript_4974819	Actinomyces_sp._HMT_175	2789425	NMIOEEEK_03487	3.17988	0.960134	0.189568	NS	17640	18647	-	2.1.3.3	arcB	N
UniqTranscript_4974819	Actinomyces_sp._HMT_175	2789425	NMIOEEEK_03486	1.12873	-0.237496	0.808154	NS	16656	17636	-	2.1.2.2	arcC	N
UniqTranscript_4974891	Actinomyces_sp._HMT_175	2789425	NMIOEEEK_03509	3.17988	0.960134	0.189568	NS	17640	18647	-	2.1.3.3	arcB	N
UniqTranscript_4974891	Actinomyces_sp._HMT_175	2789425	NMIOEEEK_03508	2.40972	-0.0989606	0.915351	NS	16656	17636	-	2.1.2.2	arcC	N
UniqTranscript_4974917	Actinomyces_sp._HMT_175	2789425	NMIOEEEK_03526	3.17988	0.960134	0.189568	NS	17640	18647	-	2.1.3.3	arcB	N
UniqTranscript_4974917	Actinomyces_sp._HMT_175	2789425	NMIOEEEK_03525	2.40972	-0.0989606	0.915351	NS	16656	17636	-	2.1.2.2	arcC	N
UniqTranscript_4974963	Actinomyces_sp._HMT_175	2789425	NMIOEEEK_03544	3.17988	0.960134	0.189568	NS	17640	18647	-	2.1.3.3	arcB	N
UniqTranscript_4974963	Actinomyces_sp._HMT_175	2789425	NMIOEEEK_03543	1.12873	-0.237496	0.808154	NS	16656	17636	-	2.1.2.2	arcC	N
UniqTranscript_4974971	Actinomyces_sp._HMT_175	2789425	NMIOEEEK_03569	3.17988	0.960134	0.189568	NS	17640	18647	-	2.1.3.3	arcB	N
UniqTranscript_4974971	Actinomyces_sp._HMT_175	2789425	NMIOEEEK_03568	1.12873	-0.237496	0.808154	NS	16656	17636	-	2.1.2.2	arcC	N
UniqTranscript_5392111	Actinomyces_sp._HMT_175	2789425	NMIOEEEK_03857	2.85721	1.38447	0.0340446	NS	15713	16720	-	2.1.3.3	arcB	N
UniqTranscript_5392111	Actinomyces_sp._HMT_175	2789425	NMIOEEEK_03856	1.26722	1.32041	0.139098	NS	14729	15709	-	2.1.2.2	arcC	N
UniqTranscript_5392142	Actinomyces_sp._HMT_175	2789425	NMIOEEEK_03874	2.6876	1.68781	0.00731593	NS	15713	16720	-	2.1.3.3	arcB	N
UniqTranscript_5392142	Actinomyces_sp._HMT_175	2789425	NMIOEEEK_03873	1.39507	1.58568	0.0420863	NS	14729	15709	-	2.1.2.2	arcC	N
UniqTranscript_6578940	Actinomyces_sp._HMT_175	2789425	NMIOEEEK_04206	3.73557	0.253292	0.606395	NS	1330	2553	+	3.5.3.6	arcA	N
UniqTranscript_6579071	Actinomyces_sp._HMT_175	2789425	NMIOEEEK_04219	3.51723	0.781046	0.162247	NS	1973	3196	+	3.5.3.6	arcA	N
UniqTranscript_10884841	Actinomyces_sp._MAS-1	2755559	NMIOEEEK_06951	3.53385	1.10018	0.205176	NS	178	1254	+	2.1.3.3	arcB	N
UniqTranscript_13257482	Actinomyces_sp._MAS-1	2755559	NMIOEEEK_08158	2.87638	-2.14679	0.0543529	NS	1250	1663	-	2.1.3.3	arcB	N
UniqTranscript_17538331	Actinomyces_sp._MAS-1	2755559	NMIOEEEK_10973	1.19011	-2.84586	0.162712	NS	1063	1368	-	2.1.3.3	arcB	N
UniqTranscript_17538378	Actinomyces_sp._MAS-1	2755559	NMIOEEEK_10975	1.19011	-2.84586	0.162712	NS	1410	1715	-	2.1.3.3	arcB	N
UniqTranscript_11917619	Actinomyces_sp._oral_taxon_169	712116	NMIOEEEK_07321	3.15324	-1.63064	0.0170835	NS	2949	3956	-	2.1.3.3	arcB	N
UniqTranscript_11917619	Actinomyces_sp._oral_taxon_169	712116	NMIOEEEK_07320	0.602408	-1.20773	NA	NS	1965	2945	-	2.1.2.2	arcC	N
UniqTranscript_11917634	Actinomyces_sp._oral_taxon_169	712116	NMIOEEEK_07329	3.15324	-1.63064	0.0170835	NS	2949	3956	-	2.1.3.3	arcB	N
UniqTranscript_11917634	Actinomyces_sp._oral_taxon_169	712116	NMIOEEEK_07328	0.602408	-1.20773	NA	NS	1965	2945	-	2.1.2.2	arcC	N
UniqTranscript_11917637	Actinomyces_sp._oral_taxon_169	712116	NMIOEEEK_07344	3.15324	-1.63064	0.0170835	NS	2949	3956	-	2.1.3.3	arcB	N
UniqTranscript_11917637	Actinomyces_sp._oral_taxon_169	712116	NMIOEEEK_07343	0.602408	-1.20773	NA	NS	1965	2945	-	2.1.2.2	arcC	N
UniqTranscript_13408065	Actinomyces_sp._oral_taxon_169	712116	NMIOEEEK_08216	2.59334	-1.62381	0.0309447	NS	617	1597	+	2.1.2.2	arcC	N
UniqTranscript_15009892	Actinomyces_sp._oral_taxon_169	712116	NMIOEEEK_09108	4.25269	1.95844	0.00155681	NS	3375	4598	-	3.5.3.6	arcA	Y
UniqTranscript_15009892	Actinomyces_sp._oral_taxon_169	712116	NMIOEEEK_09107	3.65879	1.94515	0.00622015	NS	2284	3309	-	2.1.3.3	arcB	Y
UniqTranscript_15009892	Actinomyces_sp._oral_taxon_169	712116	NMIOEEEK_09106	1.10044	1.88474	0.144215	NS	1316	2287	-	2.1.2.2	arcC	Y
UniqTranscript_15009928	Actinomyces_sp._oral_taxon_169	712116	NMIOEEEK_09124	4.25269	1.95844	0.00155681	NS	3375	4598	-	3.5.3.6	arcA	Y
UniqTranscript_15009928	Actinomyces_sp._oral_taxon_169	712116	NMIOEEEK_09123	3.65879	1.94515	0.00622015	NS	2284	3309	-	2.1.3.3	arcB	Y
UniqTranscript_15009928	Actinomyces_sp._oral_taxon_169	712116	NMIOEEEK_09122	1.10044	1.88474	0.144215	NS	1316	2287	-	2.1.2.2	arcC	Y
UniqTranscript_15010116	Actinomyces_sp._oral_taxon_169	712116	NMIOEEEK_09135	1.10044	1.88474	0.144215	NS	2365	3336	-	2.1.2.2	arcC	N
UniqTranscript_15010163	Actinomyces_sp._oral_taxon_169	712116	NMIOEEEK_09142	4.25269	1.95844	0.00155681	NS	4424	5647	-	3.5.3.6	arcA	Y
UniqTranscript_15010163	Actinomyces_sp._oral_taxon_169	712116	NMIOEEEK_09141	3.65879	1.94515	0.00622015	NS	3333	4358	-	2.1.3.3	arcB	Y
UniqTranscript_15010163	Actinomyces_sp._oral_taxon_169	712116	NMIOEEEK_09140	1.10044	1.88474	0.144215	NS	2365	3336	-	2.1.2.2	arcC	Y
UniqTranscript_16471246	Actinomyces_sp._oral_taxon_169	712116	NMIOEEEK_10281	2.32034	1.10241	0.172083	NS	13800	14780	-	2.1.2.2	arcC	Y
UniqTranscript_16788940	Actinomyces_sp._oral_taxon_169	712116	NMIOEEEK_10501	2.75569	2.0749	0.062392	NS	18117	19124	-	2.1.3.3	arcB	N
UniqTranscript_16788940	Actinomyces_sp._oral_taxon_169	712116	NMIOEEEK_10500	1.36484	1.70259	0.20226	NS	17133	18113	-	2.1.2.2	arcC	N
UniqTranscript_16789060	Actinomyces_sp._oral_taxon_169	712116	NMIOEEEK_10530	2.75569	2.0749	0.062392	NS	18117	19124	-	2.1.3.3	arcB	N
UniqTranscript_16789060	Actinomyces_sp._oral_taxon_169	712116	NMIOEEEK_10529	1.36484	1.70259	0.20226	NS	17133	18113	-	2.1.2.2	arcC	N
UniqTranscript_16789108	Actinomyces_sp._oral_taxon_169	712116	NMIOEEEK_10559	2.75569	2.0749	0.062392	NS	18117	19124	-	2.1.3.3	arcB	N
UniqTranscript_16789108	Actinomyces_sp._oral_taxon_169	712116	NMIOEEEK_10558	1.36484	1.70259	0.20226	NS	17133	18113	-	2.1.2.2	arcC	N
UniqTranscript_16789147	Actinomyces_sp._oral_taxon_169	712116	NMIOEEEK_10588	2.75569	2.0749	0.062392	NS	18117	19124	-	2.1.3.3	arcB	N
UniqTranscript_16789147	Actinomyces_sp._oral_taxon_169	712116	NMIOEEEK_10587	1.36484	1.70259	0.20226	NS	17133	18113	-	2.1.2.2	arcC	N
UniqTranscript_16789179	Actinomyces_sp._oral_taxon_169	712116	NMIOEEEK_10616	0.915423	1.74852	0.0860937	NS	17064	18035	-	2.1.2.2	arcC	N
UniqTranscript_17500069	Actinomyces_sp._oral_taxon_169	712116	NMIOEEEK_10956	2.53108	0.0800656	0.909994	NS	84	677	+	2.1.3.3	arcB	N
UniqTranscript_17500069	Actinomyces_sp._oral_taxon_169	712116	NMIOEEEK_10957	2.34756	0.85091	0.41442	NS	681	1661	+	2.1.2.2	arcC	N
UniqTranscript_17500111	Actinomyces_sp._oral_taxon_169	712116	NMIOEEEK_10963	2.53108	0.0800656	0.909994	NS	84	677	+	2.1.3.3	arcB	N
UniqTranscript_17500111	Actinomyces_sp._oral_taxon_169	712116	NMIOEEEK_10964	2.34756	0.85091	0.41442	NS	681	1661	+	2.1.2.2	arcC	N
UniqTranscript_18043018	Actinomyces_sp._oral_taxon_169	712116	NMIOEEEK_11192	0.733848	1.85775	0.0558996	NS	1383	2270	-	2.1.3.3	arcB	N
UniqTranscript_18043018	Actinomyces_sp._oral_taxon_169	712116	NMIOEEEK_11191	3.18724	1.78893	0.0473429	NS	399	1379	-	2.1.2.2	arcC	N
UniqTranscript_18043027	Actinomyces_sp._oral_taxon_169	712116	NMIOEEEK_11194	0.286434	0.398991	NA	NS	1384	1683	-	2.1.3.3	arcB	N
UniqTranscript_18043027	Actinomyces_sp._oral_taxon_169	712116	NMIOEEEK_11193	2.84744	1.61055	0.059923	NS	400	1380	-	2.1.2.2	arcC	N
UniqTranscript_18043099	Actinomyces_sp._oral_taxon_169	712116	NMIOEEEK_11198	0.92259	0.960014	0.145649	NS	1383	2138	-	2.1.3.3	arcB	N
UniqTranscript_18043099	Actinomyces_sp._oral_taxon_169	712116	NMIOEEEK_11197	3.14932	1.75664	0.051128	NS	399	1379	-	2.1.2.2	arcC	N
UniqTranscript_18641200	Actinomyces_sp._oral_taxon_169	712116	NMIOEEEK_11310	1.19015	-1.30896	0.092375	NS	402	1382	-	2.1.2.2	arcC	N
UniqTranscript_18641210	Actinomyces_sp._oral_taxon_169	712116	NMIOEEEK_11311	3.02448	-1.84037	0.0120355	NS	402	1382	-	2.1.2.2	arcC	N
UniqTranscript_18641218	Actinomyces_sp._oral_taxon_169	712116	NMIOEEEK_11312	1.40052	-0.194059	0.834993	NS	402	1382	-	2.1.2.2	arcC	N
UniqTranscript_19063233	Actinomyces_sp._oral_taxon_169	712116	NMIOEEEK_11523	2.93168	0.674024	0.303707	NS	6827	7834	-	2.1.3.3	arcB	N
UniqTranscript_19063233	Actinomyces_sp._oral_taxon_169	712116	NMIOEEEK_11522	2.99779	0.958143	0.326486	NS	5843	6823	-	2.1.2.2	arcC	N
UniqTranscript_19682590	Actinomyces_sp._oral_taxon_169	712116	NMIOEEEK_12151	3.05429	0.974044	0.367677	NS	232	1212	+	2.1.2.2	arcC	N
UniqTranscript_2220328	Actinomyces_sp._oral_taxon_169	712116	NMIOEEEK_02014	2.45549	-1.18861	0.0830623	NS	1392	1985	-	2.1.3.3	arcB	N
UniqTranscript_2220328	Actinomyces_sp._oral_taxon_169	712116	NMIOEEEK_02013	0.786507	-0.888421	0.554045	NS	408	1388	-	2.1.2.2	arcC	N
UniqTranscript_3597410	Actinomyces_sp._oral_taxon_169	712116	NMIOEEEK_02779	4.57243	-0.36609	0.647025	NS	8160	9206	-	2.1.3.3	arcB	N
UniqTranscript_3597605	Actinomyces_sp._oral_taxon_169	712116	NMIOEEEK_02798	4.57243	-0.36609	0.647025	NS	8169	9215	-	2.1.3.3	arcB	N
UniqTranscript_4211411	Actinomyces_sp._oral_taxon_169	712116	NMIOEEEK_02901	2.20642	0.920715	0.141693	NS	11862	12869	+	2.1.3.3	arcB	N
UniqTranscript_4211447	Actinomyces_sp._oral_taxon_169	712116	NMIOEEEK_02923	2.20642	0.920715	0.141693	NS	11850	12857	+	2.1.3.3	arcB	N
UniqTranscript_4211459	Actinomyces_sp._oral_taxon_169	712116	NMIOEEEK_02945	2.20642	0.920715	0.141693	NS	11850	12857	+	2.1.3.3	arcB	N
UniqTranscript_4211471	Actinomyces_sp._oral_taxon_169	712116	NMIOEEEK_02962	2.20198	0.912792	0.144749	NS	4849	5856	+	2.1.3.3	arcB	N
UniqTranscript_4211477	Actinomyces_sp._oral_taxon_169	712116	NMIOEEEK_02977	2.07978	0.871298	0.210811	NS	16676	17683	-	2.1.3.3	arcB	N
UniqTranscript_4211487	Actinomyces_sp._oral_taxon_169	712116	NMIOEEEK_02999	2.07978	0.871298	0.210811	NS	16676	17683	-	2.1.3.3	arcB	N
UniqTranscript_4211496	Actinomyces_sp._oral_taxon_169	712116	NMIOEEEK_03021	2.07978	0.871298	0.210811	NS	16676	17683	-	2.1.3.3	arcB	N
UniqTranscript_4741138	Actinomyces_sp._oral_taxon_169	712116	NMIOEEEK_03264	3.23818	1.36726	0.000488821	NS	3431	4654	-	3.5.3.6	arcA	Y
UniqTranscript_4741138	Actinomyces_sp._oral_taxon_169	712116	NMIOEEEK_03263	2.04938	0.176797	0.797263	NS	2358	3365	-	2.1.3.3	arcB	Y
UniqTranscript_4741345	Actinomyces_sp._oral_taxon_169	712116	NMIOEEEK_03299	2.22446	0.283087	0.64836	NS	2358	3365	-	2.1.3.3	arcB	N
UniqTranscript_4741345	Actinomyces_sp._oral_taxon_169	712116	NMIOEEEK_03298	2.73731	1.47734	0.0392321	NS	1374	2354	-	2.1.2.2	arcC	N
UniqTranscript_4741442	Actinomyces_sp._oral_taxon_169	712116	NMIOEEEK_03312	4.0978	1.60274	0.00131477	NS	3449	4672	-	3.5.3.6	arcA	Y
UniqTranscript_4741442	Actinomyces_sp._oral_taxon_169	712116	NMIOEEEK_03311	1.2695	-0.541374	0.555069	NS	2358	3365	-	2.1.3.3	arcB	Y
UniqTranscript_5328089	Actinomyces_sp._oral_taxon_169	712116	NMIOEEEK_03828	1.44315	1.32208	0.253932	NS	7	600	+	2.1.3.3	arcB	N
UniqTranscript_5328089	Actinomyces_sp._oral_taxon_169	712116	NMIOEEEK_03829	0.86245	0.867051	0.373582	NS	604	1584	+	2.1.2.2	arcC	N
UniqTranscript_5328199	Actinomyces_sp._oral_taxon_169	712116	NMIOEEEK_03830	1.44315	1.32208	0.253932	NS	7	600	+	2.1.3.3	arcB	N
UniqTranscript_5328199	Actinomyces_sp._oral_taxon_169	712116	NMIOEEEK_03831	1.03615	0.389623	0.708721	NS	604	1584	+	2.1.2.2	arcC	N
UniqTranscript_5328248	Actinomyces_sp._oral_taxon_169	712116	NMIOEEEK_03833	1.11877	1.08214	0.232633	NS	7	600	+	2.1.3.3	arcB	N
UniqTranscript_5328248	Actinomyces_sp._oral_taxon_169	712116	NMIOEEEK_03834	1.7301	1.36283	0.114828	NS	604	1584	+	2.1.2.2	arcC	N
UniqTranscript_5328319	Actinomyces_sp._oral_taxon_169	712116	NMIOEEEK_03840	1.44315	1.32208	0.253932	NS	7	600	+	2.1.3.3	arcB	N
UniqTranscript_5328319	Actinomyces_sp._oral_taxon_169	712116	NMIOEEEK_03841	1.7655	1.2697	0.11775	NS	604	1584	+	2.1.2.2	arcC	N
UniqTranscript_5926012	Actinomyces_sp._oral_taxon_169	712116	NMIOEEEK_04017	3.09702	-0.0538772	0.937302	NS	190	1170	-	2.1.2.2	arcC	N
UniqTranscript_8482769	Actinomyces_sp._oral_taxon_169	712116	NMIOEEEK_05095	2.12622	0.36116	0.58298	NS	1396	2403	-	2.1.3.3	arcB	N
UniqTranscript_8482769	Actinomyces_sp._oral_taxon_169	712116	NMIOEEEK_05094	0.50741	1.43127	NA	NS	412	1392	-	2.1.2.2	arcC	N
UniqTranscript_8482798	Actinomyces_sp._oral_taxon_169	712116	NMIOEEEK_05103	2.44052	0.315356	0.681249	NS	1396	2403	-	2.1.3.3	arcB	Y
UniqTranscript_8482798	Actinomyces_sp._oral_taxon_169	712116	NMIOEEEK_05102	1.27805	-1.87514	0.108669	NS	412	1392	-	2.1.2.2	arcC	Y
UniqTranscript_8482806	Actinomyces_sp._oral_taxon_169	712116	NMIOEEEK_05106	2.12622	0.36116	0.58298	NS	1396	2403	-	2.1.3.3	arcB	N
UniqTranscript_8482806	Actinomyces_sp._oral_taxon_169	712116	NMIOEEEK_05105	0.50741	1.43127	NA	NS	412	1392	-	2.1.2.2	arcC	N
UniqTranscript_8482820	Actinomyces_sp._oral_taxon_169	712116	NMIOEEEK_05114	2.12622	0.36116	0.58298	NS	1396	2403	-	2.1.3.3	arcB	N
UniqTranscript_8482820	Actinomyces_sp._oral_taxon_169	712116	NMIOEEEK_05113	0.50741	1.43127	NA	NS	412	1392	-	2.1.2.2	arcC	N
UniqTranscript_8482855	Actinomyces_sp._oral_taxon_169	712116	NMIOEEEK_05122	2.12622	0.36116	0.58298	NS	1396	2403	-	2.1.3.3	arcB	N
UniqTranscript_8482855	Actinomyces_sp._oral_taxon_169	712116	NMIOEEEK_05121	0.50741	1.43127	NA	NS	412	1392	-	2.1.2.2	arcC	N
UniqTranscript_8482933	Actinomyces_sp._oral_taxon_169	712116	NMIOEEEK_05130	1.09225	1.41032	0.221459	NS	1396	2403	-	2.1.3.3	arcB	N
UniqTranscript_8482933	Actinomyces_sp._oral_taxon_169	712116	NMIOEEEK_05129	0.50741	1.43127	NA	NS	412	1392	-	2.1.2.2	arcC	N
UniqTranscript_8482992	Actinomyces_sp._oral_taxon_169	712116	NMIOEEEK_05136	2.12622	0.36116	0.58298	NS	1396	2403	-	2.1.3.3	arcB	N
UniqTranscript_8482992	Actinomyces_sp._oral_taxon_169	712116	NMIOEEEK_05135	0.50741	1.43127	NA	NS	412	1392	-	2.1.2.2	arcC	N
UniqTranscript_8483038	Actinomyces_sp._oral_taxon_169	712116	NMIOEEEK_05143	1.12567	-0.989287	0.398182	NS	2469	2681	-	3.5.3.6	arcA	Y
UniqTranscript_8483038	Actinomyces_sp._oral_taxon_169	712116	NMIOEEEK_05142	1.07829	1.28155	0.196352	NS	1396	2403	-	2.1.3.3	arcB	Y
UniqTranscript_8483038	Actinomyces_sp._oral_taxon_169	712116	NMIOEEEK_05141	0.614819	1.36668	0.249372	NS	412	1392	-	2.1.2.2	arcC	Y
UniqTranscript_8857916	Actinomyces_sp._oral_taxon_169	712116	NMIOEEEK_05233	0.620606	1.74824	0.445174	NS	104	403	+	2.1.3.3	arcB	N
UniqTranscript_8857916	Actinomyces_sp._oral_taxon_169	712116	NMIOEEEK_05234	1.70014	3.05194	0.0615739	NS	407	1387	+	2.1.2.2	arcC	N
UniqTranscript_8857928	Actinomyces_sp._oral_taxon_169	712116	NMIOEEEK_05243	1.70528	1.89087	0.135442	NS	104	403	+	2.1.3.3	arcB	N
UniqTranscript_8858025	Actinomyces_sp._oral_taxon_169	712116	NMIOEEEK_05249	1.70528	1.89087	0.135442	NS	104	403	+	2.1.3.3	arcB	N
UniqTranscript_8858027	Actinomyces_sp._oral_taxon_169	712116	NMIOEEEK_05261	1.70528	1.89087	0.135442	NS	104	403	+	2.1.3.3	arcB	N
UniqTranscript_10930892	Actinomyces_sp._oral_taxon_171_str._F0337	706439	NMIOEEEK_07031	2.97626	0.446664	0.627339	NS	72	542	+	2.1.3.3	arcB	N
UniqTranscript_10930892	Actinomyces_sp._oral_taxon_171_str._F0337	706439	NMIOEEEK_07032	3.11548	0.917759	0.22128	NS	546	1526	+	2.1.2.2	arcC	N
UniqTranscript_10930893	Actinomyces_sp._oral_taxon_171_str._F0337	706439	NMIOEEEK_07035	2.97626	0.446664	0.627339	NS	72	542	+	2.1.3.3	arcB	N
UniqTranscript_10930893	Actinomyces_sp._oral_taxon_171_str._F0337	706439	NMIOEEEK_07036	2.92239	0.784735	0.303123	NS	546	1526	+	2.1.2.2	arcC	N
UniqTranscript_10930894	Actinomyces_sp._oral_taxon_171_str._F0337	706439	NMIOEEEK_07037	2.97626	0.446664	0.627339	NS	72	542	+	2.1.3.3	arcB	N
UniqTranscript_10930894	Actinomyces_sp._oral_taxon_171_str._F0337	706439	NMIOEEEK_07038	3.11548	0.917759	0.22128	NS	546	1526	+	2.1.2.2	arcC	N
UniqTranscript_10930897	Actinomyces_sp._oral_taxon_171_str._F0337	706439	NMIOEEEK_07040	2.97626	0.446664	0.627339	NS	72	542	+	2.1.3.3	arcB	N
UniqTranscript_10930897	Actinomyces_sp._oral_taxon_171_str._F0337	706439	NMIOEEEK_07041	2.88525	0.734297	0.303571	NS	546	1526	+	2.1.2.2	arcC	N
UniqTranscript_11313170	Actinomyces_sp._oral_taxon_171_str._F0337	706439	NMIOEEEK_07103	0.407814	-0.950701	NA	NS	54	281	+	2.1.3.3	arcB	N
UniqTranscript_11313342	Actinomyces_sp._oral_taxon_171_str._F0337	706439	NMIOEEEK_07105	0.35262	0.789283	NA	NS	54	281	+	2.1.3.3	arcB	N
UniqTranscript_11313355	Actinomyces_sp._oral_taxon_171_str._F0337	706439	NMIOEEEK_07107	0.407814	-0.950701	NA	NS	54	281	+	2.1.3.3	arcB	N
UniqTranscript_11313355	Actinomyces_sp._oral_taxon_171_str._F0337	706439	NMIOEEEK_07108	3.51363	-1.04947	0.209289	NS	285	1265	+	2.1.2.2	arcC	N
UniqTranscript_1166691	Actinomyces_sp._oral_taxon_171_str._F0337	706439	NMIOEEEK_01618	0.128677	-0.493479	NA	NS	1431	1541	-	2.1.3.3	arcB	N
UniqTranscript_12010044	Actinomyces_sp._oral_taxon_171_str._F0337	706439	NMIOEEEK_07377	0.593334	0.0984009	NA	NS	919	1899	+	2.1.2.2	arcC	N
UniqTranscript_19062611	Actinomyces_sp._oral_taxon_171_str._F0337	706439	NMIOEEEK_11514	3.85294	1.8285	0.00758547	NS	73	354	+	3.5.3.6	arcA	Y
UniqTranscript_19062611	Actinomyces_sp._oral_taxon_171_str._F0337	706439	NMIOEEEK_11515	4.11069	1.07046	0.0690571	NS	420	1427	+	2.1.3.3	arcB	Y
UniqTranscript_19062611	Actinomyces_sp._oral_taxon_171_str._F0337	706439	NMIOEEEK_11516	2.83497	1.81601	0.00679386	NS	1431	2411	+	2.1.2.2	arcC	Y
UniqTranscript_19277913	Actinomyces_sp._oral_taxon_171_str._F0337	706439	NMIOEEEK_11811	3.50493	0.0885219	0.889652	NS	99	686	+	3.5.3.6	arcA	N
UniqTranscript_19277913	Actinomyces_sp._oral_taxon_171_str._F0337	706439	NMIOEEEK_11812	0.206424	0.617092	NA	NS	649	951	-	3.5.3.6	arcA	N
UniqTranscript_19277961	Actinomyces_sp._oral_taxon_171_str._F0337	706439	NMIOEEEK_11816	0.59458	1.73742	NA	NS	649	951	-	3.5.3.6	arcA	N
UniqTranscript_19277969	Actinomyces_sp._oral_taxon_171_str._F0337	706439	NMIOEEEK_11817	0.611902	1.62622	0.304821	NS	99	401	+	3.5.3.6	arcA	N
UniqTranscript_19277969	Actinomyces_sp._oral_taxon_171_str._F0337	706439	NMIOEEEK_11818	3.071	-0.140841	0.835792	NS	364	951	-	3.5.3.6	arcA	N
UniqTranscript_19277976	Actinomyces_sp._oral_taxon_171_str._F0337	706439	NMIOEEEK_11819	0.743164	1.95065	0.159775	NS	99	401	+	3.5.3.6	arcA	N
UniqTranscript_3365840	Actinomyces_sp._oral_taxon_171_str._F0337	706439	NMIOEEEK_02659	3.02254	1.39358	0.0998904	NS	1119	2156	+	2.1.3.3	arcB	N
UniqTranscript_3365840	Actinomyces_sp._oral_taxon_171_str._F0337	706439	NMIOEEEK_02660	3.59089	1.35906	0.075024	NS	2153	3133	+	2.1.2.2	arcC	N
UniqTranscript_3365879	Actinomyces_sp._oral_taxon_171_str._F0337	706439	NMIOEEEK_02666	3.77215	1.20723	0.118118	NS	657	1637	+	2.1.2.2	arcC	N
UniqTranscript_5328274	Actinomyces_sp._oral_taxon_171_str._F0337	706439	NMIOEEEK_03835	1.44315	1.32208	0.253932	NS	7	600	+	2.1.3.3	arcB	N
UniqTranscript_5328274	Actinomyces_sp._oral_taxon_171_str._F0337	706439	NMIOEEEK_03836	1.38573	0.490157	0.581272	NS	604	1584	+	2.1.2.2	arcC	N
UniqTranscript_15000356	Actinomyces_sp._oral_taxon_897	2081702	NMIOEEEK_09103	3.57941	0.640991	0.447973	NS	1435	2361	-	2.1.2.2	arcC	N
UniqTranscript_18043145	Actinomyces_viscosus	1656	NMIOEEEK_11200	0.287041	-0.194546	NA	NS	1383	1682	-	2.1.3.3	arcB	N
UniqTranscript_18043145	Actinomyces_viscosus	1656	NMIOEEEK_11199	0.326535	0.570223	NA	NS	399	1379	-	2.1.2.2	arcC	N
UniqTranscript_17708741	Actinomyces_wuliandei	2057743	NMIOEEEK_11036	0.568727	-1.86494	NA	NS	377	502	-	2.1.3.3	arcB	N
UniqTranscript_17708741	Actinomyces_wuliandei	2057743	NMIOEEEK_11035	1.49861	-1.62109	0.195373	NS	36	287	-	2.1.2.2	arcC	N
UniqTranscript_17708753	Actinomyces_wuliandei	2057743	NMIOEEEK_11038	0.362392	-0.867228	NA	NS	379	504	-	2.1.3.3	arcB	N
UniqTranscript_17673543	Actinomycetia	1760	NMIOEEEK_11034	2.5063	2.3308	0.121001	NS	2971	3912	-	2.1.2.2	arcC	N
UniqTranscript_2665519	Actinomycetia	1760	NMIOEEEK_02262	0.883996	0.223493	0.869911	NS	3923	4870	-	2.1.2.2	arcC	N
UniqTranscript_7939707	Actinomycetia	1760	NMIOEEEK_04756	0.665907	1.15736	0.553992	NS	54	341	+	2.1.3.3	arcB	N
UniqTranscript_7939707	Actinomycetia	1760	NMIOEEEK_04757	2.49444	2.13745	0.154403	NS	416	1357	+	2.1.2.2	arcC	N
UniqTranscript_11028793	Aggregatibacter_aphrophilus	732	NMIOEEEK_07060	1.10765	0.803374	0.583223	NS	1106	2038	+	2.1.2.2	arcC	N
UniqTranscript_13413278	Aggregatibacter_aphrophilus	732	NMIOEEEK_08217	1.03514	2.95098	0.267164	NS	50	550	+	2.1.3.3	arcB	N
UniqTranscript_13413278	Aggregatibacter_aphrophilus	732	NMIOEEEK_08218	0.363086	1.47538	NA	NS	561	1493	+	2.1.2.2	arcC	N
UniqTranscript_21583803	Aggregatibacter_aphrophilus	732	NMIOEEEK_13049	1.49302	1.33027	0.457083	NS	661	1593	-	2.1.2.2	arcC	N
UniqTranscript_15973878	Aggregatibacter_aphrophilus_NJ8700	634176	NMIOEEEK_09901	0.410427	0.600522	NA	NS	2296	3228	-	2.1.2.2	arcC	N
UniqTranscript_15973915	Aggregatibacter_aphrophilus_NJ8700	634176	NMIOEEEK_09921	0.410427	0.600522	NA	NS	2296	3228	-	2.1.2.2	arcC	N
UniqTranscript_10118752	Aggregatibacter_segnis	739	NMIOEEEK_06472	2.8	-0.0793579	0.957506	NS	139	1143	+	2.1.3.3	arcB	N
UniqTranscript_10118764	Aggregatibacter_segnis	739	NMIOEEEK_06474	2.77244	0.932892	0.441538	NS	56	1060	+	2.1.3.3	arcB	N
UniqTranscript_14780077	Aggregatibacter_segnis	739	NMIOEEEK_09006	0.884445	-0.608253	0.759997	NS	1749	2411	-	2.1.3.3	arcB	N
UniqTranscript_14780077	Aggregatibacter_segnis	739	NMIOEEEK_09005	2.51226	0.474962	0.723347	NS	806	1738	-	2.1.2.2	arcC	N
UniqTranscript_14780154	Aggregatibacter_segnis	739	NMIOEEEK_09008	0.884445	-0.608253	0.759997	NS	1750	2412	-	2.1.3.3	arcB	N
UniqTranscript_14780154	Aggregatibacter_segnis	739	NMIOEEEK_09007	0.795598	1.13269	0.615146	NS	807	1739	-	2.1.2.2	arcC	N
UniqTranscript_14986169	Aggregatibacter_segnis	739	NMIOEEEK_09061	1.72089	1.77629	0.097097	NS	84	1088	+	2.1.3.3	arcB	N
UniqTranscript_14986169	Aggregatibacter_segnis	739	NMIOEEEK_09062	1.29789	0.58212	0.677515	NS	1099	2031	+	2.1.2.2	arcC	N
UniqTranscript_20821578	Aggregatibacter_segnis	739	NMIOEEEK_12591	2.68166	0.534691	0.644435	NS	1801	2805	-	2.1.3.3	arcB	N
UniqTranscript_20821578	Aggregatibacter_segnis	739	NMIOEEEK_12590	3.38445	-0.251592	0.860168	NS	858	1790	-	2.1.2.2	arcC	N
UniqTranscript_20821581	Aggregatibacter_segnis	739	NMIOEEEK_12593	2.68166	0.534691	0.644435	NS	1477	2481	-	2.1.3.3	arcB	N
UniqTranscript_20821581	Aggregatibacter_segnis	739	NMIOEEEK_12592	3.61683	1.62842	0.0869546	NS	537	1466	-	2.1.2.2	arcC	N
UniqTranscript_21488453	Aggregatibacter_segnis	739	NMIOEEEK_13010	1.1172	2.68832	0.135679	NS	1258	1482	-	2.1.3.3	arcB	N
UniqTranscript_21488453	Aggregatibacter_segnis	739	NMIOEEEK_13009	1.31035	1.72012	0.349481	NS	315	1247	-	2.1.2.2	arcC	N
UniqTranscript_21583801	Aggregatibacter_segnis	739	NMIOEEEK_13048	2.73519	0.20744	0.898392	NS	1604	2608	-	2.1.3.3	arcB	N
UniqTranscript_21583801	Aggregatibacter_segnis	739	NMIOEEEK_13047	1.88297	0.0570382	0.978224	NS	661	1593	-	2.1.2.2	arcC	N
UniqTranscript_22599311	Aggregatibacter_segnis	739	NMIOEEEK_13634	0.968154	0.623866	0.757633	NS	764	1696	-	2.1.2.2	arcC	N
UniqTranscript_11013830	Aggregatibacter_sp._2125159857	2820817	NMIOEEEK_07044	3.30476	1.42982	0.241562	NS	1176	2108	+	2.1.2.2	arcC	N
UniqTranscript_11013903	Aggregatibacter_sp._2125159857	2820817	NMIOEEEK_07047	3.01155	2.17816	0.0581421	NS	1176	2108	+	2.1.2.2	arcC	N
UniqTranscript_11013982	Aggregatibacter_sp._2125159857	2820817	NMIOEEEK_07050	3.30476	1.42982	0.241562	NS	1176	2108	+	2.1.2.2	arcC	N
UniqTranscript_11028769	Aggregatibacter_sp._2125159857	2820817	NMIOEEEK_07053	1.13469	0.485178	0.743729	NS	1106	2038	+	2.1.2.2	arcC	N
UniqTranscript_13432210	Aggregatibacter_sp._2125159857	2820817	NMIOEEEK_08239	2.73371	-1.4146	0.236552	NS	3155	4159	-	2.1.3.3	arcB	N
UniqTranscript_13432210	Aggregatibacter_sp._2125159857	2820817	NMIOEEEK_08238	1.5845	-0.0828547	0.952579	NS	2212	3144	-	2.1.2.2	arcC	N
UniqTranscript_13798621	Aggregatibacter_sp._2125159857	2820817	NMIOEEEK_08512	2.40423	0.882607	0.508735	NS	121	1125	+	2.1.3.3	arcB	N
UniqTranscript_13798674	Aggregatibacter_sp._2125159857	2820817	NMIOEEEK_08514	2.40423	0.882607	0.508735	NS	121	1125	+	2.1.3.3	arcB	N
UniqTranscript_13798803	Aggregatibacter_sp._2125159857	2820817	NMIOEEEK_08519	1.89289	1.31765	0.287804	NS	70	1074	+	2.1.3.3	arcB	N
UniqTranscript_14758419	Aggregatibacter_sp._2125159857	2820817	NMIOEEEK_08989	1.6103	3.50186	0.120357	NS	1693	2625	-	2.1.2.2	arcC	N
UniqTranscript_14758431	Aggregatibacter_sp._2125159857	2820817	NMIOEEEK_08994	1.26286	3.47757	0.0588433	NS	1472	2404	-	2.1.2.2	arcC	N
UniqTranscript_14758441	Aggregatibacter_sp._2125159857	2820817	NMIOEEEK_08999	1.6103	3.50186	0.120357	NS	1693	2625	-	2.1.2.2	arcC	N
UniqTranscript_14780231	Aggregatibacter_sp._2125159857	2820817	NMIOEEEK_09009	1.28408	0.163741	0.866793	NS	21	965	-	2.1.2.2	arcC	N
UniqTranscript_14986093	Aggregatibacter_sp._2125159857	2820817	NMIOEEEK_09054	1.23783	1.46968	0.22068	NS	1100	2032	+	2.1.2.2	arcC	N
UniqTranscript_17549837	Aggregatibacter_sp._2125159857	2820817	NMIOEEEK_10996	0.924502	1.47802	0.572343	NS	973	1905	-	2.1.2.2	arcC	N
UniqTranscript_17549848	Aggregatibacter_sp._2125159857	2820817	NMIOEEEK_10999	3.15021	-0.744897	0.647609	NS	1916	2578	-	2.1.3.3	arcB	N
UniqTranscript_17549848	Aggregatibacter_sp._2125159857	2820817	NMIOEEEK_10998	0.924502	1.47802	0.572343	NS	973	1905	-	2.1.2.2	arcC	N
UniqTranscript_18629271	Aggregatibacter_sp._2125159857	2820817	NMIOEEEK_11301	2.00249	-0.505808	0.755169	NS	1660	2592	-	2.1.2.2	arcC	N
UniqTranscript_18629290	Aggregatibacter_sp._2125159857	2820817	NMIOEEEK_11306	1.89747	0.119549	0.936019	NS	1660	2592	-	2.1.2.2	arcC	N
UniqTranscript_18709954	Aggregatibacter_sp._2125159857	2820817	NMIOEEEK_11338	1.79391	0.462781	0.708448	NS	2591	3595	-	2.1.3.3	arcB	N
UniqTranscript_18709954	Aggregatibacter_sp._2125159857	2820817	NMIOEEEK_11337	1.40075	1.73325	0.273119	NS	1648	2580	-	2.1.2.2	arcC	N
UniqTranscript_18709998	Aggregatibacter_sp._2125159857	2820817	NMIOEEEK_11341	1.81615	0.409571	0.720788	NS	2591	3595	-	2.1.3.3	arcB	N
UniqTranscript_18709998	Aggregatibacter_sp._2125159857	2820817	NMIOEEEK_11340	3.0302	1.77033	0.0869546	NS	1648	2580	-	2.1.2.2	arcC	N
UniqTranscript_18710023	Aggregatibacter_sp._2125159857	2820817	NMIOEEEK_11345	1.88011	0.566685	0.592203	NS	2591	3595	-	2.1.3.3	arcB	N
UniqTranscript_18710023	Aggregatibacter_sp._2125159857	2820817	NMIOEEEK_11344	1.40075	1.73325	0.273119	NS	1648	2580	-	2.1.2.2	arcC	N
UniqTranscript_18710053	Aggregatibacter_sp._2125159857	2820817	NMIOEEEK_11350	1.83423	0.454028	0.681315	NS	2591	3595	-	2.1.3.3	arcB	N
UniqTranscript_18710053	Aggregatibacter_sp._2125159857	2820817	NMIOEEEK_11349	3.0302	1.77033	0.0869546	NS	1648	2580	-	2.1.2.2	arcC	N
UniqTranscript_18710078	Aggregatibacter_sp._2125159857	2820817	NMIOEEEK_11355	1.81615	0.409571	0.720788	NS	2591	3595	-	2.1.3.3	arcB	N
UniqTranscript_18710078	Aggregatibacter_sp._2125159857	2820817	NMIOEEEK_11354	1.44045	2.15845	0.141393	NS	1648	2580	-	2.1.2.2	arcC	N
UniqTranscript_20231317	Aggregatibacter_sp._2125159857	2820817	NMIOEEEK_12375	1.42775	0.960872	0.579999	NS	28	528	+	2.1.3.3	arcB	N
UniqTranscript_21589953	Aggregatibacter_sp._2125159857	2820817	NMIOEEEK_13075	2.86437	-0.676748	0.604155	NS	9981	10985	+	2.1.3.3	arcB	N
UniqTranscript_21589953	Aggregatibacter_sp._2125159857	2820817	NMIOEEEK_13076	0.874833	-0.210716	0.886705	NS	10996	11928	+	2.1.2.2	arcC	N
UniqTranscript_21589974	Aggregatibacter_sp._2125159857	2820817	NMIOEEEK_13096	3.16507	0.566689	0.643388	NS	11718	12722	+	2.1.3.3	arcB	N
UniqTranscript_21589974	Aggregatibacter_sp._2125159857	2820817	NMIOEEEK_13097	0.874833	-0.210716	0.886705	NS	12733	13665	+	2.1.2.2	arcC	N
UniqTranscript_21589987	Aggregatibacter_sp._2125159857	2820817	NMIOEEEK_13106	1.75372	0.433237	0.805465	NS	10	471	+	2.1.3.3	arcB	N
UniqTranscript_21589987	Aggregatibacter_sp._2125159857	2820817	NMIOEEEK_13107	0.74003	-0.800624	0.570328	NS	482	1414	+	2.1.2.2	arcC	N
UniqTranscript_21590001	Aggregatibacter_sp._2125159857	2820817	NMIOEEEK_13123	3.16507	0.566689	0.643388	NS	11718	12722	+	2.1.3.3	arcB	N
UniqTranscript_21590001	Aggregatibacter_sp._2125159857	2820817	NMIOEEEK_13124	0.874833	-0.210716	0.886705	NS	12733	13665	+	2.1.2.2	arcC	N
UniqTranscript_21590010	Aggregatibacter_sp._2125159857	2820817	NMIOEEEK_13152	2.86437	-0.676748	0.604155	NS	11718	12722	+	2.1.3.3	arcB	N
UniqTranscript_21590010	Aggregatibacter_sp._2125159857	2820817	NMIOEEEK_13153	0.874833	-0.210716	0.886705	NS	12733	13665	+	2.1.2.2	arcC	N
UniqTranscript_21723469	Aggregatibacter_sp._2125159857	2820817	NMIOEEEK_13217	1.6103	3.50186	0.120357	NS	4954	5886	-	2.1.2.2	arcC	N
UniqTranscript_21723491	Aggregatibacter_sp._2125159857	2820817	NMIOEEEK_13222	1.54512	3.40127	0.130594	NS	2944	3876	-	2.1.2.2	arcC	N
UniqTranscript_22031021	Aggregatibacter_sp._2125159857	2820817	NMIOEEEK_13344	1.86265	1.87998	0.0773858	NS	1092	2024	+	2.1.2.2	arcC	N
UniqTranscript_22599315	Aggregatibacter_sp._2125159857	2820817	NMIOEEEK_13636	0.987233	0.581321	0.773667	NS	764	1696	-	2.1.2.2	arcC	N
UniqTranscript_22599332	Aggregatibacter_sp._2125159857	2820817	NMIOEEEK_13638	1.58074	2.04995	0.124998	NS	764	1696	-	2.1.2.2	arcC	N
UniqTranscript_5271683	Aggregatibacter_sp._2125159857	2820817	NMIOEEEK_03632	3.15647	2.16297	0.0687961	NS	1796	2800	-	2.1.3.3	arcB	N
UniqTranscript_5271695	Aggregatibacter_sp._2125159857	2820817	NMIOEEEK_03634	3.16264	2.17118	0.0677543	NS	1796	2800	-	2.1.3.3	arcB	N
UniqTranscript_7089849	Aggregatibacter_sp._2125159857	2820817	NMIOEEEK_04405	1.36952	0.594353	0.712955	NS	2686	3420	-	2.1.3.3	arcB	N
UniqTranscript_14593091	Aggregatibacter_sp._oral_taxon_513	712150	NMIOEEEK_08905	1.24177	3.2781	0.107542	NS	1092	2024	+	2.1.2.2	arcC	N
UniqTranscript_14593126	Aggregatibacter_sp._oral_taxon_513	712150	NMIOEEEK_08910	1.24177	3.2781	0.107542	NS	1092	2024	+	2.1.2.2	arcC	N
UniqTranscript_14593133	Aggregatibacter_sp._oral_taxon_513	712150	NMIOEEEK_08916	1.24177	3.2781	0.107542	NS	1092	2024	+	2.1.2.2	arcC	N
UniqTranscript_14593152	Aggregatibacter_sp._oral_taxon_513	712150	NMIOEEEK_08922	1.24177	3.2781	0.107542	NS	1092	2024	+	2.1.2.2	arcC	N
UniqTranscript_14593264	Aggregatibacter_sp._oral_taxon_513	712150	NMIOEEEK_08927	1.24177	3.2781	0.107542	NS	1092	2024	+	2.1.2.2	arcC	N
UniqTranscript_14593323	Aggregatibacter_sp._oral_taxon_513	712150	NMIOEEEK_08932	1.24177	3.2781	0.107542	NS	1092	2024	+	2.1.2.2	arcC	N
UniqTranscript_14593350	Aggregatibacter_sp._oral_taxon_513	712150	NMIOEEEK_08938	1.24177	3.2781	0.107542	NS	1092	2024	+	2.1.2.2	arcC	N
UniqTranscript_14593370	Aggregatibacter_sp._oral_taxon_513	712150	NMIOEEEK_08944	1.24177	3.2781	0.107542	NS	1092	2024	+	2.1.2.2	arcC	N
UniqTranscript_16100493	Aggregatibacter_sp._oral_taxon_513	712150	NMIOEEEK_09960	1.58958	0.906323	0.461271	NS	977	1909	-	2.1.2.2	arcC	N
UniqTranscript_17305673	Aggregatibacter_sp._oral_taxon_513	712150	NMIOEEEK_10826	0.929599	2.37075	0.329925	NS	1291	1515	-	2.1.3.3	arcB	N
UniqTranscript_6680519	Aggregatibacter_sp._oral_taxon_513	712150	NMIOEEEK_04243	2.47086	1.51264	0.181691	NS	3347	4351	-	2.1.3.3	arcB	N
UniqTranscript_6680649	Aggregatibacter_sp._oral_taxon_513	712150	NMIOEEEK_04261	2.47086	1.51264	0.181691	NS	3347	4351	-	2.1.3.3	arcB	N
UniqTranscript_6680698	Aggregatibacter_sp._oral_taxon_513	712150	NMIOEEEK_04279	2.37095	1.50667	0.165503	NS	3347	4351	-	2.1.3.3	arcB	N
UniqTranscript_13210804	Arachnia_propionica	1750	NMIOEEEK_08126	1.02696	1.47835	0.239227	NS	3972	4148	-	3.5.3.6	arcA	N
UniqTranscript_13210804	Arachnia_propionica	1750	NMIOEEEK_08125	4.45708	1.01122	0.0790737	NS	2756	3754	-	2.1.3.3	arcB	N
UniqTranscript_2636486	Arachnia_propionica	1750	NMIOEEEK_02255	3.90058	-1.01641	0.283173	NS	49	1119	+	3.5.3.6	arcA	N
UniqTranscript_2636492	Arachnia_propionica	1750	NMIOEEEK_02257	2.77651	-0.203821	0.845025	NS	3	917	+	3.5.3.6	arcA	N
UniqTranscript_13567301	Bacilli	91061	NMIOEEEK_08282	1.33464	2.19445	0.227039	NS	490	945	-	2.1.3.3	arcB	N
UniqTranscript_13567301	Bacilli	91061	NMIOEEEK_08283	1.49576	-1.35148	0.457083	NS	1021	1479	-	2.1.3.3	arcB	N
UniqTranscript_14994491	Bacilli	91061	NMIOEEEK_09072	1.49936	0.85966	0.567842	NS	3597	4730	-	3.5.3.6	arcA	Y
UniqTranscript_14994491	Bacilli	91061	NMIOEEEK_09071	0.984978	1.06101	0.486561	NS	2607	3596	-	2.1.3.3	arcB	Y
UniqTranscript_14994491	Bacilli	91061	NMIOEEEK_09069	0.752782	0.131126	0.959402	NS	66	1022	-	2.1.2.2	arcC	Y
UniqTranscript_14994605	Bacilli	91061	NMIOEEEK_09076	0.730721	-0.192787	0.948847	NS	3597	4103	-	3.5.3.6	arcA	Y
UniqTranscript_14994605	Bacilli	91061	NMIOEEEK_09075	0.984978	1.06101	0.486561	NS	2607	3596	-	2.1.3.3	arcB	Y
UniqTranscript_14994605	Bacilli	91061	NMIOEEEK_09073	0.752782	0.131126	0.959402	NS	66	1022	-	2.1.2.2	arcC	Y
UniqTranscript_14994670	Bacilli	91061	NMIOEEEK_09093	1.10929	1.36343	0.41985	NS	2607	3596	-	2.1.3.3	arcB	N
UniqTranscript_14994670	Bacilli	91061	NMIOEEEK_09091	0.752782	0.131126	0.959402	NS	66	1022	-	2.1.2.2	arcC	N
UniqTranscript_20715540	Bacilli	91061	NMIOEEEK_12498	0.0364078	-0.567261	NA	NS	1379	2005	-	3.5.3.6	arcA	N
UniqTranscript_21699849	Bacilli	91061	NMIOEEEK_13211	0.536062	-0.108341	NA	NS	3	1241	+	3.5.3.6	arcA	N
UniqTranscript_21699849	Bacilli	91061	NMIOEEEK_13212	0.0726558	-0.304636	NA	NS	1245	1631	+	2.1.3.3	arcB	N
UniqTranscript_2315418	Bacilli	91061	NMIOEEEK_02045	0.988926	1.16662	0.419693	NS	7	1272	+	3.5.3.6	arcA	Y
UniqTranscript_2315418	Bacilli	91061	NMIOEEEK_02046	1.21515	1.46948	0.285245	NS	1273	2262	+	2.1.3.3	arcB	Y
UniqTranscript_2315418	Bacilli	91061	NMIOEEEK_02048	2.37934	1.55607	0.275564	NS	3847	4803	+	2.1.2.2	arcC	Y
UniqTranscript_10250615	Bacteria	2	NMIOEEEK_06726	1.37506	-0.636994	0.637324	NS	2941	3828	-	3.5.3.6	arcA	N
UniqTranscript_10250615	Bacteria	2	NMIOEEEK_06725	2.1086	0.363336	0.813267	NS	1945	2940	-	2.1.3.3	arcB	N
UniqTranscript_11185355	Bacteria	2	NMIOEEEK_07073	2.07887	-0.26372	0.905015	NS	1105	2106	+	2.1.3.3	arcB	N
UniqTranscript_11185355	Bacteria	2	NMIOEEEK_07072	1.33232	-0.513969	0.799951	NS	132	1076	+	2.1.2.2	arcC	N
UniqTranscript_11438371	Bacteria	2	NMIOEEEK_07152	2.15308	-2.35582	0.0645211	NS	14	952	-	2.1.2.2	arcC	N
UniqTranscript_12192615	Bacteria	2	NMIOEEEK_07495	1.91102	-1.65572	0.226366	NS	991	1683	-	2.1.3.3	arcB	N
UniqTranscript_12192615	Bacteria	2	NMIOEEEK_07494	1.03969	-1.46184	0.359979	NS	43	981	-	2.1.2.2	arcC	N
UniqTranscript_12439792	Bacteria	2	NMIOEEEK_07520	1.17978	0.265248	0.843509	NS	1152	2387	-	3.5.3.6	arcA	N
UniqTranscript_12439792	Bacteria	2	NMIOEEEK_07519	0.341957	-0.927281	NA	NS	156	1151	-	2.1.3.3	arcB	N
UniqTranscript_12973403	Bacteria	2	NMIOEEEK_07844	0	0	NA	NS	40	1026	+	2.1.3.3	arcB	N
UniqTranscript_12973403	Bacteria	2	NMIOEEEK_07845	0.208123	-1.22185	NA	NS	1045	1989	+	2.1.2.2	arcC	N
UniqTranscript_12973472	Bacteria	2	NMIOEEEK_07847	0.181862	-0.0573342	NA	NS	40	1026	+	2.1.3.3	arcB	N
UniqTranscript_12973472	Bacteria	2	NMIOEEEK_07848	0.208123	-1.22185	NA	NS	1045	1989	+	2.1.2.2	arcC	N
UniqTranscript_13258811	Bacteria	2	NMIOEEEK_08163	1.10964	-1.40618	0.385182	NS	19	1254	+	3.5.3.6	arcA	Y
UniqTranscript_13258811	Bacteria	2	NMIOEEEK_08164	0.36252	-0.647384	NA	NS	1255	2250	+	2.1.3.3	arcB	Y
UniqTranscript_13258811	Bacteria	2	NMIOEEEK_08167	1.95034	-2.05712	0.129576	NS	4594	5535	+	2.1.2.2	arcC	Y
UniqTranscript_1367505	Bacteria	2	NMIOEEEK_01685	1.17637	2.00448	0.151341	NS	2456	3721	-	3.5.3.6	arcA	N
UniqTranscript_1367505	Bacteria	2	NMIOEEEK_01684	2.03268	0.540889	0.718618	NS	1466	2455	-	2.1.3.3	arcB	N
UniqTranscript_13797321	Bacteria	2	NMIOEEEK_08504	1.74964	2.05066	0.109784	NS	3527	4792	-	3.5.3.6	arcA	N
UniqTranscript_13797321	Bacteria	2	NMIOEEEK_08503	1.4772	2.8292	0.111643	NS	2537	3526	-	2.1.3.3	arcB	N
UniqTranscript_14001477	Bacteria	2	NMIOEEEK_08541	0.619204	-1.48844	0.442979	NS	1075	1335	-	3.5.3.6	arcA	N
UniqTranscript_14001477	Bacteria	2	NMIOEEEK_08540	1.76875	-0.120474	0.949331	NS	80	1072	-	2.1.3.3	arcB	N
UniqTranscript_14265769	Bacteria	2	NMIOEEEK_08658	0.293424	-1.95634	NA	NS	38	367	+	3.5.3.6	arcA	N
UniqTranscript_14265769	Bacteria	2	NMIOEEEK_08659	0.461584	-2.71392	NA	NS	386	1423	+	2.1.3.3	arcB	N
UniqTranscript_14513813	Bacteria	2	NMIOEEEK_08766	2.91469	0.87734	0.531112	NS	4036	5286	-	3.5.3.6	arcA	N
UniqTranscript_14513813	Bacteria	2	NMIOEEEK_08765	3.28903	1.18268	0.397163	NS	3044	4033	-	2.1.3.3	arcB	N
UniqTranscript_14732680	Bacteria	2	NMIOEEEK_08974	0.438583	-1.65829	NA	NS	95	247	+	2.1.3.3	arcB	N
UniqTranscript_14994647	Bacteria	2	NMIOEEEK_09084	2.07708	-0.0354381	0.981694	NS	3597	4862	-	3.5.3.6	arcA	Y
UniqTranscript_14994647	Bacteria	2	NMIOEEEK_09083	0.984978	1.06101	0.486561	NS	2607	3596	-	2.1.3.3	arcB	Y
UniqTranscript_14994647	Bacteria	2	NMIOEEEK_09081	0.752782	0.131126	0.959402	NS	66	1022	-	2.1.2.2	arcC	Y
UniqTranscript_15410529	Bacteria	2	NMIOEEEK_09524	1.27469	-2.12153	0.16851	NS	47	1234	+	3.5.3.6	arcA	N
UniqTranscript_15410529	Bacteria	2	NMIOEEEK_09525	1.11581	-2.88354	0.178915	NS	1235	2230	+	2.1.3.3	arcB	N
UniqTranscript_15577540	Bacteria	2	NMIOEEEK_09588	0.926385	-0.628625	0.71751	NS	378	1613	+	3.5.3.6	arcA	Y
UniqTranscript_15577540	Bacteria	2	NMIOEEEK_09589	0.0982841	-0.470044	NA	NS	1614	2609	+	2.1.3.3	arcB	Y
UniqTranscript_15577540	Bacteria	2	NMIOEEEK_09592	1.7002	0.442503	0.758084	NS	4951	5892	+	2.1.2.2	arcC	Y
UniqTranscript_15577620	Bacteria	2	NMIOEEEK_09593	0.170025	0.375108	NA	NS	13	417	+	3.5.3.6	arcA	Y
UniqTranscript_15577620	Bacteria	2	NMIOEEEK_09594	0.173722	-1.03802	NA	NS	418	1413	+	2.1.3.3	arcB	Y
UniqTranscript_15577620	Bacteria	2	NMIOEEEK_09597	1.7002	0.442503	0.758084	NS	3755	4696	+	2.1.2.2	arcC	Y
UniqTranscript_15577636	Bacteria	2	NMIOEEEK_09598	0.777348	0.307112	0.85756	NS	378	1613	+	3.5.3.6	arcA	Y
UniqTranscript_15577636	Bacteria	2	NMIOEEEK_09599	0.0982841	-0.470044	NA	NS	1614	2609	+	2.1.3.3	arcB	Y
UniqTranscript_15577636	Bacteria	2	NMIOEEEK_09602	1.7002	0.442503	0.758084	NS	4951	5892	+	2.1.2.2	arcC	Y
UniqTranscript_15577645	Bacteria	2	NMIOEEEK_09603	0.828899	-0.11644	0.953662	NS	378	1613	+	3.5.3.6	arcA	Y
UniqTranscript_15577645	Bacteria	2	NMIOEEEK_09604	0.0982841	-0.470044	NA	NS	1614	2609	+	2.1.3.3	arcB	Y
UniqTranscript_15577645	Bacteria	2	NMIOEEEK_09607	1.7002	0.442503	0.758084	NS	4951	5892	+	2.1.2.2	arcC	Y
UniqTranscript_15771087	Bacteria	2	NMIOEEEK_09631	1.29475	1.6604	0.203094	NS	232	1497	+	3.5.3.6	arcA	Y
UniqTranscript_15771087	Bacteria	2	NMIOEEEK_09634	1.16123	1.8803	0.321657	NS	4072	5028	+	2.1.2.2	arcC	Y
UniqTranscript_16368713	Bacteria	2	NMIOEEEK_10234	0.764516	-0.980374	0.533592	NS	259	1197	+	2.1.2.2	arcC	N
UniqTranscript_16745895	Bacteria	2	NMIOEEEK_10457	1.16315	1.32197	0.265074	NS	1308	2462	-	3.5.3.6	arcA	N
UniqTranscript_16745895	Bacteria	2	NMIOEEEK_10456	1.4527	1.54245	0.140898	NS	319	1308	-	2.1.3.3	arcB	N
UniqTranscript_17002210	Bacteria	2	NMIOEEEK_10694	1.03707	-2.96125	0.159354	NS	1023	2243	-	3.5.3.6	arcA	Y
UniqTranscript_17002210	Bacteria	2	NMIOEEEK_10695	1.2066	-3.36854	0.0819318	NS	2319	3314	-	2.1.3.3	arcB	Y
UniqTranscript_17002210	Bacteria	2	NMIOEEEK_10693	0.491955	-2.63344	NA	NS	54	995	-	2.1.2.2	arcC	Y
UniqTranscript_17128193	Bacteria	2	NMIOEEEK_10733	0.668835	0.873479	0.682349	NS	18	446	+	3.5.3.6	arcA	N
UniqTranscript_17128193	Bacteria	2	NMIOEEEK_10734	0.398069	-1.00268	NA	NS	447	1442	+	2.1.3.3	arcB	N
UniqTranscript_17345419	Bacteria	2	NMIOEEEK_10831	1.12176	1.2713	0.199702	NS	563	1798	+	3.5.3.6	arcA	N
UniqTranscript_17345419	Bacteria	2	NMIOEEEK_10832	1.06253	1.61293	0.101026	NS	1798	2787	+	2.1.3.3	arcB	N
UniqTranscript_18262313	Bacteria	2	NMIOEEEK_11254	2.212	-0.0745256	0.956909	NS	3476	4726	-	3.5.3.6	arcA	N
UniqTranscript_18262313	Bacteria	2	NMIOEEEK_11253	2.65278	1.06669	0.47014	NS	2484	3473	-	2.1.3.3	arcB	N
UniqTranscript_18552860	Bacteria	2	NMIOEEEK_11293	0.503948	0.597376	NA	NS	1097	1768	-	3.5.3.6	arcA	N
UniqTranscript_18552860	Bacteria	2	NMIOEEEK_11292	1.30295	1.04749	0.355374	NS	108	1097	-	2.1.3.3	arcB	N
UniqTranscript_19836990	Bacteria	2	NMIOEEEK_12223	2.20792	1.82665	0.0441807	NS	327	1562	+	3.5.3.6	arcA	N
UniqTranscript_19836990	Bacteria	2	NMIOEEEK_12224	1.0371	2.64043	0.142372	NS	1562	2551	+	2.1.3.3	arcB	N
UniqTranscript_19837038	Bacteria	2	NMIOEEEK_12226	0.832681	2.02289	0.256873	NS	652	1641	+	2.1.3.3	arcB	N
UniqTranscript_21059918	Bacteria	2	NMIOEEEK_12680	2.20481	2.20884	0.100253	NS	1951	3186	+	3.5.3.6	arcA	Y
UniqTranscript_21059918	Bacteria	2	NMIOEEEK_12683	0.886817	2.20471	0.280289	NS	5763	6716	+	2.1.2.2	arcC	Y
UniqTranscript_21300828	Bacteria	2	NMIOEEEK_12955	1.58456	-0.430117	0.759753	NS	1934	3169	-	3.5.3.6	arcA	N
UniqTranscript_21300828	Bacteria	2	NMIOEEEK_12954	0.0617466	-0.415972	NA	NS	938	1933	-	2.1.3.3	arcB	N
UniqTranscript_21300840	Bacteria	2	NMIOEEEK_12958	1.34618	-0.765426	0.513245	NS	1934	3169	-	3.5.3.6	arcA	N
UniqTranscript_21300840	Bacteria	2	NMIOEEEK_12957	0.125768	-1.12896	NA	NS	938	1933	-	2.1.3.3	arcB	N
UniqTranscript_21688288	Bacteria	2	NMIOEEEK_13209	1.03774	2.53129	0.149116	NS	4380	5615	-	3.5.3.6	arcA	Y
UniqTranscript_21688288	Bacteria	2	NMIOEEEK_13208	0.745664	0.323162	0.89022	NS	3391	4380	-	2.1.3.3	arcB	Y
UniqTranscript_21688288	Bacteria	2	NMIOEEEK_13206	0.642738	2.01511	0.462313	NS	851	1804	-	2.1.2.2	arcC	Y
UniqTranscript_22036353	Bacteria	2	NMIOEEEK_13349	0.510087	0.441355	NA	NS	3269	3604	-	3.5.3.6	arcA	N
UniqTranscript_22036353	Bacteria	2	NMIOEEEK_13348	0.768809	0.563982	0.806997	NS	2277	3266	-	2.1.3.3	arcB	N
UniqTranscript_22036392	Bacteria	2	NMIOEEEK_13353	0.759025	0.0949833	0.96745	NS	3269	3859	-	3.5.3.6	arcA	N
UniqTranscript_22036392	Bacteria	2	NMIOEEEK_13352	0.768809	0.563982	0.806997	NS	2277	3266	-	2.1.3.3	arcB	N
UniqTranscript_22139652	Bacteria	2	NMIOEEEK_13392	1.86834	-1.50249	0.195949	NS	13	951	-	2.1.2.2	arcC	N
UniqTranscript_2612071	Bacteria	2	NMIOEEEK_02254	0.429168	0.737772	NA	NS	2097	3332	-	3.5.3.6	arcA	N
UniqTranscript_2612071	Bacteria	2	NMIOEEEK_02253	1.11844	0.698376	0.777327	NS	1101	2096	-	2.1.3.3	arcB	N
UniqTranscript_3811918	Bacteria	2	NMIOEEEK_02859	0.717934	0.869588	0.579107	NS	4	1245	+	3.5.3.6	arcA	N
UniqTranscript_3811918	Bacteria	2	NMIOEEEK_02860	0.458791	-0.278178	NA	NS	1245	2234	+	2.1.3.3	arcB	N
UniqTranscript_5345731	Bacteria	2	NMIOEEEK_03844	0.36186	0.502146	NA	NS	956	1648	-	2.1.3.3	arcB	N
UniqTranscript_5345731	Bacteria	2	NMIOEEEK_03843	1.55547	-0.484907	0.719838	NS	13	951	-	2.1.2.2	arcC	N
UniqTranscript_6443306	Bacteria	2	NMIOEEEK_04167	0.558021	1.23808	NA	NS	1068	2057	-	2.1.3.3	arcB	N
UniqTranscript_7725938	Bacteria	2	NMIOEEEK_04539	0.156887	0.26335	NA	NS	3161	3508	-	3.5.3.6	arcA	N
UniqTranscript_8308048	Bacteria	2	NMIOEEEK_04897	1.04146	-0.54426	0.746494	NS	26	799	+	3.5.3.6	arcA	N
UniqTranscript_8308048	Bacteria	2	NMIOEEEK_04898	1.77611	-0.0588069	0.976151	NS	802	1794	+	2.1.3.3	arcB	N
UniqTranscript_8569135	Bacteria	2	NMIOEEEK_05153	0	0	NA	NS	44	460	+	3.5.3.6	arcA	N
UniqTranscript_8569135	Bacteria	2	NMIOEEEK_05154	0	0	NA	NS	504	1499	+	2.1.3.3	arcB	N
UniqTranscript_8815023	Bacteria	2	NMIOEEEK_05219	0.717871	-2.16476	0.276998	NS	1533	2780	-	3.5.3.6	arcA	N
UniqTranscript_8815023	Bacteria	2	NMIOEEEK_05218	0.521978	-1.94121	NA	NS	541	1530	-	2.1.3.3	arcB	N
UniqTranscript_9535194	Bacteria	2	NMIOEEEK_06311	1.89485	2.37668	0.101961	NS	5061	6017	+	2.1.2.2	arcC	Y
UniqTranscript_10162443	Bulleidia_sp._zg-1006	2806552	NMIOEEEK_06482	2.39253	-1.05485	0.249276	NS	63	1292	+	3.5.3.6	arcA	Y
UniqTranscript_10162443	Bulleidia_sp._zg-1006	2806552	NMIOEEEK_06483	1.42476	-2.89543	0.0922837	NS	1342	2334	+	2.1.3.3	arcB	Y
UniqTranscript_10162443	Bulleidia_sp._zg-1006	2806552	NMIOEEEK_06484	0.759003	0.361699	0.867297	NS	2339	3091	+	2.1.2.2	arcC	Y
UniqTranscript_10261996	Bulleidia_sp._zg-1006	2806552	NMIOEEEK_06735	1.8482	-1.30267	0.40112	NS	39	1268	+	3.5.3.6	arcA	Y
UniqTranscript_10261996	Bulleidia_sp._zg-1006	2806552	NMIOEEEK_06737	2.0785	-3.04206	0.0547617	NS	2302	3243	+	2.1.2.2	arcC	Y
UniqTranscript_11438370	Bulleidia_sp._zg-1006	2806552	NMIOEEEK_07151	2.2417	-4.20659	0.0812098	NS	957	1433	-	2.1.3.3	arcB	N
UniqTranscript_11438370	Bulleidia_sp._zg-1006	2806552	NMIOEEEK_07150	2.05384	-2.18651	0.085627	NS	14	952	-	2.1.2.2	arcC	N
UniqTranscript_12192597	Bulleidia_sp._zg-1006	2806552	NMIOEEEK_07493	1.89542	-1.71454	0.0817398	NS	2029	2733	-	3.5.3.6	arcA	N
UniqTranscript_12192597	Bulleidia_sp._zg-1006	2806552	NMIOEEEK_07492	2.18499	0.0536501	0.975745	NS	986	1978	-	2.1.3.3	arcB	N
UniqTranscript_13650310	Bulleidia_sp._zg-1006	2806552	NMIOEEEK_08297	1.24314	-1.10348	0.470942	NS	7	1131	+	3.5.3.6	arcA	Y
UniqTranscript_13650310	Bulleidia_sp._zg-1006	2806552	NMIOEEEK_08299	2.29917	-2.62645	0.0960562	NS	2165	3106	+	2.1.2.2	arcC	Y
UniqTranscript_14248852	Bulleidia_sp._zg-1006	2806552	NMIOEEEK_08657	1.89542	-1.71454	0.0817398	NS	2525	3229	-	3.5.3.6	arcA	N
UniqTranscript_14248852	Bulleidia_sp._zg-1006	2806552	NMIOEEEK_08656	2.22816	1.94184	0.175475	NS	1482	2474	-	2.1.3.3	arcB	N
UniqTranscript_17715094	Bulleidia_sp._zg-1006	2806552	NMIOEEEK_11043	2.01152	-0.958144	0.380183	NS	2180	3409	-	3.5.3.6	arcA	Y
UniqTranscript_17715094	Bulleidia_sp._zg-1006	2806552	NMIOEEEK_11042	1.1432	1.80544	0.344503	NS	1137	2129	-	2.1.3.3	arcB	Y
UniqTranscript_17715094	Bulleidia_sp._zg-1006	2806552	NMIOEEEK_11041	0.20192	-0.971132	NA	NS	194	1132	-	2.1.2.2	arcC	Y
UniqTranscript_22066802	Bulleidia_sp._zg-1006	2806552	NMIOEEEK_13388	1.77701	-0.669999	0.56823	NS	2127	3065	+	2.1.2.2	arcC	N
UniqTranscript_22066868	Bulleidia_sp._zg-1006	2806552	NMIOEEEK_13389	1.39778	-2.82388	0.0722171	NS	30	284	+	3.5.3.6	arcA	N
UniqTranscript_22066868	Bulleidia_sp._zg-1006	2806552	NMIOEEEK_13391	1.96945	1.8567	0.132314	NS	1332	2270	+	2.1.2.2	arcC	N
UniqTranscript_4395110	Bulleidia_sp._zg-1006	2806552	NMIOEEEK_03073	3.87349	-0.343584	0.747158	NS	2001	3230	-	3.5.3.6	arcA	N
UniqTranscript_4395110	Bulleidia_sp._zg-1006	2806552	NMIOEEEK_03072	2.18499	0.0536501	0.975745	NS	958	1950	-	2.1.3.3	arcB	N
UniqTranscript_8568191	Bulleidia_sp._zg-1006	2806552	NMIOEEEK_05151	1.89449	-1.86814	0.197892	NS	2508	3500	-	2.1.3.3	arcB	Y
UniqTranscript_8568191	Bulleidia_sp._zg-1006	2806552	NMIOEEEK_05150	1.07492	-2.11991	0.17839	NS	1565	2503	-	2.1.2.2	arcC	Y
UniqTranscript_9075840	Bulleidia_sp._zg-1006	2806552	NMIOEEEK_05907	1.42476	-2.89543	0.0922837	NS	1366	2358	+	2.1.3.3	arcB	N
UniqTranscript_9075840	Bulleidia_sp._zg-1006	2806552	NMIOEEEK_05908	2.64306	0.665773	0.584095	NS	2363	3301	+	2.1.2.2	arcC	N
UniqTranscript_9568528	Bulleidia_sp._zg-1006	2806552	NMIOEEEK_06333	3.06518	-2.55536	0.102169	NS	719	1711	+	2.1.3.3	arcB	N
UniqTranscript_9568620	Bulleidia_sp._zg-1006	2806552	NMIOEEEK_06335	3.0045	-2.61741	0.0929474	NS	719	1711	+	2.1.3.3	arcB	Y
UniqTranscript_9568620	Bulleidia_sp._zg-1006	2806552	NMIOEEEK_06336	1.58846	-1.98851	0.292518	NS	1714	2655	+	2.1.2.2	arcC	Y
UniqTranscript_9568792	Bulleidia_sp._zg-1006	2806552	NMIOEEEK_06338	2.83303	-1.56875	0.0703372	NS	209	1438	+	3.5.3.6	arcA	Y
UniqTranscript_9568792	Bulleidia_sp._zg-1006	2806552	NMIOEEEK_06340	2.20643	-1.71746	0.101695	NS	2485	3423	+	2.1.2.2	arcC	Y
UniqTranscript_12143810	Candidatus_Nanosynbacter_lyticus	2093824	NMIOEEEK_07426	2.90032	-0.357753	0.717514	NS	521	2890	+	3.5.3.6	arcA	N
UniqTranscript_12143810	Candidatus_Nanosynbacter_lyticus	2093824	NMIOEEEK_07429	3.1758	-1.78413	0.112563	NS	5241	6185	+	2.1.2.2	arcC	N
UniqTranscript_13462009	Candidatus_Nanosynbacter_lyticus	2093824	NMIOEEEK_08248	1.07743	-0.0433487	0.978948	NS	4844	6085	-	3.5.3.6	arcA	Y
UniqTranscript_13462009	Candidatus_Nanosynbacter_lyticus	2093824	NMIOEEEK_08247	0.634812	1.93983	0.431363	NS	3855	4844	-	2.1.3.3	arcB	Y
UniqTranscript_13462009	Candidatus_Nanosynbacter_lyticus	2093824	NMIOEEEK_08245	0.875369	-0.7383	0.6956	NS	1319	2269	-	2.1.2.2	arcC	Y
UniqTranscript_13462057	Candidatus_Nanosynbacter_lyticus	2093824	NMIOEEEK_08255	1.06411	-0.0902853	0.95401	NS	4844	6085	-	3.5.3.6	arcA	Y
UniqTranscript_13462057	Candidatus_Nanosynbacter_lyticus	2093824	NMIOEEEK_08254	0.962676	-1.00502	0.663613	NS	3855	4844	-	2.1.3.3	arcB	Y
UniqTranscript_13462057	Candidatus_Nanosynbacter_lyticus	2093824	NMIOEEEK_08252	0.875369	-0.7383	0.6956	NS	1319	2269	-	2.1.2.2	arcC	Y
UniqTranscript_13462074	Candidatus_Nanosynbacter_lyticus	2093824	NMIOEEEK_08261	1.06411	-0.0902853	0.95401	NS	1469	2710	-	3.5.3.6	arcA	N
UniqTranscript_13462074	Candidatus_Nanosynbacter_lyticus	2093824	NMIOEEEK_08260	0.962676	-1.00502	0.663613	NS	480	1469	-	2.1.3.3	arcB	N
UniqTranscript_13462087	Candidatus_Nanosynbacter_lyticus	2093824	NMIOEEEK_08266	2.25548	1.96157	0.106615	NS	3389	4654	-	3.5.3.6	arcA	N
UniqTranscript_13462087	Candidatus_Nanosynbacter_lyticus	2093824	NMIOEEEK_08265	1.2313	1.33163	0.479611	NS	2399	3388	-	2.1.3.3	arcB	N
UniqTranscript_13774486	Candidatus_Nanosynbacter_lyticus	2093824	NMIOEEEK_08487	1.71831	-0.945124	0.513245	NS	5662	6903	-	3.5.3.6	arcA	Y
UniqTranscript_13774486	Candidatus_Nanosynbacter_lyticus	2093824	NMIOEEEK_08486	1.46677	-2.10316	0.243995	NS	4673	5662	-	2.1.3.3	arcB	Y
UniqTranscript_13774497	Candidatus_Nanosynbacter_lyticus	2093824	NMIOEEEK_08489	1.71831	-0.945124	0.513245	NS	2276	3517	-	3.5.3.6	arcA	N
UniqTranscript_13774497	Candidatus_Nanosynbacter_lyticus	2093824	NMIOEEEK_08488	1.37163	-1.67324	0.31018	NS	1287	2276	-	2.1.3.3	arcB	N
UniqTranscript_13948140	Candidatus_Nanosynbacter_lyticus	2093824	NMIOEEEK_08536	1.52675	1.25322	0.216698	NS	19	1254	+	3.5.3.6	arcA	N
UniqTranscript_13948140	Candidatus_Nanosynbacter_lyticus	2093824	NMIOEEEK_08537	1.33725	1.8105	0.0706814	NS	1254	2243	+	2.1.3.3	arcB	N
UniqTranscript_14447230	Candidatus_Nanosynbacter_lyticus	2093824	NMIOEEEK_08760	1.67342	3.46286	0.196526	NS	2956	3945	-	2.1.3.3	arcB	Y
UniqTranscript_15120820	Candidatus_Nanosynbacter_lyticus	2093824	NMIOEEEK_09180	0.89321	1.03493	0.694527	NS	8171	9160	-	2.1.3.3	arcB	Y
UniqTranscript_15120820	Candidatus_Nanosynbacter_lyticus	2093824	NMIOEEEK_09178	0.429012	0.228682	NA	NS	5630	6586	-	2.1.2.2	arcC	Y
UniqTranscript_15120859	Candidatus_Nanosynbacter_lyticus	2093824	NMIOEEEK_09210	0.89321	1.03493	0.694527	NS	8171	9160	-	2.1.3.3	arcB	Y
UniqTranscript_15120859	Candidatus_Nanosynbacter_lyticus	2093824	NMIOEEEK_09208	0.429012	0.228682	NA	NS	5630	6586	-	2.1.2.2	arcC	Y
UniqTranscript_15120861	Candidatus_Nanosynbacter_lyticus	2093824	NMIOEEEK_09230	0.89321	1.03493	0.694527	NS	8171	9160	-	2.1.3.3	arcB	Y
UniqTranscript_15120861	Candidatus_Nanosynbacter_lyticus	2093824	NMIOEEEK_09228	0.429012	0.228682	NA	NS	5630	6586	-	2.1.2.2	arcC	Y
UniqTranscript_15971797	Candidatus_Nanosynbacter_lyticus	2093824	NMIOEEEK_09810	1.20295	1.23059	0.286865	NS	4519	5754	-	3.5.3.6	arcA	Y
UniqTranscript_15971797	Candidatus_Nanosynbacter_lyticus	2093824	NMIOEEEK_09809	1.22107	2.24469	0.0793109	NS	3530	4519	-	2.1.3.3	arcB	Y
UniqTranscript_15971797	Candidatus_Nanosynbacter_lyticus	2093824	NMIOEEEK_09807	0.462101	1.13875	NA	NS	986	1939	-	2.1.2.2	arcC	Y
UniqTranscript_15971814	Candidatus_Nanosynbacter_lyticus	2093824	NMIOEEEK_09895	3.07297	1.51735	0.121842	NS	26737	29106	-	3.5.3.6	arcA	N
UniqTranscript_15971814	Candidatus_Nanosynbacter_lyticus	2093824	NMIOEEEK_09892	2.29507	0.230191	0.860896	NS	23442	24386	-	2.1.2.2	arcC	N
UniqTranscript_16393812	Candidatus_Nanosynbacter_lyticus	2093824	NMIOEEEK_10237	1.1163	1.05104	0.296612	NS	3100	4089	-	2.1.3.3	arcB	Y
UniqTranscript_16621739	Candidatus_Nanosynbacter_lyticus	2093824	NMIOEEEK_10351	2.84037	-1.59433	0.227621	NS	3959	5197	-	3.5.3.6	arcA	Y
UniqTranscript_16621739	Candidatus_Nanosynbacter_lyticus	2093824	NMIOEEEK_10350	1.44808	0.0306465	0.986896	NS	2970	3959	-	2.1.3.3	arcB	Y
UniqTranscript_16621739	Candidatus_Nanosynbacter_lyticus	2093824	NMIOEEEK_10348	2.02808	1.31376	0.359979	NS	432	1382	-	2.1.2.2	arcC	Y
UniqTranscript_16621769	Candidatus_Nanosynbacter_lyticus	2093824	NMIOEEEK_10355	1.39783	-0.663867	0.677515	NS	3959	4969	-	3.5.3.6	arcA	Y
UniqTranscript_16621769	Candidatus_Nanosynbacter_lyticus	2093824	NMIOEEEK_10354	1.44808	0.0306465	0.986896	NS	2970	3959	-	2.1.3.3	arcB	Y
UniqTranscript_16621769	Candidatus_Nanosynbacter_lyticus	2093824	NMIOEEEK_10352	2.02808	1.31376	0.359979	NS	432	1382	-	2.1.2.2	arcC	Y
UniqTranscript_16745919	Candidatus_Nanosynbacter_lyticus	2093824	NMIOEEEK_10460	1.16315	1.32197	0.265074	NS	2562	3716	-	3.5.3.6	arcA	N
UniqTranscript_16745919	Candidatus_Nanosynbacter_lyticus	2093824	NMIOEEEK_10459	1.50116	1.77598	0.119275	NS	1573	2562	-	2.1.3.3	arcB	N
UniqTranscript_16767854	Candidatus_Nanosynbacter_lyticus	2093824	NMIOEEEK_10465	1.46175	1.72598	0.277508	NS	41	1195	+	3.5.3.6	arcA	Y
UniqTranscript_16767854	Candidatus_Nanosynbacter_lyticus	2093824	NMIOEEEK_10466	2.02922	2.48319	0.061733	NS	1195	2184	+	2.1.3.3	arcB	Y
UniqTranscript_16767854	Candidatus_Nanosynbacter_lyticus	2093824	NMIOEEEK_10468	1.07902	-0.733438	0.614019	NS	3774	4724	+	2.1.2.2	arcC	Y
UniqTranscript_16767956	Candidatus_Nanosynbacter_lyticus	2093824	NMIOEEEK_10470	0.856545	-1.46585	0.352545	NS	217	1458	+	3.5.3.6	arcA	Y
UniqTranscript_16767956	Candidatus_Nanosynbacter_lyticus	2093824	NMIOEEEK_10471	0.969959	-1.26297	0.611077	NS	1458	2447	+	2.1.3.3	arcB	Y
UniqTranscript_16767956	Candidatus_Nanosynbacter_lyticus	2093824	NMIOEEEK_10473	1.07902	-0.733438	0.614019	NS	4034	4984	+	2.1.2.2	arcC	Y
UniqTranscript_16767982	Candidatus_Nanosynbacter_lyticus	2093824	NMIOEEEK_10475	0.856545	-1.46585	0.352545	NS	217	1458	+	3.5.3.6	arcA	Y
UniqTranscript_16767982	Candidatus_Nanosynbacter_lyticus	2093824	NMIOEEEK_10476	0.969959	-1.26297	0.611077	NS	1458	2447	+	2.1.3.3	arcB	Y
UniqTranscript_16767982	Candidatus_Nanosynbacter_lyticus	2093824	NMIOEEEK_10478	1.07902	-0.733438	0.614019	NS	4034	4984	+	2.1.2.2	arcC	Y
UniqTranscript_16768001	Candidatus_Nanosynbacter_lyticus	2093824	NMIOEEEK_10480	1.59687	0.933976	0.446971	NS	217	1455	+	3.5.3.6	arcA	Y
UniqTranscript_16768001	Candidatus_Nanosynbacter_lyticus	2093824	NMIOEEEK_10481	1.08945	1.75748	0.32441	NS	1455	2444	+	2.1.3.3	arcB	Y
UniqTranscript_16768001	Candidatus_Nanosynbacter_lyticus	2093824	NMIOEEEK_10483	1.07902	-0.733438	0.614019	NS	4034	4984	+	2.1.2.2	arcC	Y
UniqTranscript_16768021	Candidatus_Nanosynbacter_lyticus	2093824	NMIOEEEK_10485	1.59687	0.933976	0.446971	NS	217	1455	+	3.5.3.6	arcA	N
UniqTranscript_16768021	Candidatus_Nanosynbacter_lyticus	2093824	NMIOEEEK_10486	1.6695	2.34236	0.181606	NS	1455	2444	+	2.1.3.3	arcB	N
UniqTranscript_17345413	Candidatus_Nanosynbacter_lyticus	2093824	NMIOEEEK_10828	1.12176	1.2713	0.199702	NS	563	1798	+	3.5.3.6	arcA	N
UniqTranscript_17345413	Candidatus_Nanosynbacter_lyticus	2093824	NMIOEEEK_10829	1.21513	0.594216	0.563629	NS	1798	2787	+	2.1.3.3	arcB	N
UniqTranscript_18069182	Candidatus_Nanosynbacter_lyticus	2093824	NMIOEEEK_11219	0.828063	2.49891	0.124356	NS	292	1245	-	2.1.2.2	arcC	Y
UniqTranscript_19657568	Candidatus_Nanosynbacter_lyticus	2093824	NMIOEEEK_12129	2.91926	-0.201105	0.841494	NS	26765	29134	-	3.5.3.6	arcA	N
UniqTranscript_19657568	Candidatus_Nanosynbacter_lyticus	2093824	NMIOEEEK_12126	3.14544	-1.7455	0.11739	NS	23470	24414	-	2.1.2.2	arcC	N
UniqTranscript_21005328	Candidatus_Nanosynbacter_lyticus	2093824	NMIOEEEK_12637	3.96435	-1.10835	0.35251	NS	9303	11672	-	3.5.3.6	arcA	N
UniqTranscript_21005328	Candidatus_Nanosynbacter_lyticus	2093824	NMIOEEEK_12634	2.39319	0.408085	0.788342	NS	6009	6953	-	2.1.2.2	arcC	N
UniqTranscript_21005483	Candidatus_Nanosynbacter_lyticus	2093824	NMIOEEEK_12652	3.96435	-1.10835	0.35251	NS	9303	11672	-	3.5.3.6	arcA	N
UniqTranscript_21005483	Candidatus_Nanosynbacter_lyticus	2093824	NMIOEEEK_12649	2.39319	0.408085	0.788342	NS	6009	6953	-	2.1.2.2	arcC	N
UniqTranscript_21282630	Candidatus_Nanosynbacter_lyticus	2093824	NMIOEEEK_12910	2.84502	-1.39918	0.462316	NS	7392	8336	-	2.1.2.2	arcC	N
UniqTranscript_21282695	Candidatus_Nanosynbacter_lyticus	2093824	NMIOEEEK_12921	2.84502	-1.39918	0.462316	NS	7392	8336	-	2.1.2.2	arcC	N
UniqTranscript_21282724	Candidatus_Nanosynbacter_lyticus	2093824	NMIOEEEK_12932	2.84502	-1.39918	0.462316	NS	7391	8335	-	2.1.2.2	arcC	N
UniqTranscript_2456502	Candidatus_Nanosynbacter_lyticus	2093824	NMIOEEEK_02073	3.54482	0.223009	0.845025	NS	9747	12116	+	3.5.3.6	arcA	N
UniqTranscript_2456502	Candidatus_Nanosynbacter_lyticus	2093824	NMIOEEEK_02076	1.10729	-0.812505	0.560025	NS	14467	15411	+	2.1.2.2	arcC	N
UniqTranscript_2456759	Candidatus_Nanosynbacter_lyticus	2093824	NMIOEEEK_02163	3.54482	0.223009	0.845025	NS	9747	12116	+	3.5.3.6	arcA	N
UniqTranscript_2456759	Candidatus_Nanosynbacter_lyticus	2093824	NMIOEEEK_02166	1.10729	-0.812505	0.560025	NS	14467	15411	+	2.1.2.2	arcC	N
UniqTranscript_2586253	Candidatus_Nanosynbacter_lyticus	2093824	NMIOEEEK_02248	1.74421	0.556959	0.677805	NS	3701	4966	+	3.5.3.6	arcA	N
UniqTranscript_2586253	Candidatus_Nanosynbacter_lyticus	2093824	NMIOEEEK_02249	1.38322	1.55493	0.231044	NS	4967	5956	+	2.1.3.3	arcB	N
UniqTranscript_4502505	Candidatus_Nanosynbacter_lyticus	2093824	NMIOEEEK_03121	2.99278	-1.24721	0.268404	NS	13172	15544	-	3.5.3.6	arcA	N
UniqTranscript_4502505	Candidatus_Nanosynbacter_lyticus	2093824	NMIOEEEK_03118	1.69906	0.881428	0.56646	NS	9878	10822	-	2.1.2.2	arcC	N
UniqTranscript_6072667	Candidatus_Nanosynbacter_lyticus	2093824	NMIOEEEK_04057	1.73071	1.1358	0.578762	NS	5461	6726	-	3.5.3.6	arcA	Y
UniqTranscript_6072667	Candidatus_Nanosynbacter_lyticus	2093824	NMIOEEEK_04054	1.7122	1.71541	0.259078	NS	1930	2886	-	2.1.2.2	arcC	Y
UniqTranscript_6072708	Candidatus_Nanosynbacter_lyticus	2093824	NMIOEEEK_04068	1.73071	1.1358	0.578762	NS	5461	6726	-	3.5.3.6	arcA	Y
UniqTranscript_6072708	Candidatus_Nanosynbacter_lyticus	2093824	NMIOEEEK_04065	1.7122	1.71541	0.259078	NS	1930	2886	-	2.1.2.2	arcC	Y
UniqTranscript_6072723	Candidatus_Nanosynbacter_lyticus	2093824	NMIOEEEK_04080	1.73071	1.1358	0.578762	NS	5461	6726	-	3.5.3.6	arcA	Y
UniqTranscript_6072723	Candidatus_Nanosynbacter_lyticus	2093824	NMIOEEEK_04077	1.7122	1.71541	0.259078	NS	1930	2886	-	2.1.2.2	arcC	Y
UniqTranscript_6072837	Candidatus_Nanosynbacter_lyticus	2093824	NMIOEEEK_04115	0.934245	-1.50437	0.376755	NS	40	1227	+	3.5.3.6	arcA	Y
UniqTranscript_6072837	Candidatus_Nanosynbacter_lyticus	2093824	NMIOEEEK_04116	0.812254	0.968515	0.597027	NS	1227	2216	+	2.1.3.3	arcB	Y
UniqTranscript_6072837	Candidatus_Nanosynbacter_lyticus	2093824	NMIOEEEK_04118	2.14055	-1.87391	0.16851	NS	3802	4752	+	2.1.2.2	arcC	Y
UniqTranscript_6072855	Candidatus_Nanosynbacter_lyticus	2093824	NMIOEEEK_04119	0.230326	-0.59108	NA	NS	37	435	+	3.5.3.6	arcA	Y
UniqTranscript_6072855	Candidatus_Nanosynbacter_lyticus	2093824	NMIOEEEK_04120	0.812254	0.968515	0.597027	NS	435	1424	+	2.1.3.3	arcB	Y
UniqTranscript_6072855	Candidatus_Nanosynbacter_lyticus	2093824	NMIOEEEK_04122	2.14055	-1.87391	0.16851	NS	3010	3960	+	2.1.2.2	arcC	Y
UniqTranscript_7694303	Candidatus_Nanosynbacter_lyticus	2093824	NMIOEEEK_04522	0.562467	0.0661447	NA	NS	2020	2994	-	3.5.3.6	arcA	N
UniqTranscript_7694303	Candidatus_Nanosynbacter_lyticus	2093824	NMIOEEEK_04521	1.45802	-2.45142	0.120028	NS	1031	2020	-	2.1.3.3	arcB	N
UniqTranscript_8471766	Candidatus_Nanosynbacter_lyticus	2093824	NMIOEEEK_05092	0.894848	-0.86396	0.556989	NS	15	1265	+	3.5.3.6	arcA	N
UniqTranscript_8471766	Candidatus_Nanosynbacter_lyticus	2093824	NMIOEEEK_05093	1.15115	-2.11795	0.219471	NS	1265	2254	+	2.1.3.3	arcB	N
UniqTranscript_8582052	Candidatus_Nanosynbacter_lyticus	2093824	NMIOEEEK_05158	0.518686	0.0827023	NA	NS	16	726	+	3.5.3.6	arcA	Y
UniqTranscript_8582052	Candidatus_Nanosynbacter_lyticus	2093824	NMIOEEEK_05159	0.203909	-1.19139	NA	NS	726	1715	+	2.1.3.3	arcB	Y
UniqTranscript_8582052	Candidatus_Nanosynbacter_lyticus	2093824	NMIOEEEK_05161	2.20258	-1.0206	0.487511	NS	3301	4251	+	2.1.2.2	arcC	Y
UniqTranscript_8763023	Candidatus_Nanosynbacter_lyticus	2093824	NMIOEEEK_05176	1.29498	-1.00094	0.315842	NS	2556	3545	-	2.1.3.3	arcB	N
UniqTranscript_8763023	Candidatus_Nanosynbacter_lyticus	2093824	NMIOEEEK_05174	1.91906	1.14698	0.42376	NS	18	968	-	2.1.2.2	arcC	N
UniqTranscript_8763038	Candidatus_Nanosynbacter_lyticus	2093824	NMIOEEEK_05179	1.43181	-0.763416	0.628565	NS	2996	3808	-	3.5.3.6	arcA	N
UniqTranscript_8763038	Candidatus_Nanosynbacter_lyticus	2093824	NMIOEEEK_05178	1.44808	0.0306465	0.986896	NS	2007	2996	-	2.1.3.3	arcB	N
UniqTranscript_9015151	Candidatus_Nanosynbacter_lyticus	2093824	NMIOEEEK_05506	2.87392	-1.34408	0.463483	NS	64373	65317	+	2.1.2.2	arcC	N
UniqTranscript_9015236	Candidatus_Nanosynbacter_lyticus	2093824	NMIOEEEK_05581	2.87392	-1.34408	0.463483	NS	64958	65902	+	2.1.2.2	arcC	N
UniqTranscript_9015256	Candidatus_Nanosynbacter_lyticus	2093824	NMIOEEEK_05655	2.87392	-1.34408	0.463483	NS	64364	65308	+	2.1.2.2	arcC	N
UniqTranscript_9015279	Candidatus_Nanosynbacter_lyticus	2093824	NMIOEEEK_05730	2.87392	-1.34408	0.463483	NS	64949	65893	+	2.1.2.2	arcC	N
UniqTranscript_9015295	Candidatus_Nanosynbacter_lyticus	2093824	NMIOEEEK_05804	2.87392	-1.34408	0.463483	NS	64373	65317	+	2.1.2.2	arcC	N
UniqTranscript_9394515	Candidatus_Nanosynbacter_lyticus	2093824	NMIOEEEK_06106	2.02616	-1.5054	0.35251	NS	8446	9711	-	3.5.3.6	arcA	Y
UniqTranscript_9394515	Candidatus_Nanosynbacter_lyticus	2093824	NMIOEEEK_06105	1.48508	-2.57765	0.172226	NS	7456	8445	-	2.1.3.3	arcB	Y
UniqTranscript_9394515	Candidatus_Nanosynbacter_lyticus	2093824	NMIOEEEK_06103	0.90995	0.322363	0.890398	NS	4915	5871	-	2.1.2.2	arcC	Y
UniqTranscript_9394591	Candidatus_Nanosynbacter_lyticus	2093824	NMIOEEEK_06154	2.02616	-1.5054	0.35251	NS	8407	9672	-	3.5.3.6	arcA	Y
UniqTranscript_9394591	Candidatus_Nanosynbacter_lyticus	2093824	NMIOEEEK_06153	1.48508	-2.57765	0.172226	NS	7417	8406	-	2.1.3.3	arcB	Y
UniqTranscript_9394591	Candidatus_Nanosynbacter_lyticus	2093824	NMIOEEEK_06151	0.90995	0.322363	0.890398	NS	4876	5832	-	2.1.2.2	arcC	Y
UniqTranscript_9394626	Candidatus_Nanosynbacter_lyticus	2093824	NMIOEEEK_06202	2.02616	-1.5054	0.35251	NS	8446	9711	-	3.5.3.6	arcA	Y
UniqTranscript_9394626	Candidatus_Nanosynbacter_lyticus	2093824	NMIOEEEK_06201	1.48508	-2.57765	0.172226	NS	7456	8445	-	2.1.3.3	arcB	Y
UniqTranscript_9394626	Candidatus_Nanosynbacter_lyticus	2093824	NMIOEEEK_06199	0.90995	0.322363	0.890398	NS	4915	5871	-	2.1.2.2	arcC	Y
UniqTranscript_9394654	Candidatus_Nanosynbacter_lyticus	2093824	NMIOEEEK_06250	2.02616	-1.5054	0.35251	NS	8407	9672	-	3.5.3.6	arcA	Y
UniqTranscript_9394654	Candidatus_Nanosynbacter_lyticus	2093824	NMIOEEEK_06249	1.48508	-2.57765	0.172226	NS	7417	8406	-	2.1.3.3	arcB	Y
UniqTranscript_9394654	Candidatus_Nanosynbacter_lyticus	2093824	NMIOEEEK_06247	0.90995	0.322363	0.890398	NS	4876	5832	-	2.1.2.2	arcC	Y
UniqTranscript_9691334	Candidatus_Nanosynbacter_lyticus	2093824	NMIOEEEK_06384	0.539996	0.760426	NA	NS	41	352	+	2.1.3.3	arcB	N
UniqTranscript_9691334	Candidatus_Nanosynbacter_lyticus	2093824	NMIOEEEK_06386	1.28566	1.8087	0.0901736	NS	1943	2896	+	2.1.2.2	arcC	N
UniqTranscript_4905846	Capnocytophaga_gingivalis	1017	NMIOEEEK_03335	4.45595	0.924507	0.266346	NS	3417	4328	+	3.5.3.6	arcA	N
UniqTranscript_4905846	Capnocytophaga_gingivalis	1017	NMIOEEEK_03331	4.54081	0.881749	0.280472	NS	489	1400	-	3.5.3.6	arcA	N
UniqTranscript_4905928	Capnocytophaga_gingivalis	1017	NMIOEEEK_03346	4.45981	0.912535	0.27221	NS	3419	4330	+	3.5.3.6	arcA	N
UniqTranscript_4905928	Capnocytophaga_gingivalis	1017	NMIOEEEK_03342	4.54402	0.87231	0.286667	NS	489	1400	-	3.5.3.6	arcA	N
UniqTranscript_11360048	Capnocytophaga_sp._FDAARGOS_737	2545799	NMIOEEEK_07135	1.51594	-1.33161	0.399014	NS	7	1272	+	3.5.3.6	arcA	N
UniqTranscript_11360048	Capnocytophaga_sp._FDAARGOS_737	2545799	NMIOEEEK_07136	0.928579	1.84832	0.397414	NS	1273	2262	+	2.1.3.3	arcB	N
UniqTranscript_14141793	Capnocytophaga_sp._FDAARGOS_737	2545799	NMIOEEEK_08633	7.47978	1.81729	0.0201591	NS	2492	3409	+	3.5.3.6	arcA	N
UniqTranscript_14141793	Capnocytophaga_sp._FDAARGOS_737	2545799	NMIOEEEK_08636	7.54794	1.78484	0.0243322	NS	6281	7198	-	3.5.3.6	arcA	N
[truncated: 2,663 more rows]

[truncated: 5 more sheets: ST11 Lepto ADS Coord, ST12 Strep ADS Coord, ST13 DESeq S mutans lo hi, ST14 Metadata, ST15 ASV table]
